# Supplementary material for: Remodeling of RNA-binding proteome and RNA-mediated regulation as a new layer of control of sporulation
Source: mSystems. 2025 Aug 15;10(9):e00496-25. doi: 10.1128/msystems.00496-25 (PMC12456014; doi:10.1128/msystems.00496-25)
Supplement: Supplemental tables — Tables S1 to S10. [file msystems.00496-25-s0005.xlsx]

## Sheet: Sup Table S1
	LBexp	Lbtran	Lbstat	S0	S1	S2	S3	S4	S5	S6	S7	S8		Sigma
S181	0.0805704	0.0754924	0.0735474	0.0772185	0.0761282	0.0752128	0.0871074	0.0902265	0.0914546	0.086335	0.0944996	0.0922072		-
S144	0.0885549	0.0724621	0.0595708	0.112745	0.100303	0.0978538	0.080896	0.0857907	0.0859349	0.0711701	0.0738232	0.0708955		-
S1335	0.0710031	0.0689661	0.055901	0.0819851	0.0863458	0.0911134	0.0897165	0.0933991	0.0948034	0.0920669	0.0879709	0.0867287		-
S235	0.0802507	0.0809669	0.085592	0.084042	0.0799613	0.0859201	0.0830868	0.0825381	0.0820523	0.0815381	0.0886878	0.085364		-
S400	0.0670021	0.0719238	0.0713319	0.0722743	0.0738847	0.0710184	0.0846529	0.0903896	0.0913579	0.0994912	0.102693	0.10398		-
S811	0.0665888	0.0671905	0.0718474	0.0838051	0.0880083	0.0801882	0.0857391	0.0916102	0.0942628	0.0871324	0.0929525	0.0906748		-
S1583	0.0617796	0.0641177	0.0642357	0.0815796	0.09377	0.0998568	0.0886994	0.0914695	0.0942746	0.0849901	0.0894354	0.0857915		-
S653	0.0553936	0.0576052	0.0629568	0.078288	0.0857985	0.0883497	0.0935022	0.0989093	0.10265	0.0945142	0.092959	0.0890737		-
S499	0.0848889	0.0787048	0.0746008	0.0793012	0.0891372	0.0781752	0.0826809	0.0835678	0.0836648	0.0798778	0.0916456	0.0937548		L
S25	0.0841607	0.073775	0.0729533	0.0776872	0.104774	0.0802059	0.0765079	0.0786428	0.0795118	0.0812337	0.0965514	0.0939963		WXY
S462	0.0901382	0.0761813	0.0831335	0.100939	0.091946	0.0814931	0.0757471	0.080961	0.081786	0.0844583	0.0743013	0.0789151		WXY
S659	0.0843659	0.0688006	0.0686063	0.0833347	0.0848772	0.0773658	0.0784191	0.0865943	0.0934327	0.0950868	0.0915446	0.0875721		WXY
S912	0.0781156	0.0708999	0.0674064	0.0824685	0.077158	0.0781815	0.0809542	0.0899182	0.0940382	0.0974067	0.0924723	0.0909806		WXY
S1495	0.0776938	0.0634942	0.0658374	0.0966375	0.0894584	0.0870383	0.0824188	0.0897472	0.089714	0.0904929	0.0792695	0.088198		WXY
S623	0.0950915	0.0852254	0.0812552	0.0867597	0.0819003	0.0763599	0.0746833	0.0743532	0.0724062	0.0783994	0.0958956	0.0976702		X, B
S117	0.0761293	0.0805014	0.0833797	0.0827094	0.075316	0.0801116	0.0777875	0.0804813	0.0786592	0.0847277	0.100409	0.0997878		D
S163	0.0698611	0.0816526	0.0889948	0.0900823	0.0817613	0.0775529	0.071324	0.0712847	0.0824413	0.0949033	0.0953681	0.0947737		D
S1022	0.0715609	0.075647	0.0804919	0.0831214	0.0921805	0.0883984	0.0797817	0.0829949	0.0812433	0.0841857	0.0906096	0.0897847		D
S1546	0.0807674	0.0766047	0.0706874	0.0834122	0.0919002	0.0842808	0.0796454	0.0832489	0.0796445	0.0793103	0.0949176	0.0955806		D
S1559	0.0843213	0.0844586	0.104424	0.0915532	0.0830788	0.0755732	0.0715216	0.0727198	0.0717995	0.0776406	0.0932215	0.089688		D
S72	0.0879966	0.0854892	0.0747559	0.0878203	0.0948653	0.0850813	0.0835436	0.0884055	0.0842744	0.0753129	0.0775344	0.0749206		A
S140	0.0822987	0.0761247	0.0736819	0.0834239	0.0890446	0.082201	0.0837237	0.0882275	0.0900525	0.0827796	0.0869036	0.0815383		A
S170	0.0718524	0.0721205	0.0695233	0.0857975	0.0932891	0.0928464	0.0855408	0.0917846	0.0877814	0.0794315	0.0846969	0.0853357		A
S198	0.0795787	0.0737965	0.0642705	0.0801845	0.0882751	0.0871865	0.0866461	0.091552	0.0917122	0.0848247	0.0901813	0.0817918		A
S214	0.0815818	0.0798078	0.0759586	0.0893239	0.089514	0.0789955	0.0832934	0.0857079	0.0875315	0.0819057	0.0855753	0.0808046		A
S254	0.0558745	0.0604203	0.0533313	0.077535	0.094295	0.0954196	0.0954223	0.0955181	0.0944291	0.0943424	0.0927758	0.0906367		A
S309	0.0639351	0.0675031	0.067275	0.0636907	0.089638	0.0687137	0.0861455	0.093604	0.0952083	0.0923502	0.104239	0.107698		A
S313	0.0744226	0.0790187	0.0692265	0.0740875	0.0903186	0.0894285	0.0896029	0.0948556	0.0930977	0.0820694	0.0829361	0.080936		A
S345	0.0742652	0.0779192	0.0798927	0.0927661	0.0850458	0.0840922	0.0831015	0.088105	0.087291	0.0805224	0.0864469	0.080552		A
S348	0.0944824	0.0973776	0.091649	0.0838703	0.0846227	0.0786868	0.0780289	0.0803046	0.0788318	0.0711951	0.0814212	0.0795297		A
S381	0.0677317	0.0693835	0.0666187	0.0807736	0.090052	0.0850474	0.0829206	0.0873275	0.0872336	0.0852121	0.0990222	0.0986771		A
S415	0.0793718	0.0842933	0.0834679	0.0937226	0.0888141	0.0670921	0.0776348	0.0864132	0.0889275	0.0897086	0.0828045	0.0777495		A
S444	0.0912535	0.0902983	0.0924529	0.0796066	0.0880034	0.0793951	0.0782005	0.0779954	0.0766623	0.0737919	0.08703	0.0853101		A
S498	0.0774607	0.0783222	0.080286	0.0766734	0.0826009	0.0771903	0.0790727	0.0820646	0.0828886	0.0839271	0.0993692	0.100144		A
S503	0.0769476	0.0806024	0.080931	0.0763297	0.0739216	0.0769435	0.0790543	0.0840738	0.0871996	0.0886907	0.0989602	0.0963457		A
S512	0.0885741	0.0853192	0.0534389	0.0728895	0.0834681	0.0916356	0.0782316	0.0943503	0.0942861	0.0875367	0.0902196	0.0800504		A
S562	0.0632537	0.0673184	0.0671824	0.0627852	0.0617728	0.0696002	0.0840461	0.099459	0.109553	0.10913	0.102814	0.103086		A
S612	0.0617476	0.0630092	0.0660879	0.0757179	0.083492	0.0915882	0.0916499	0.0977483	0.0952741	0.0920495	0.0951532	0.0864821		A
S641	0.081346	0.0787708	0.0662984	0.0901052	0.0947049	0.0845303	0.0860355	0.0902094	0.0901763	0.0762232	0.0816657	0.0799343		A
S661	0.0676559	0.071001	0.075659	0.0735162	0.0896814	0.0880986	0.0839246	0.0891461	0.0873922	0.0825702	0.0987314	0.0926234		A
S708	0.0691613	0.0643561	0.064366	0.0844647	0.100689	0.0901513	0.0906053	0.0907598	0.0912878	0.0846432	0.0865529	0.0829627		A
S717	0.058245	0.0662712	0.073847	0.0908668	0.0887902	0.0951803	0.0883829	0.0906449	0.0877098	0.0843157	0.087743	0.0880032		A
S718	0.0734117	0.0736858	0.0723238	0.0803422	0.0861583	0.0866466	0.0864129	0.0904274	0.0894252	0.0873021	0.0880226	0.0858414		A
S728	0.0760756	0.0806731	0.0788179	0.0873893	0.0866541	0.080936	0.076373	0.0831319	0.0856145	0.0880382	0.0907392	0.0855572		A
S784	0.0729786	0.0737019	0.066704	0.0774231	0.0933459	0.0826951	0.0865425	0.0911236	0.0896244	0.0807942	0.0944621	0.0906047		A
S796	0.0783412	0.0865249	0.0897056	0.0870601	0.0897657	0.077133	0.0772642	0.0804901	0.0736187	0.0737737	0.0933637	0.0929592		A
S797	0.0755975	0.0763039	0.090999	0.0793511	0.0875339	0.0810489	0.0825953	0.0847081	0.0812026	0.0777268	0.0918692	0.0910638		A
S834	0.0849762	0.0628542	0.0574093	0.0740623	0.086483	0.0866716	0.0822445	0.0965136	0.098881	0.0883543	0.0945597	0.0869902		A
S857	0.0851766	0.0870633	0.072768	0.0857873	0.0957917	0.0818042	0.0906945	0.0872682	0.0844739	0.0784063	0.078622	0.0721441		A
S903	0.0731189	0.0731593	0.0606535	0.0692406	0.0731301	0.0978408	0.0992156	0.103865	0.105246	0.0947228	0.0817059	0.0681009		A
S907	0.0901083	0.0864096	0.0908807	0.0807494	0.0908736	0.0824002	0.0835392	0.0825735	0.0785055	0.0700243	0.0833199	0.0806157		A
S951	0.0656849	0.0639879	0.0629677	0.0837397	0.0877145	0.09862	0.0898064	0.0936205	0.0905798	0.083791	0.0899965	0.0894911		A
S976	0.0802201	0.0810122	0.0793363	0.08062	0.0896503	0.0894139	0.0850419	0.0873613	0.0853514	0.0788584	0.0850037	0.0781306		A
S977	0.0785206	0.0792987	0.0765331	0.0819153	0.0870355	0.0795072	0.08689	0.0893618	0.09084	0.0831611	0.0836462	0.0832903		A
S978	0.0722003	0.0711283	0.0751158	0.0834772	0.0839448	0.0849516	0.0848187	0.0897424	0.0882892	0.0875088	0.0900198	0.088803		A
S1027	0.0746413	0.0642065	0.09046	0.0778874	0.0818022	0.0799523	0.0862487	0.0885957	0.0912286	0.0879445	0.0943658	0.0826671		A
S1029	0.0980315	0.0876822	0.0884627	0.0826355	0.096108	0.0748206	0.0797612	0.0823532	0.0776699	0.0732627	0.0818068	0.0774056		A
S1070	0.0796444	0.0770545	0.0744307	0.0861612	0.083968	0.0754622	0.0774867	0.0843664	0.0862926	0.0850028	0.0989467	0.0911838		A
S1214	0.0757477	0.0730242	0.0707684	0.0774351	0.0878173	0.0822235	0.0791228	0.0820881	0.0809291	0.0861094	0.102377	0.102357		A
S1292	0.0739905	0.068963	0.0743731	0.0845813	0.0965433	0.0860123	0.0821814	0.0817132	0.083868	0.0831423	0.0927304	0.0919013		A
S1354	0.0645928	0.0661743	0.0660355	0.0868814	0.0925156	0.0973531	0.0880985	0.0929957	0.0925119	0.0819986	0.0894944	0.0813483		A
S1455	0.0817815	0.069789	0.0639417	0.0770503	0.0863552	0.0845173	0.0860644	0.0884536	0.0896063	0.0905423	0.0908909	0.0910077		A
S1498	0.082351	0.0823982	0.0834659	0.0801824	0.0829446	0.0822384	0.0781356	0.0801316	0.0799371	0.0834373	0.0934762	0.0913017		A
S1534	0.0488508	0.0546625	0.0584829	0.0656205	0.100103	0.0978875	0.0984712	0.0982311	0.0972659	0.0954655	0.0941708	0.0907884		A
S1579	0.0671873	0.0672866	0.0669977	0.0788434	0.0895947	0.0967587	0.0887659	0.09304	0.0953352	0.0840807	0.0890278	0.0830821		A
S1082	0.066219	0.0691588	0.0688405	0.0658599	0.0658819	0.070309	0.0754408	0.0814524	0.0954655	0.111922	0.114647	0.114803		A
S253	0.075303	0.0780561	0.0751572	0.074009	0.0850282	0.0838096	0.0836414	0.0868512	0.0881653	0.0819856	0.0949214	0.0930721		A
S9	0.070757	0.0718557	0.0735898	0.0813446	0.07768	0.0776853	0.0801298	0.0880212	0.0932734	0.092561	0.0979875	0.0951146		B
S555	0.0754796	0.077872	0.0774228	0.0842774	0.0791112	0.0804021	0.0791565	0.0801584	0.0803485	0.0861336	0.103173	0.0964653		B
S572	0.0767181	0.0829753	0.0810305	0.090051	0.0761656	0.0818549	0.0773919	0.0785819	0.0783604	0.084816	0.0974596	0.0945947		B
S931	0.0738089	0.0786501	0.0776215	0.0880597	0.0749678	0.0796634	0.0786413	0.0788339	0.0766192	0.0867492	0.104387	0.101998		B
S975	0.066705	0.0721454	0.0717546	0.0697284	0.0681876	0.0725188	0.10012	0.104224	0.1005	0.0909858	0.0931423	0.0899888		B
S1136	0.0606701	0.0660987	0.0594696	0.0634054	0.0602886	0.0625548	0.0955883	0.10758	0.113367	0.105161	0.104969	0.100848		B
S1193	0.074824	0.0800659	0.0787307	0.0861888	0.0762132	0.0793397	0.07652	0.0773002	0.0771584	0.0904328	0.100914	0.102312		B
S1197	0.0716321	0.0720308	0.0742829	0.0713101	0.0685834	0.0693558	0.0825075	0.0855017	0.0974254	0.10666	0.103664	0.0970459		B
S1202	0.0704314	0.0707144	0.0702598	0.0774942	0.0708137	0.0725978	0.0935213	0.0933503	0.100317	0.0887597	0.0987255	0.0930148		B
S1224	0.0764787	0.0772536	0.0716535	0.0903636	0.0789032	0.0797585	0.082155	0.0864856	0.0879932	0.0841205	0.0925256	0.0923091		B
S1225	0.073165	0.0796145	0.0745523	0.0919085	0.0757471	0.0794362	0.0829513	0.08495	0.0836849	0.0855872	0.0954224	0.0929807		B
S1243	0.0663558	0.0742187	0.0698387	0.102773	0.0790573	0.0768148	0.0870756	0.0873882	0.0934889	0.0866379	0.0885137	0.0878376		B
S1290	0.0728354	0.0785958	0.0772041	0.0989481	0.0742748	0.0800366	0.0788541	0.0801559	0.0824264	0.0890949	0.0941969	0.093377		B
S1326	0.0734197	0.0737853	0.0728473	0.0834676	0.0744372	0.0742146	0.0794293	0.0856616	0.0898906	0.0943528	0.100861	0.0976332		B
S1358	0.0749054	0.0779669	0.0743309	0.0893934	0.0782463	0.079255	0.076474	0.0781911	0.0795231	0.0832359	0.104308	0.10417		B
S1459	0.0753097	0.0781439	0.075949	0.0788388	0.0809589	0.0823931	0.0799883	0.0796853	0.083213	0.0880567	0.0999972	0.0974661		B
S1485	0.0854778	0.0871691	0.0863426	0.0804389	0.0827112	0.078466	0.0787821	0.080812	0.080095	0.080344	0.0910756	0.0882858		B
S326	0.0651748	0.0653033	0.0642774	0.0694176	0.0739165	0.0726338	0.0875669	0.10456	0.104696	0.0936113	0.102108	0.0967343		H
S1052	0.0697755	0.0731157	0.0762089	0.0715348	0.0703461	0.0814024	0.0783596	0.0877784	0.0947751	0.0940943	0.102824	0.0997853		E
S13	0.0668252	0.0689486	0.0681973	0.067512	0.0660715	0.0690656	0.0884409	0.100029	0.105475	0.10113	0.101256	0.0970486		E
S31	0.060952	0.06083	0.0603641	0.0585412	0.059348	0.0644305	0.105553	0.112963	0.117283	0.103469	0.100844	0.0954216		E
S37	0.061617	0.064635	0.0643157	0.0606618	0.059662	0.0665938	0.102794	0.107399	0.109311	0.104879	0.099423	0.0987092		E
S41	0.0685799	0.0685264	0.0678359	0.0673391	0.068007	0.0709212	0.0980445	0.0991228	0.104033	0.0962381	0.0977912	0.0935603		E
S416	0.064499	0.0641088	0.064903	0.0673777	0.0624217	0.068444	0.101137	0.106503	0.10883	0.101567	0.0968163	0.0933918		E
S601	0.0599068	0.0617285	0.0617313	0.0605529	0.0605186	0.0677162	0.102955	0.107933	0.109093	0.10462	0.102474	0.10077		E
S731	0.0634468	0.0660419	0.0675967	0.0620345	0.0640061	0.0703763	0.103166	0.107507	0.106787	0.0981167	0.0977888	0.0931318		E
S821	0.0641567	0.0618847	0.0623412	0.0680411	0.0705859	0.0693135	0.0980575	0.105465	0.108622	0.102016	0.0967072	0.0928092		E
S877	0.0628702	0.0620054	0.0632592	0.0656595	0.0763537	0.0721615	0.100804	0.106793	0.0980007	0.100019	0.0980649	0.094009		E
S1105	0.0649848	0.0671788	0.0662765	0.0638143	0.0646765	0.0701543	0.0888511	0.1017	0.113493	0.0989418	0.101463	0.098465		E
S1157	0.0642074	0.0682905	0.0694476	0.0663535	0.0653542	0.0691627	0.102556	0.109007	0.108101	0.090176	0.0953821	0.091962		E
S1445	0.0614319	0.0653869	0.0646328	0.0611732	0.0597046	0.0629749	0.106376	0.111971	0.111649	0.0996361	0.100529	0.0945342		E
S1236	0.0662777	0.0687295	0.0663777	0.0717336	0.0780015	0.074415	0.0746686	0.0765079	0.0829303	0.114341	0.104982	0.121035		E
S423	0.0552179	0.05875	0.0597853	0.0564897	0.064573	0.0603691	0.0986059	0.103511	0.109249	0.111391	0.109994	0.112063		E
S265	0.0650426	0.0663664	0.0649863	0.0644941	0.0676032	0.0667345	0.0911083	0.102243	0.108056	0.102289	0.100702	0.100375		EF
S111	0.0638131	0.0653807	0.0644444	0.0618179	0.0614222	0.0653424	0.107353	0.111616	0.108711	0.100674	0.0979904	0.0914349		EF
S372	0.0639129	0.0663677	0.0692856	0.0637266	0.0679218	0.0640249	0.0944149	0.110021	0.110597	0.100332	0.0956998	0.0936955		EF
S145	0.065695	0.0680683	0.0679553	0.0682266	0.0627859	0.0697802	0.0914389	0.107466	0.108272	0.0942309	0.0998027	0.0962779		EF
S526	0.0676041	0.06864	0.06652	0.0674782	0.067765	0.0685599	0.0958023	0.103031	0.105505	0.0997951	0.0954113	0.0938883		EF
S4	0.0676528	0.065801	0.0653685	0.0648837	0.0698927	0.0725478	0.104302	0.106334	0.107412	0.0909231	0.0957135	0.0891686		EF
S283	0.0614054	0.0646636	0.0635706	0.0654131	0.0696754	0.0708627	0.102714	0.106707	0.107978	0.0971602	0.0971955	0.0926552		EF
S458	0.0668139	0.067939	0.0686133	0.0671586	0.0789972	0.073877	0.0872433	0.0937902	0.0991521	0.100376	0.0986031	0.0974361		F
S869	0.065731	0.0660257	0.0655859	0.0658241	0.0650448	0.0694363	0.0988997	0.101801	0.104052	0.0999462	0.0997634	0.09789		F
S882	0.0681875	0.0683781	0.0675038	0.066362	0.0676836	0.0708808	0.0938979	0.103531	0.106712	0.0952953	0.0980536	0.0935142		F
S1279	0.0645237	0.0662469	0.0652769	0.0665496	0.0623736	0.0714172	0.10987	0.104643	0.103948	0.0928199	0.0991173	0.0932142		F
S357	0.0498628	0.0532972	0.0530813	0.0684353	0.0642752	0.0626086	0.088299	0.101127	0.113002	0.115227	0.116113	0.114671		F
S275	0.0701624	0.0775242	0.0657094	0.0727344	0.0709968	0.071569	0.0732932	0.0815724	0.103039	0.105571	0.10101	0.106819		GF
S1376	0.0670075	0.0674598	0.0664021	0.0670332	0.0693221	0.0684686	0.0885578	0.0978659	0.104747	0.100072	0.101263	0.101801		GF
S1494	0.0768798	0.0766051	0.0779912	0.074671	0.0739775	0.073829	0.0816369	0.0855141	0.0939808	0.0928826	0.0946376	0.0973943		G
S289	0.065925	0.0676674	0.0682552	0.0651943	0.0645766	0.0671537	0.0809074	0.099857	0.112154	0.10458	0.102559	0.10117		G
S547	0.0479166	0.050117	0.0492974	0.0734308	0.0676657	0.0724609	0.106971	0.106233	0.106287	0.105505	0.107144	0.106972		G
S849	0.0684541	0.0663468	0.0636934	0.0650079	0.0648339	0.0646571	0.071122	0.0869198	0.115982	0.113891	0.109561	0.109532		G
S1042	0.0690513	0.0681321	0.0665855	0.0659091	0.062967	0.0656913	0.0870866	0.101767	0.112219	0.0995773	0.101292	0.0997216		G
S359	0.0612434	0.0661713	0.0653351	0.0871183	0.0919732	0.0873828	0.0949186	0.0809406	0.0795859	0.0861791	0.0950196	0.104132		K
S1388	0.0626111	0.0673614	0.0663443	0.0632459	0.061175	0.0693803	0.0932823	0.102383	0.123541	0.116851	0.0885629	0.0852618		K
S58	0.0711558	0.0733661	0.0727554	0.0713826	0.0697439	0.0731793	0.0729468	0.0782951	0.0972306	0.11009	0.106909	0.102945		K
S81	0.064597	0.0667762	0.06654	0.063366	0.0615128	0.0636963	0.0736327	0.0794876	0.108402	0.120085	0.118203	0.113701		K
S166	0.0613125	0.0642612	0.0633761	0.0609153	0.0628948	0.0650916	0.0794798	0.0938487	0.111504	0.117499	0.11023	0.109587		K
S249	0.0621782	0.0593917	0.0598151	0.0567081	0.0556767	0.0570483	0.0758539	0.083706	0.118049	0.125373	0.123308	0.122892		K
S286	0.0733554	0.0738694	0.0731673	0.0720664	0.0803183	0.0775477	0.0800192	0.0823735	0.093987	0.101913	0.0953089	0.0960741		K
S632	0.0634309	0.0678812	0.0681356	0.0666982	0.0697257	0.068868	0.0800608	0.0874408	0.100263	0.110667	0.10804	0.108789		K
S645	0.0653263	0.0668124	0.0632275	0.068016	0.0732315	0.0719067	0.0884193	0.0961865	0.100018	0.105759	0.0998801	0.101217		K
S651	0.0625194	0.0666373	0.0660493	0.0712411	0.070523	0.0769113	0.0862862	0.0888491	0.0991717	0.106207	0.103269	0.102336		K
S665	0.0648569	0.0655212	0.0665072	0.0770977	0.0819568	0.0719078	0.0813584	0.0755779	0.0742914	0.0953005	0.117509	0.128115		K
S675	0.0676932	0.0727897	0.0719168	0.0690648	0.0668438	0.069855	0.0807934	0.0897938	0.102808	0.10932	0.101195	0.0979259		K
S732	0.0644744	0.0682927	0.0709104	0.0652691	0.0676255	0.0681802	0.0708605	0.0717548	0.0976212	0.122352	0.117165	0.115495		K
S733	0.0744973	0.0746512	0.0750216	0.0729516	0.078204	0.0740746	0.0735606	0.0736594	0.07577	0.112734	0.102312	0.112564		K
S827	0.068934	0.0700167	0.0723961	0.0713439	0.0732533	0.0740839	0.0797933	0.0863849	0.0935998	0.101297	0.104842	0.104055		K
S863	0.084389	0.0760686	0.0806082	0.0823114	0.0785644	0.0724408	0.0768509	0.0789862	0.0872853	0.0938263	0.0951516	0.0935173		K
S871	0.0682516	0.0726276	0.0726628	0.0707656	0.071824	0.0736133	0.0790855	0.0834158	0.0994232	0.104788	0.102828	0.100714		K
S885	0.0639231	0.0686627	0.0679573	0.0645017	0.0638936	0.0664157	0.0813852	0.0918319	0.106955	0.111905	0.108237	0.104332		K
S962	0.0577573	0.0600724	0.0602284	0.0795282	0.0766372	0.0788113	0.0718147	0.0721096	0.100015	0.116175	0.113385	0.113466		K
S968	0.0716812	0.0774465	0.0807459	0.075263	0.0699793	0.0670295	0.0704567	0.0769891	0.0805563	0.0988324	0.115386	0.115634		K
S1009	0.0672662	0.0714141	0.0680566	0.0889217	0.0860414	0.0877612	0.0830424	0.0801287	0.0754689	0.0772023	0.103198	0.111498		K
S1024	0.0583334	0.0600533	0.0901418	0.0726268	0.0750264	0.0739665	0.0781473	0.0789582	0.0917765	0.105483	0.10787	0.107617		K
S1038	0.0748225	0.0765123	0.0753778	0.0740017	0.0712402	0.0744964	0.0744639	0.0781617	0.0916298	0.107213	0.102275	0.0998059		K
S1083	0.0659608	0.0705902	0.069608	0.0680541	0.0672479	0.0696825	0.0782572	0.0856417	0.100029	0.112573	0.106548	0.105808		K
S1234	0.0645292	0.0660796	0.0650627	0.0660375	0.071633	0.0699823	0.0676324	0.0685267	0.0953504	0.126756	0.119258	0.119152		K
S1359	0.0616809	0.0639853	0.0621637	0.0617174	0.0701074	0.0681069	0.0877961	0.100022	0.109884	0.106622	0.105909	0.102005		K
S1520	0.0798093	0.0721942	0.072683	0.0702301	0.072161	0.0685271	0.0725719	0.0786819	0.107173	0.104339	0.103765	0.0978639		K
S1574	0.0690273	0.071993	0.0709832	0.0701538	0.069955	0.0719654	0.082869	0.0886504	0.0949343	0.103254	0.105843	0.100372		K
S1251	0.0776664	0.0826908	0.0824655	0.0801511	0.0779347	0.0796018	0.0765646	0.0783616	0.0771871	0.0835479	0.0994873	0.104341		K
S1227	0.0675699	0.0718659	0.0726846	0.0697234	0.0718659	0.0801792	0.0752398	0.0810064	0.0846372	0.100676	0.111328	0.113224		KA
S956	0.0743531	0.0743792	0.0732682	0.0752081	0.0767148	0.0769506	0.084778	0.086576	0.0839239	0.0937909	0.0977144	0.102343		KEF
S2	0.0744006	0.075663	0.0686574	0.0756815	0.0787877	0.0745154	0.0958175	0.0952137	0.0955565	0.0828879	0.0916729	0.091146		K
S1180	0.0682063	0.0725515	0.0718613	0.0681526	0.0675718	0.0809517	0.0790073	0.0814118	0.0858457	0.105346	0.109349	0.109745		K

## Sheet: Sup Table S2
		RBP																								Free Protein
	pearson	LB -UV			LB +UV			DSM 3h -UV			DSM 3h +UV			DSM 7h -UV			DSM 7h +UV			DSM 12h -UV			DSM 12h +UV			LB -UV			LB +UV			DSM 3h -UV			DSM 3h +UV			DSM 7h -UV			DSM 7h +UV			DSM 12h -UV
RBP	LB -UV	1	0.534931	0.628021	0.619541	0.533064	0.592306	0.667098	0.619834	0.585244	0.586678	0.610029	0.545531	0.555658	0.466053	0.396017	0.447452	0.449447	0.387111	0.312029	0.273207	0.249229	0.366338	0.268157	0.343983	0.474584	0.475497	0.444737	0.463647	0.482193	0.45154	0.427311	0.444789	0.439782	0.455033	0.453438	0.450441	0.461986	0.387834	0.355823	0.401199	0.35959	0.347358	0.312136	0.303476	0.312532
		0.534931	1	0.725734	0.648245	0.694082	0.598826	0.504276	0.681571	0.647236	0.595456	0.638658	0.654997	0.479968	0.494394	0.494294	0.47727	0.571241	0.492657	0.356966	0.337536	0.351716	0.366426	0.366638	0.344347	0.290268	0.588155	0.321199	0.387986	0.507409	0.39374	0.287213	0.424595	0.350069	0.344118	0.492949	0.528327	0.29823	0.401521	0.383506	0.38748	0.411254	0.355837	0.224906	0.251182	0.308479
		0.628021	0.725734	1	0.648521	0.657078	0.651399	0.61596	0.717692	0.686195	0.623641	0.656254	0.641131	0.53061	0.504557	0.496566	0.496853	0.565753	0.480254	0.392725	0.351625	0.352594	0.42935	0.362703	0.396312	0.318791	0.548237	0.351803	0.397131	0.466032	0.38175	0.331665	0.407282	0.341907	0.368663	0.468936	0.483247	0.326632	0.382463	0.370576	0.396601	0.382938	0.351026	0.267277	0.271527	0.310225
	LB +UV	0.619541	0.648245	0.648521	1	0.724372	0.697976	0.614386	0.688862	0.573971	0.68156	0.673497	0.677325	0.514229	0.46	0.508314	0.524738	0.596882	0.502284	0.360694	0.344554	0.349602	0.419418	0.358397	0.372547	0.340909	0.565919	0.383318	0.437032	0.550312	0.449813	0.363784	0.461913	0.395975	0.393375	0.507861	0.517028	0.310208	0.358993	0.365728	0.383256	0.379189	0.353718	0.232584	0.262983	0.308706
		0.533064	0.694082	0.657078	0.724372	1	0.69928	0.548275	0.673742	0.584708	0.668177	0.70676	0.737613	0.451095	0.441302	0.507325	0.499043	0.634167	0.522981	0.358079	0.35769	0.364371	0.415352	0.387547	0.373074	0.283732	0.612344	0.343131	0.410205	0.556088	0.425017	0.308998	0.445812	0.344661	0.367352	0.514915	0.56088	0.270822	0.36538	0.361155	0.384186	0.405917	0.361666	0.21897	0.257593	0.303167
		0.592306	0.598826	0.651399	0.697976	0.69928	1	0.604525	0.649179	0.563492	0.702342	0.69255	0.661962	0.429379	0.366847	0.433316	0.457817	0.543449	0.438047	0.33598	0.296113	0.30805	0.42536	0.332102	0.388199	0.350539	0.594495	0.441565	0.477869	0.564364	0.479536	0.386624	0.504856	0.440949	0.4303	0.520038	0.55336	0.335213	0.342903	0.338023	0.390654	0.362745	0.350423	0.262654	0.274611	0.301987
	DSM 3h -UV	0.667098	0.504276	0.61596	0.614386	0.548275	0.604525	1	0.66701	0.573484	0.651905	0.642758	0.579252	0.508807	0.412165	0.380565	0.458173	0.464135	0.381999	0.301163	0.253524	0.233368	0.401674	0.240608	0.392047	0.469262	0.462664	0.44535	0.515895	0.464354	0.47028	0.51134	0.483669	0.454489	0.508717	0.485859	0.485273	0.428109	0.353382	0.320123	0.404289	0.342341	0.316225	0.334066	0.282715	0.313197
		0.619834	0.681571	0.717692	0.688862	0.673742	0.649179	0.66701	1	0.696465	0.679811	0.745578	0.720327	0.544329	0.517072	0.498657	0.517588	0.562034	0.49915	0.376423	0.345729	0.34448	0.430719	0.357151	0.382507	0.354954	0.565633	0.36971	0.454876	0.498279	0.414749	0.384972	0.500544	0.415384	0.425533	0.542014	0.535706	0.34145	0.421751	0.407052	0.427861	0.420459	0.371394	0.283159	0.276042	0.332647
		0.585244	0.647236	0.686195	0.573971	0.584708	0.563492	0.573484	0.696465	1	0.60981	0.622945	0.65154	0.555724	0.531015	0.508712	0.504679	0.51738	0.489494	0.380857	0.345864	0.383648	0.41396	0.354117	0.366647	0.301835	0.448557	0.293237	0.367052	0.386471	0.313133	0.281435	0.365935	0.331024	0.353176	0.416999	0.463864	0.311412	0.388585	0.372264	0.370361	0.369098	0.321756	0.255651	0.24179	0.29241
	DSM 3h +UV	0.586678	0.595456	0.623641	0.68156	0.668177	0.702342	0.651905	0.679811	0.60981	1	0.704611	0.694642	0.470794	0.42022	0.473606	0.514181	0.567339	0.473039	0.332769	0.320122	0.308215	0.417988	0.329433	0.396108	0.34345	0.560273	0.396449	0.470572	0.513574	0.42977	0.410556	0.474713	0.408229	0.460984	0.512367	0.548807	0.325357	0.353437	0.355502	0.395166	0.377267	0.341501	0.247946	0.279673	0.291446
		0.610029	0.638658	0.656254	0.673497	0.70676	0.69255	0.642758	0.745578	0.622945	0.704611	1	0.744919	0.48929	0.461439	0.477421	0.509782	0.578004	0.488156	0.362476	0.351255	0.326675	0.426375	0.370864	0.371934	0.386179	0.63715	0.431419	0.521562	0.575594	0.473429	0.412201	0.545328	0.477353	0.481519	0.615068	0.627299	0.37965	0.441305	0.440191	0.465625	0.453882	0.420288	0.300413	0.319554	0.349051
		0.545531	0.654997	0.641131	0.677325	0.737613	0.661962	0.579252	0.720327	0.65154	0.694642	0.744919	1	0.457411	0.438742	0.522376	0.509771	0.619626	0.526514	0.357608	0.362846	0.37964	0.413934	0.383047	0.368714	0.279362	0.587945	0.320737	0.428403	0.501984	0.398254	0.331041	0.475107	0.368065	0.385778	0.525674	0.582965	0.276957	0.381644	0.396808	0.41036	0.427546	0.36765	0.21762	0.259216	0.322001
	DSM 7h -UV	0.555658	0.479968	0.53061	0.514229	0.451095	0.429379	0.508807	0.544329	0.555724	0.470794	0.48929	0.457411	1	0.643115	0.585349	0.634108	0.560869	0.587991	0.525889	0.459235	0.449649	0.516931	0.451311	0.527805	0.38473	0.355586	0.310994	0.369182	0.365526	0.324058	0.329343	0.337603	0.322819	0.336381	0.361915	0.357128	0.428636	0.493215	0.47362	0.492861	0.470826	0.459571	0.4061	0.434161	0.44131
		0.466053	0.494394	0.504557	0.46	0.441302	0.366847	0.412165	0.517072	0.531015	0.42022	0.461439	0.438742	0.643115	1	0.561185	0.563112	0.537355	0.549395	0.466742	0.424583	0.422973	0.4507	0.424738	0.441277	0.352933	0.402143	0.293936	0.340378	0.382755	0.343588	0.303915	0.372244	0.32833	0.313502	0.393659	0.38603	0.385938	0.529143	0.49757	0.489496	0.500457	0.459757	0.414521	0.411572	0.442101
		0.396017	0.494294	0.496566	0.508314	0.507325	0.433316	0.380565	0.498657	0.508712	0.473606	0.477421	0.522376	0.585349	0.561185	1	0.70124	0.721682	0.812673	0.547286	0.544302	0.548783	0.555803	0.546861	0.54355	0.163991	0.352735	0.181534	0.239279	0.338645	0.230692	0.152986	0.255312	0.203318	0.20914	0.3216	0.353042	0.208249	0.461382	0.547272	0.490817	0.561211	0.500349	0.321238	0.36746	0.435375
	DSM 7h +UV	0.447452	0.47727	0.496853	0.524738	0.499043	0.457817	0.458173	0.517588	0.504679	0.514181	0.509782	0.509771	0.634108	0.563112	0.70124	1	0.679405	0.723112	0.517549	0.506635	0.516835	0.565805	0.523374	0.571052	0.299941	0.396104	0.27742	0.352877	0.407106	0.322214	0.285423	0.366044	0.329963	0.33954	0.398549	0.439594	0.354257	0.552593	0.590945	0.582993	0.605987	0.597419	0.416011	0.460663	0.521437
		0.449447	0.571241	0.565753	0.596882	0.634167	0.543449	0.464135	0.562034	0.51738	0.567339	0.578004	0.619626	0.560869	0.537355	0.721682	0.679405	1	0.748777	0.477769	0.486711	0.504671	0.533008	0.508334	0.526618	0.255395	0.47209	0.268041	0.34722	0.467096	0.342174	0.247252	0.382872	0.299182	0.299877	0.428257	0.479462	0.275751	0.491386	0.556465	0.548739	0.595247	0.54886	0.349659	0.410077	0.448148
		0.387111	0.492657	0.480254	0.502284	0.522981	0.438047	0.381999	0.49915	0.489494	0.473039	0.488156	0.526514	0.587991	0.549395	0.812673	0.723112	0.748777	1	0.563846	0.561588	0.565226	0.5749	0.561191	0.558579	0.191107	0.369131	0.206551	0.265697	0.370052	0.254937	0.164757	0.283607	0.24202	0.248964	0.339517	0.388735	0.237212	0.472197	0.556608	0.501527	0.571986	0.526502	0.321245	0.376748	0.45055
	DSM 12h -UV	0.312029	0.356966	0.392725	0.360694	0.358079	0.33598	0.301163	0.376423	0.380857	0.332769	0.362476	0.357608	0.525889	0.466742	0.547286	0.517549	0.477769	0.563846	1	0.708755	0.66831	0.677122	0.708649	0.655921	0.175289	0.275783	0.185825	0.210494	0.276003	0.214847	0.161531	0.21146	0.179042	0.192577	0.271256	0.265533	0.226617	0.35659	0.414852	0.387984	0.402163	0.393804	0.399039	0.476168	0.483415
		0.273207	0.337536	0.351625	0.344554	0.35769	0.296113	0.253524	0.345729	0.345864	0.320122	0.351255	0.362846	0.459235	0.424583	0.544302	0.506635	0.486711	0.561588	0.708755	1	0.713978	0.646416	0.777654	0.65022	0.135372	0.2799	0.145693	0.195856	0.283884	0.196335	0.144041	0.188123	0.169721	0.1904	0.264308	0.270733	0.181066	0.332521	0.426873	0.378391	0.431849	0.406112	0.370071	0.475547	0.487086
		0.249229	0.351716	0.352594	0.349602	0.364371	0.30805	0.233368	0.34448	0.383648	0.308215	0.326675	0.37964	0.449649	0.422973	0.548783	0.516835	0.504671	0.565226	0.66831	0.713978	1	0.595869	0.701199	0.587538	0.0927166	0.265052	0.105323	0.162973	0.273498	0.158718	0.0849158	0.180216	0.133584	0.140668	0.266148	0.267797	0.132304	0.325535	0.399968	0.358519	0.392775	0.388198	0.317766	0.407593	0.429257
	DSM 12h +UV	0.366338	0.366426	0.42935	0.419418	0.415352	0.42536	0.401674	0.430719	0.41396	0.417988	0.426375	0.413934	0.516931	0.4507	0.555803	0.565805	0.533008	0.5749	0.677122	0.646416	0.595869	1	0.665313	0.767693	0.215622	0.333226	0.231899	0.281027	0.363485	0.261545	0.235304	0.275664	0.240687	0.260339	0.32412	0.347468	0.270928	0.395641	0.472781	0.462431	0.488788	0.471265	0.506825	0.549221	0.564022
		0.268157	0.366638	0.362703	0.358397	0.387547	0.332102	0.240608	0.357151	0.354117	0.329433	0.370864	0.383047	0.451311	0.424738	0.546861	0.523374	0.508334	0.561191	0.708649	0.777654	0.701199	0.665313	1	0.614021	0.141545	0.312056	0.177155	0.232611	0.316325	0.228132	0.160387	0.228709	0.193189	0.207241	0.301742	0.300749	0.177842	0.341117	0.430226	0.397768	0.432761	0.414505	0.354935	0.473503	0.481246
		0.343983	0.344347	0.396312	0.372547	0.373074	0.388199	0.392047	0.382507	0.366647	0.396108	0.371934	0.368714	0.527805	0.441277	0.54355	0.571052	0.526618	0.558579	0.655921	0.65022	0.587538	0.767693	0.614021	1	0.263481	0.311432	0.260666	0.323693	0.356699	0.305612	0.2702	0.282316	0.26558	0.309051	0.323002	0.344662	0.308107	0.399367	0.478659	0.476432	0.500292	0.481316	0.535596	0.559961	0.5686
Free Protein	LB -UV	0.474584	0.290268	0.318791	0.340909	0.283732	0.350539	0.469262	0.354954	0.301835	0.34345	0.386179	0.279362	0.38473	0.352933	0.163991	0.299941	0.255395	0.191107	0.175289	0.135372	0.0927166	0.215622	0.141545	0.263481	1	0.382592	0.634706	0.679964	0.485231	0.633918	0.665131	0.601986	0.633187	0.654059	0.526158	0.443968	0.739389	0.488032	0.38029	0.488753	0.382731	0.40197	0.437098	0.382455	0.339992
		0.475497	0.588155	0.548237	0.565919	0.612344	0.594495	0.462664	0.565633	0.448557	0.560273	0.63715	0.587945	0.355586	0.402143	0.352735	0.396104	0.47209	0.369131	0.275783	0.2799	0.265052	0.333226	0.312056	0.311432	0.382592	1	0.469057	0.522449	0.696605	0.563744	0.428048	0.608273	0.491568	0.503718	0.665577	0.693013	0.359914	0.452923	0.450799	0.461135	0.460975	0.439934	0.3079	0.326178	0.344527
		0.444737	0.321199	0.351803	0.383318	0.343131	0.441565	0.44535	0.36971	0.293237	0.396449	0.431419	0.320737	0.310994	0.293936	0.181534	0.27742	0.268041	0.206551	0.185825	0.145693	0.105323	0.231899	0.177155	0.260666	0.634706	0.469057	1	0.705351	0.563688	0.740559	0.654104	0.682999	0.710035	0.694186	0.603731	0.491748	0.629735	0.472719	0.377762	0.474055	0.369051	0.391311	0.410885	0.382202	0.327633
	LB +UV	0.463647	0.387986	0.397131	0.437032	0.410205	0.477869	0.515895	0.454876	0.367052	0.470572	0.521562	0.428403	0.369182	0.340378	0.239279	0.352877	0.34722	0.265697	0.210494	0.195856	0.162973	0.281027	0.232611	0.323693	0.679964	0.522449	0.705351	1	0.648627	0.739503	0.747288	0.719996	0.731614	0.814061	0.680533	0.623456	0.653795	0.500954	0.437752	0.546086	0.454905	0.466521	0.438547	0.395493	0.377683
		0.482193	0.507409	0.466032	0.550312	0.556088	0.564364	0.464354	0.498279	0.386471	0.513574	0.575594	0.501984	0.365526	0.382755	0.338645	0.407106	0.467096	0.370052	0.276003	0.283884	0.273498	0.363485	0.316325	0.356699	0.485231	0.696605	0.563688	0.648627	1	0.686108	0.53925	0.6552	0.560229	0.611769	0.661658	0.670009	0.473827	0.452276	0.452855	0.494081	0.48898	0.464837	0.368553	0.385842	0.378194
		0.45154	0.39374	0.38175	0.449813	0.425017	0.479536	0.47028	0.414749	0.313133	0.42977	0.473429	0.398254	0.324058	0.343588	0.230692	0.322214	0.342174	0.254937	0.214847	0.196335	0.158718	0.261545	0.228132	0.305612	0.633918	0.563744	0.740559	0.739503	0.686108	1	0.647703	0.729011	0.681299	0.712147	0.665775	0.598351	0.609783	0.483907	0.411059	0.514287	0.424295	0.437165	0.418698	0.402548	0.34933
	DSM 3h -UV	0.427311	0.287213	0.331665	0.363784	0.308998	0.386624	0.51134	0.384972	0.281435	0.410556	0.412201	0.331041	0.329343	0.303915	0.152986	0.285423	0.247252	0.164757	0.161531	0.144041	0.0849158	0.235304	0.160387	0.2702	0.665131	0.428048	0.654104	0.747288	0.53925	0.647703	1	0.642595	0.654939	0.762206	0.599583	0.521617	0.624387	0.426062	0.337408	0.442805	0.367816	0.370563	0.414721	0.343727	0.305615
		0.444789	0.424595	0.407282	0.461913	0.445812	0.504856	0.483669	0.500544	0.365935	0.474713	0.545328	0.475107	0.337603	0.372244	0.255312	0.366044	0.382872	0.283607	0.21146	0.188123	0.180216	0.275664	0.228709	0.282316	0.601986	0.608273	0.682999	0.719996	0.6552	0.729011	0.642595	1	0.719401	0.685413	0.749839	0.68711	0.587059	0.537325	0.464494	0.572778	0.476735	0.475605	0.388754	0.377494	0.345884
		0.439782	0.350069	0.341907	0.395975	0.344661	0.440949	0.454489	0.415384	0.331024	0.408229	0.477353	0.368065	0.322819	0.32833	0.203318	0.329963	0.299182	0.24202	0.179042	0.169721	0.133584	0.240687	0.193189	0.26558	0.633187	0.491568	0.710035	0.731614	0.560229	0.681299	0.654939	0.719401	1	0.703109	0.653679	0.580022	0.638225	0.543298	0.446331	0.523049	0.429986	0.454033	0.404137	0.385953	0.350096
	DSM 3h +UV	0.455033	0.344118	0.368663	0.393375	0.367352	0.4303	0.508717	0.425533	0.353176	0.460984	0.481519	0.385778	0.336381	0.313502	0.20914	0.33954	0.299877	0.248964	0.192577	0.1904	0.140668	0.260339	0.207241	0.309051	0.654059	0.503718	0.694186	0.814061	0.611769	0.712147	0.762206	0.685413	0.703109	1	0.654411	0.595598	0.631368	0.476847	0.409699	0.505395	0.41867	0.443782	0.458966	0.385237	0.352796
		0.453438	0.492949	0.468936	0.507861	0.514915	0.520038	0.485859	0.542014	0.416999	0.512367	0.615068	0.525674	0.361915	0.393659	0.3216	0.398549	0.428257	0.339517	0.271256	0.264308	0.266148	0.32412	0.301742	0.323002	0.526158	0.665577	0.603731	0.680533	0.661658	0.665775	0.599583	0.749839	0.653679	0.654411	1	0.719462	0.520616	0.56122	0.503744	0.573989	0.515592	0.502388	0.405319	0.404356	0.407465
		0.450441	0.528327	0.483247	0.517028	0.56088	0.55336	0.485273	0.535706	0.463864	0.548807	0.627299	0.582965	0.357128	0.38603	0.353042	0.439594	0.479462	0.388735	0.265533	0.270733	0.267797	0.347468	0.300749	0.344662	0.443968	0.693013	0.491748	0.623456	0.670009	0.598351	0.521617	0.68711	0.580022	0.595598	0.719462	1	0.442119	0.492979	0.50616	0.541773	0.546303	0.521934	0.362648	0.392637	0.392658
	DSM 7h -UV	0.461986	0.29823	0.326632	0.310208	0.270822	0.335213	0.428109	0.34145	0.311412	0.325357	0.37965	0.276957	0.428636	0.385938	0.208249	0.354257	0.275751	0.237212	0.226617	0.181066	0.132304	0.270928	0.177842	0.308107	0.739389	0.359914	0.629735	0.653795	0.473827	0.609783	0.624387	0.587059	0.638225	0.631368	0.520616	0.442119	1	0.582959	0.449562	0.572473	0.434741	0.477923	0.504438	0.442771	0.407297
		0.387834	0.401521	0.382463	0.358993	0.36538	0.342903	0.353382	0.421751	0.388585	0.353437	0.441305	0.381644	0.493215	0.529143	0.461382	0.552593	0.491386	0.472197	0.35659	0.332521	0.325535	0.395641	0.341117	0.399367	0.488032	0.452923	0.472719	0.500954	0.452276	0.483907	0.426062	0.537325	0.543298	0.476847	0.56122	0.492979	0.582959	1	0.730232	0.723741	0.681362	0.665431	0.542094	0.513252	0.523946
		0.355823	0.383506	0.370576	0.365728	0.361155	0.338023	0.320123	0.407052	0.372264	0.355502	0.440191	0.396808	0.47362	0.49757	0.547272	0.590945	0.556465	0.556608	0.414852	0.426873	0.399968	0.472781	0.430226	0.478659	0.38029	0.450799	0.377762	0.437752	0.452855	0.411059	0.337408	0.464494	0.446331	0.409699	0.503744	0.50616	0.449562	0.730232	1	0.742358	0.770091	0.765952	0.536107	0.574853	0.606578
	DSM 7h +UV	0.401199	0.38748	0.396601	0.383256	0.384186	0.390654	0.404289	0.427861	0.370361	0.395166	0.465625	0.41036	0.492861	0.489496	0.490817	0.582993	0.548739	0.501527	0.387984	0.378391	0.358519	0.462431	0.397768	0.476432	0.488753	0.461135	0.474055	0.546086	0.494081	0.514287	0.442805	0.572778	0.523049	0.505395	0.573989	0.541773	0.572473	0.723741	0.742358	1	0.741817	0.742289	0.555489	0.569324	0.579538
		0.35959	0.411254	0.382938	0.379189	0.405917	0.362745	0.342341	0.420459	0.369098	0.377267	0.453882	0.427546	0.470826	0.500457	0.561211	0.605987	0.595247	0.571986	0.402163	0.431849	0.392775	0.488788	0.432761	0.500292	0.382731	0.460975	0.369051	0.454905	0.48898	0.424295	0.367816	0.476735	0.429986	0.41867	0.515592	0.546303	0.434741	0.681362	0.770091	0.741817	1	0.756005	0.524557	0.56082	0.597367
		0.347358	0.355837	0.351026	0.353718	0.361666	0.350423	0.316225	0.371394	0.321756	0.341501	0.420288	0.36765	0.459571	0.459757	0.500349	0.597419	0.54886	0.526502	0.393804	0.406112	0.388198	0.471265	0.414505	0.481316	0.40197	0.439934	0.391311	0.466521	0.464837	0.437165	0.370563	0.475605	0.454033	0.443782	0.502388	0.521934	0.477923	0.665431	0.765952	0.742289	0.756005	1	0.570266	0.611675	0.625478
	DSM 12h -UV	0.312136	0.224906	0.267277	0.232584	0.21897	0.262654	0.334066	0.283159	0.255651	0.247946	0.300413	0.21762	0.4061	0.414521	0.321238	0.416011	0.349659	0.321245	0.399039	0.370071	0.317766	0.506825	0.354935	0.535596	0.437098	0.3079	0.410885	0.438547	0.368553	0.418698	0.414721	0.388754	0.404137	0.458966	0.405319	0.362648	0.504438	0.542094	0.536107	0.555489	0.524557	0.570266	1	0.739444	0.715792
		0.303476	0.251182	0.271527	0.262983	0.257593	0.274611	0.282715	0.276042	0.24179	0.279673	0.319554	0.259216	0.434161	0.411572	0.36746	0.460663	0.410077	0.376748	0.476168	0.475547	0.407593	0.549221	0.473503	0.559961	0.382455	0.326178	0.382202	0.395493	0.385842	0.402548	0.343727	0.377494	0.385953	0.385237	0.404356	0.392637	0.442771	0.513252	0.574853	0.569324	0.56082	0.611675	0.739444	1	0.787637
		0.312532	0.308479	0.310225	0.308706	0.303167	0.301987	0.313197	0.332647	0.29241	0.291446	0.349051	0.322001	0.44131	0.442101	0.435375	0.521437	0.448148	0.45055	0.483415	0.487086	0.429257	0.564022	0.481246	0.5686	0.339992	0.344527	0.327633	0.377683	0.378194	0.34933	0.305615	0.345884	0.350096	0.352796	0.407465	0.392658	0.407297	0.523946	0.606578	0.579538	0.597367	0.625478	0.715792	0.787637	1

## Sheet: Sup Table S3
	"Free Protein fraction" LFQ	"RBP fraction" LFQ	Fraction correlation
rplL	67071070000	1514730000	0.866141
ptsH	6.39105e+10	1888612000	0.883471
acpA	5.0762e+10	9.59562e+08	0.888018
hupA	42771380000	2.15851e+09	0.890109
yqgA	4.21645e+10	1.49409e+10	0.861317
rpsO	3.22979e+10	4.60452e+09	0.906131
rpmA	30701470000	5144730000	0.890055
cspB	29994181000	1.37611e+10	0.857601
cspD	2.88235e+10	1.10708e+10	0.881413
rplR	2.6661e+10	6030750000	0.880546
rpsS	2.64902e+10	4.11167e+09	0.827659
rpmD	2.62768e+10	7.59845e+08	0.766371
rplU	26267550000	4.36195e+10	0.869794
prsA	24500581000	4959970000	0.925204
rpsQ	2.30206e+10	9.05129e+09	0.798022
rpsI	2.23675e+10	8.95905e+09	0.842236
rpsM	2.15942e+10	7.87463e+09	0.859693
rpsF	2.11877e+10	6.41863e+08	0.886751
rpsP	20636520000	3.24833e+09	0.888496
rpmJ	1.97902e+10	8.61339e+08	0.867388
rpsL	1.96863e+10	3.49148e+09	0.888849
rpsJ	1.91253e+10	4.16548e+09	0.869652
rplX	1.86359e+10	2.94159e+09	0.87011
sodA	1.73973e+10	2.51109e+09	0.793633
rplT	1.71962e+10	9186600000	0.78215
rplJ	16758650000	4178030000	0.777683
rplF	1.66784e+10	2.04314e+10	0.877859
abrB	16648763000	2.42974e+08	0.881227
rplO	15555850000	3831110000	0.82085
yvyD	1.49973e+10	5.27309e+09	0.736497
rpoE	1.49813e+10	3.01205e+09	0.940797
rplE	1.45042e+10	8.36947e+09	0.832286
yugI	14105764000	6.25214e+09	0.838917
rplM	13929050000	6212500000	0.802126
rpmE	1.26776e+10	3.83533e+08	0.813691
groS	1.26553e+10	1.69767e+09	0.907103
rpsC	12629714000	12792050000	0.75026
hfq	1.20232e+10	2.29811e+08	0.810709
rplV	1.17108e+10	5.62737e+09	0.797167
yrbF	1.14169e+10	225016000	0.753225
rpmGA	1.13564e+10	7.69276e+08	0.924363
rplB	11130580000	7541270000	0.716174
hag	1.10911e+10	1.75121e+09	0.778141
tsf	1.07435e+10	7.54819e+09	0.742845
rpsE	1.07068e+10	7.21977e+09	0.802508
rpsG	1.06694e+10	2.19819e+10	0.788598
ndk	1.06501e+10	3124410000	0.791103
spoVG	1.04911e+10	3.28363e+08	0.904736
rplN	1.03929e+10	3.1994e+09	0.814371
rplW	1.0381e+10	8616540000	0.850577
rplS	10242750000	9.12552e+09	0.852305
rplK	9.88494e+09	1.68157e+09	0.82058
rpmI	9.7987e+09	2.55581e+09	0.74712
rpsB	9600910000	9046880000	0.759812
tuf	9544870000	48439800000	0.832873
rpsR	9.40828e+09	8.57473e+08	0.771274
yerC	9.35688e+09	313433000	0.820846
rpsH	8995200000	2.53183e+09	0.838518
greA	8.83067e+09	8.17767e+08	0.928721
cotF	8.31964e+09	1.65891e+09	0.970485
ytxH	8.17206e+09	8.97072e+08	0.855364
rpsD	8.14137e+09	5.85141e+09	0.783694
infA	8.09539e+09	2.1171e+08	0.857054
yhjA	8.07039e+09	5.76434e+08	0.705803
rplA	8000090000	5692700000	0.807575
trxA	7992020000	4.00119e+08	0.845416
tpx	7.89175e+09	1457510000	0.793939
rplQ	7662165000	2.59304e+09	0.906932
rocF	7.25443e+09	3.65291e+09	0.795709
rpmC	7.24719e+09	880945000	0.837107
frr	7.17628e+09	1.08138e+09	0.893653
rpsT	7143600000	1.06969e+09	0.932034
rplI	7.14305e+09	1.18035e+09	0.88115
gapA	6.94355e+09	6.17821e+09	0.824148
spoIIID	6.78761e+09	2.6482e+09	0.845225
dps	6.69997e+09	5.29415e+08	0.80028
rpsK	6.28983e+09	5.9193e+09	0.869576
rpoZ	6.19205e+09	2.57518e+07	0.715652
rplD	6.08573e+09	7192990000	0.877759
rbsD	6.07956e+09	3.80293e+08	0.70879
odhB	6.06485e+09	4.20736e+09	0.795319
rplP	6.0395e+09	4634280000	0.861688
yabR	6.02122e+09	2.11752e+09	0.882484
fer	6.0081e+09	42368000	0.912696
cspC	5.95582e+09	2.15807e+08	0.829998
dltC	5777810000	38207300	0.878608
mdh	5.73222e+09	5.95945e+09	0.817891
fbaA	5727550000	4.24801e+09	0.724634
ytkA	5.72677e+09	2.50079e+09	0.768491
rplC	5.4694e+09	4.09735e+09	0.772782
yrzB	5.20998e+09	2.46011e+07	0.585516
cgeA	5187573820	5802870470	0.999829
mtrB	5.13109e+09	1.73656e+08	0.876687
yabO	5058660000	3.93873e+08	0.871721
yodI	5.03283e+09	2.97717e+09	1
abh	4.92405e+09	1.04221e+08	0.80659
cccB	4900919000	2.83481e+08	0.782562
yhcN	4.87426e+09	1.08349e+09	0.969469
rpsN1	4.81738e+09	1.13559e+09	0.829503
lutB	4763270000	5.84641e+09	0.860843
atpD	4.72289e+09	2.82673e+09	0.886417
ydbP	4.70729e+09	1.12559e+08	0.800071
infC	4641429000	2.1773e+09	0.752758
rpmB	4.57636e+09	7.32134e+08	0.789309
pdhA	4.53906e+09	4.80589e+09	0.757822
crh	4515905000	2.92139e+07	0.785695
gcvH	4.42662e+09	292765000	0.843994
yqzC	4.39437e+09	4.60143e+08	0.855321
ylbA	4.36014e+09	1084515000	0.748396
ykuS	4.29914e+09	4.08017e+07	0.812458
yjlC	4.27812e+09	2.59495e+07	0.850887
rbsB	4.27126e+09	2.67959e+09	0.711019
licB	4.21865e+09	1.69368e+07	0.859302
bdbA	4.18266e+09	271552600	0.83912
yceD	4150358000	1.30467e+09	0.836281
tig	4.08331e+09	3.91261e+09	0.797151
atpH	4020859000	1.10852e+09	0.754215
pdhB	4.01945e+09	2587550000	0.83174
yutI	4.01401e+09	4.16771e+07	0.778326
spoVS	3980285000	901738000	0.612473
yhaH	3.97731e+09	5.43785e+08	0.830438
cotT	3.96417e+09	4.85637e+07	0.997693
ykvS	3956989200	8.33023e+06	0.895338
yolF	3.86436e+09	47329000	0.7852
yybN	3.80846e+09	3.62368e+08	0.991601
oppA	3798210000	2.26975e+09	0.852158
rsbV	3.78052e+09	2.62044e+08	0.846855
tpiA	3.73094e+09	1.03427e+09	0.776542
rpmH	3729384000	5.51811e+07	0.652017
efp	3.72314e+09	2.23315e+09	0.797267
ppiB	3.72091e+09	1.67938e+08	0.889738
yqeI	3.64447e+09	152371000	0.79872
icd	3.62005e+09	3.2822e+09	0.83158
ykzG	3.54797e+09	3.15802e+07	0.672562
pdhC	3.44861e+09	2679610000	0.868215
tal	3.41906e+09	9.67013e+08	0.809968
groL	3408190000	8.15792e+09	0.855832
yjoA	3.34858e+09	6.73308e+08	0.792836
rpmF	3346960000	1.69303e+08	0.888566
eno	3.3263e+09	2.20449e+09	0.864993
cotE	3.26522e+09	20795209000	0.821194
ytpP	3.23326e+09	3.49197e+07	0.882563
yqhY	3.21517e+09	1.22647e+09	0.73273
gapB	3.20415e+09	4692961000	0.771212
bdhA	3.14841e+09	6436580000	0.815056
sucC	3126767000	4.00074e+09	0.847519
ycnI	3.10071e+09	7.40129e+08	0.912697
ykuJ	3064521000	1.45982e+07	0.82368
yjcN	3057020000	8.10272e+07	0.863298
gpsB	3.03924e+09	4.72088e+07	0.899071
coxA	3.0136e+09	922187000	0.979142
nasE	2.99125e+09	55444800	0.985959
divIVA	2985916000	5.95697e+08	0.848623
grpE	2.85886e+09	1.87227e+08	0.888138
pgk	2.84579e+09	2867770000	0.866201
lplJ	2.8391e+09	2.68549e+09	0.867765
yjcG	2825672000	4.16842e+08	0.813563
lon1	2806270000	3.93505e+09	0.835219
wapI	2800665000	168623000	0.788753
glnA	2.79476e+09	2.86016e+09	0.888168
hmoA	2.75916e+09	1.84776e+09	0.886032
sucD	2750754000	2.3289e+09	0.763595
ytfJ	2.69413e+09	1222001600	0.882413
qcrA	2.64142e+09	4.63771e+08	0.756507
ahpC	2.63906e+09	1032610000	0.8354
nadE	2617843000	1.66426e+09	0.737888
yozC	2.60771e+09	1.71049e+07	0.903964
ytxJ	2.60531e+09	191313000	0.818079
yjjA	2.58291e+09	2.70096e+09	0.822804
tagD	2557503000	310579100	0.859757
yubF	2.53808e+09	5883900	0.873505
degR	2.52186e+09	990833	0.398779
csoR	2.51818e+09	46114000	0.709831
mntR	2.4247e+09	300105800	0.830911
resD	2.36771e+09	1.20728e+09	0.800906
gerQ	2300356000	1.04626e+09	0.996785
ytmB	2.29513e+09	1.06029e+07	0.723236
rocD	2288603000	2.24881e+09	0.870487
cheY	2.2858e+09	43077620	0.807435
clpC	2.28119e+09	3.44778e+09	0.87938
hit	2.26913e+09	2.68783e+08	0.865227
atpF	2.263e+09	5.86435e+08	0.836584
yeeI	2.23243e+09	1.10256e+09	0.800267
yxiE	2.22973e+09	2.96896e+08	0.760517
yxkC	2223013100	5.13777e+09	0.842751
yqxJ	2.1954e+09	1275340000	0.728789
atpA	2188922000	1.98044e+09	0.919768
tkt	2.18066e+09	3.12315e+09	0.846418
ypfD	2.15645e+09	9579240000	0.842112
yfkN	2137540000	3.32795e+09	0.857975
fusA	2.13557e+09	1.63992e+10	0.90371
rbfA	2134447000	6.90254e+08	0.933551
acoB	2103171000	1.28687e+09	0.884207
yjzH	2.09136e+09	92417900	0.849612
ycgN	2.07143e+09	4.59785e+09	0.891757
tcyA	2.01098e+09	8.79814e+08	0.778542
ald	2.00808e+09	1.98287e+09	0.849263
yjdH	2.00129e+09	2.26925e+08	0.893894
yitK	1978549000	375142000	0.890328
yaaQ	1.96807e+09	50987700	0.849845
pta	1.95762e+09	2.18703e+09	0.859403
pgi	1.9276e+09	1334850000	0.802265
yqhL	1.92324e+09	2.69374e+08	0.804001
ylaN	1.91572e+09	7.08857e+06	0.768412
yusI	1.90697e+09	8.68322e+07	0.820205
ykzW	1.90599e+09	0	#DIV/0!
yxxD	1.8972e+09	1.51315e+08	0.836482
lutC	1895158000	1316500000	0.773334
yoeB	1893632000	5.83412e+08	0.889095
yqeY	1.85764e+09	1.51184e+08	0.854823
wprA	1.84574e+09	7.51008e+09	0.851008
hprT	1.84246e+09	943538000	0.811107
lytA	1841800900	4.87083e+07	0.862488
fur	1.83424e+09	3.31816e+08	0.860762
yjcM	1.83208e+09	4.67255e+08	0.87254
bdbD	1.82801e+09	8.57856e+08	0.704895
rpoA	1.79884e+09	2.3852e+09	0.849965
sepF	1.79668e+09	199929660	0.930015
yaaK	1791255900	35124200	0.649442
atpC	1.76772e+09	135478700	0.931241
nusG	1.76551e+09	5.20781e+08	0.803805
sufC	1758863000	1.45097e+09	0.780799
clpP	1.74798e+09	5.87049e+08	0.782865
ypzJ	1746317000	45980700	0.649948
fumC	1724553000	1.16105e+09	0.853092
guaB	1711961000	1.97643e+09	0.857788
glyA	1.70848e+09	1.71831e+09	0.851807
moaE	1.70489e+09	3.9826e+08	0.833203
qoxA	1.69785e+09	7.52116e+08	0.790026
ytwF	1.63206e+09	26522400	0.88693
yneT	1625255000	1.46559e+08	0.812238
yneF	1.61623e+09	4.33467e+06	0.612439
yugG	1.60211e+09	460984000	0.778632
yjlD	1.57777e+09	4105640000	0.843432
yabJ	1553312000	6.66414e+07	0.890003
cccA	1.55296e+09	1.05062e+08	0.86489
folB	1547680000	84754000	0.763513
ctc	1.54623e+09	5.2048e+08	0.786937
purS	1.54278e+09	4.23133e+06	0.705637
ylzA	1536136200	1.0206e+07	0.801185
gatC	1.52181e+09	1.99407e+07	0.902017
yeaA	1.5207e+09	6.40118e+08	0.872749
citZ	1.5078e+09	1.78812e+09	0.799431
ywsB	1496424900	6.20761e+08	0.86532
glnH	1493125990	2018011630	0.958638
accB	1485981000	5.46943e+07	0.628332
yokF	1471240000	2.90749e+08	0.887579
rsfS	1459521100	3.33884e+07	0.769243
ldh	1.45364e+09	1.63607e+09	0.867934
rtp	1.44931e+09	185114000	0.805811
ywhB	1432408300	3.13747e+06	0.761582
yktA	1.4067e+09	0	#DIV/0!
ykoM	1.39758e+09	684530000	0.791745
yorD	1.38951e+09	1.95066e+07	0.869674
ywlF	1.38881e+09	4.04579e+08	0.787747
nrgB	1.38606e+09	1.25918e+08	0.808832
ykaA	1.38255e+09	604098000	0.808573
yqaP	1.37327e+09	131708600	0.824171
dhaS	1373261000	1.81599e+09	0.85998
yqzD	1.36955e+09	1.85308e+07	0.650486
ymfM	1.36829e+09	6.61442e+08	0.833854
pdhD	1.3572e+09	8770840000	0.902764
ygaF	1.35395e+09	311506000	0.866533
artP	1352146100	6.62596e+08	0.871899
ylbP	1346893000	2.63497e+08	0.832732
ypmA	1.34392e+09	0	#DIV/0!
lutA	1.3401e+09	7.71474e+08	0.764798
yceE	1339510000	369446000	0.891402
sinR	1.30662e+09	1.18307e+08	0.84557
ypjD	1.3056e+09	8.60658e+07	0.893261
dnaK	1301502000	1.49229e+09	0.820873
sacT	1.29178e+09	6.27567e+06	0.714352
yvgN	1.28492e+09	1.76444e+09	0.783807
spoIIIAH	1.28419e+09	714081300	0.809066
metQ	1.27629e+09	4.61106e+08	0.784305
gsiB	1.26409e+09	1.35385e+08	0.805172
acoA	1259549000	1.04686e+09	0.797889
yodC	1.25214e+09	3.49917e+08	0.807535
atpG	1.25134e+09	7.87231e+08	0.870475
cgeC	1.24791e+09	5.54277e+07	0.998967
yqiT	1246244000	1.18693e+09	0.897192
yjbL	1.24031e+09	16145300	0.850919
ssbA	1234286000	1.68633e+08	0.816839
yhcQ	1231733300	7.95348e+08	0.958082
yneR	1229217000	0	#DIV/0!
lytE	1221977600	3.91391e+09	0.946318
bfmBB	1.21842e+09	1.00114e+09	0.865515
clpQ	1195106400	1376003000	0.776762
luxS	1.19113e+09	1.2706e+08	0.815359
pdxS	1.1653e+09	8.01278e+08	0.819758
sdhB	1.16313e+09	5.2968e+08	0.784593
dapA	1.1579e+09	3.88989e+08	0.87814
yflT	1149170136	1.61745e+07	0.839345
deoC	1144590000	551159000	0.786344
kbl	1.12773e+09	1.00809e+09	0.846874
pyrR	1123720000	1.80852e+08	0.831692
ytzB	1.1215e+09	2.13814e+08	0.617263
gltC	1.11721e+09	998208000	0.839157
rpsU	1.11115e+09	8.26522e+08	0.844939
yrkC	1.10194e+09	4.4401e+08	0.977918
cmk	1.09554e+09	4.48772e+08	0.808295
ydcC	1.07887e+09	3.77202e+09	0.632127
ylaJ	1.0764e+09	2.12901e+08	0.920337
ywfI	1.07543e+09	1.17783e+09	0.751839
rocG	1.06521e+09	1.10341e+09	0.877841
cysK	1064439000	6.09823e+08	0.829154
yqfA	1.06323e+09	1045835000	0.856269
degU	1.05768e+09	484194000	0.771859
yjcQ	1.04165e+09	13150700	0.678987
acoC	1040467000	871176000	0.820069
ftsZ	1.04026e+09	1.13324e+09	0.827108
sacP	1.04015e+09	83171000	0.828771
spoIVA	1.03983e+09	1.11051e+09	0.843534
yphP	1.03726e+09	2.13297e+07	0.758343
cymR	1.03576e+09	6.52747e+07	0.834237
ycnE	1.03476e+09	23486920	0.834822
mtlF	1025517200	2.59983e+07	0.792421
rocA	1.01773e+09	3.83661e+09	0.885538
spoIIQ	1016123060	1452352600	0.856411
cotB	1.01538e+09	22485695610	0.978503
yndB	1.00104e+09	5.25379e+07	0.823009
spoVT	998395400	4.10613e+08	0.957829
sigA	9.96452e+08	2.52007e+09	0.740741
rnc	9.77777e+08	722672000	0.754809
gtaB	9.75675e+08	3.54274e+08	0.792797
yraA	9.67107e+08	350767000	0.790858
ribH	9.55794e+08	6.97952e+07	0.749871
spo0F	9.52661e+08	15629690	0.741724
aspB	9.50932e+08	8.93088e+08	0.841614
yloU	9.45767e+08	1.59933e+08	0.644524
azoR1	944721000	5.34244e+08	0.748526
spo0A	9.39334e+08	8.0308e+08	0.764739
zur	9.35624e+08	5.95665e+07	0.888554
ywqK	9.34904e+08	4.8979e+07	0.802598
yonS	9.32476e+08	6.21016e+07	0.887237
yceC	9.30756e+08	443714000	0.836895
yukJ	9.29212e+08	7.70487e+08	0.720369
mrgA	9.25578e+08	111816500	0.800057
ywhD	921374800	6.5115e+07	0.790871
rbsC	9.19154e+08	1.95795e+08	0.808301
codY	917675000	1077250000	0.864474
yueH	9.09274e+08	3.5275e+07	0.723858
upp	9.07349e+08	2.1528e+08	0.765562
ppaC	9.03791e+08	600099000	0.866511
prkA	8.96911e+08	1.144e+09	0.744974
yjbG	8.94799e+08	8.28954e+08	0.818094
rsbW	8.86513e+08	1.09352e+08	0.780659
yozO	8.81398e+08	7.44152e+07	0.730892
ylbG	878680500	12522960	0.789991
hmoB	8.7407e+08	3.91618e+08	0.864912
fliL	871986700	1.65058e+07	0.830679
sdhA	865139000	1.47512e+09	0.922513
rbsK	8.59306e+08	1.26477e+09	0.832921
metK	8.57993e+08	8.96389e+08	0.811648
ydaG	8.55028e+08	46061600	0.741425
yxeE	8.50222e+08	497572000	0.973166
ykzF	8.4866e+08	0	#DIV/0!
ytoQ	8.47236e+08	4.93784e+08	0.804716
yutD	8.34707e+08	14940300	0.758005
yfhH	8.25484e+08	2.22749e+07	0.785281
tatAy	823279000	0	#DIV/0!
engB	817753100	5.87374e+08	0.825447
folE	816639300	1.64338e+08	0.741529
azoR2	8.08664e+08	9.66517e+08	0.907609
ypjQ	805941600	1.86162e+07	0.577307
qcrC	803744000	1.85396e+08	0.885232
iolS	8.00702e+08	329818000	0.827968
yqfB	7.99984e+08	165378300	0.972614
ytpR	7.98055e+08	211092200	0.814208
yokE	796348400	4.52183e+08	0.783506
rimP	7.95136e+08	2.89401e+08	0.798425
katA	7.92605e+08	6.33941e+08	0.856752
ylxF	7.89331e+08	1.12776e+08	0.857821
ylbN	7.83725e+08	56532200	0.778061
yabA	7.82273e+08	1.34886e+07	0.914097
pfkA	7.79733e+08	1.23226e+09	0.820883
infB	7.68596e+08	6.22325e+09	0.860715
dapH	7.68537e+08	785903000	0.802302
gudB	7.68428e+08	673613700	0.857377
yrzL	7.654e+08	3.59411e+06	0.858342
cwlJ	7.63992e+08	141411500	0.99782
perR	7.62327e+08	2.49108e+07	0.801658
licA	7.60804e+08	5827000	0.650899
yrhF	7.51925e+08	79676700	0.681388
ysnA	740652300	63268400	0.818253
yukE	7.35932e+08	5612400	0.661237
ysdB	735485000	109570800	0.831635
yobK	7.3045e+08	5.52e+07	0.925675
rok	7.30418e+08	106079000	0.824981
ackA	7.23877e+08	1116090000	0.818315
spo0M	723480000	7.78289e+08	0.845422
cshA	7.21695e+08	4.00967e+09	0.66984
msrA	720062900	89238500	0.856695
spoVID	7.19623e+08	125771912	0.88743
ylxR	718141300	40876500	0.880649
lysS	7.16759e+08	1.04151e+09	0.818245
gpmI	716067000	6.95607e+08	0.857981
mnmG	710786000	5.53355e+09	0.955005
murG	7.09242e+08	947100000	0.867924
bfmBAA	701475000	524214000	0.848107
spo0J	6.97927e+08	4.70121e+08	0.670086
yfmS	6.97295e+08	1.23925e+08	0.735776
ftsH	694624000	7.03535e+08	0.90708
hmp	6.92366e+08	5.37533e+08	0.821481
ipi	687913000	321134600	0.933274
copZ	6.85792e+08	2.46802e+07	0.838135
rpmE2	6.82696e+08	52713900	0.879168
nadK2	6.82444e+08	7.52168e+08	0.765149
ydjO	6.80739e+08	5.31477e+06	0.769134
mhqR	679517200	8.34112e+07	0.784217
gdh	675756900	9.1759e+08	0.970709
yqjE	6.7067e+08	7.00193e+08	0.87096
yuaE	6.68787e+08	1.02969e+08	0.624398
yrrS	6.68739e+08	1.63293e+10	0.823177
acsA	6.67336e+08	973206000	0.899329
yurT	6.67325e+08	96492600	0.712128
ytxG	6.64839e+08	8.07112e+07	0.767018
yxzC	6.64417e+08	0	#DIV/0!
yrzA	6.61093e+08	0	#DIV/0!
yusG	6.60371e+08	15751700	0.96511
yfmC	659070400	9.38926e+08	0.749208
ywbC	658926720	5.56993e+07	0.825148
adk	655342000	1.1356e+08	0.783852
smpB	654269700	331513000	0.806245
yjcS	6.54013e+08	2.44832e+07	0.588429
yfiY	6.53304e+08	8.46602e+08	0.796787
punA	652241000	785429000	0.840411
guaA	6.52084e+08	1286800000	0.836304
gcvT	651179000	6.02169e+08	0.876686
sspB	6.51067e+08	4.60345e+06	0.643479
yyzM	6.49449e+08	2722000	0.722695
yddJ	6.45677e+08	4.97798e+07	0.771395
yfhC	6.45354e+08	7.32001e+08	0.839218
apt	6.43079e+08	1.49272e+08	0.784543
rbsA	6.41845e+08	1.09863e+09	0.898062
yqfX	6.40553e+08	3.55938e+08	0.974977
ycgM	639426000	2.98301e+08	0.836927
deoD	6.37474e+08	1.11895e+09	0.739427
bfmBAB	633451000	4.81781e+08	0.889211
clpX	6.31522e+08	8.70433e+08	0.849775
gndA	6.3097e+08	1.73064e+09	0.862749
safA	629093000	1.44788e+08	0.873442
ypoP	6.26225e+08	1.95817e+08	0.738396
yvyF	6.21446e+08	3.39046e+07	0.77216
kamA	615244890	7.83858e+08	0.843645
ytsP	6.1455e+08	9.01979e+06	0.754447
pckA	612241000	1.76907e+09	0.87502
mcsA	606677800	86845000	0.708736
ywhA	6.03135e+08	4.61354e+07	0.764395
yabP	6.01372e+08	1.65386e+08	0.906848
yumC	5.99541e+08	1.12307e+09	0.870301
buk	5.96629e+08	3.15256e+08	0.821183
ypqE	594907000	4.60951e+07	0.807955
ispA	5.91741e+08	4.41419e+08	0.750862
glpK	5.91726e+08	1163390000	0.888575
comN	5.90961e+08	3.18994e+06	0.741522
folD	588558000	4.57835e+08	0.769917
citB	586553000	1.78214e+09	0.816726
yfkK	5.83936e+08	753067	0.705263
ywqI	5.83197e+08	577200	0.715177
sufU	5.83187e+08	2.11726e+07	0.67187
spoIIAA	582214040	4.95092e+07	0.833045
treP	5.80829e+08	2.61426e+08	0.909577
yheA	579481700	4037800	0.54619
yfkO	5.78288e+08	326908000	0.824653
ywrO	5.74101e+08	8.72669e+07	0.797033
ytcD	572873600	46069600	0.85692
yorB	5.7269e+08	8.02937e+06	0.850167
yknW	5.66968e+08	35958700	0.87819
yitW	5.59652e+08	0	#DIV/0!
zapA	559332300	3.76135e+07	0.84713
csaA	5.58063e+08	16907850	0.819968
gatA	555716000	6.56615e+08	0.847982
sufA	5.52962e+08	17057300	0.913161
fadE	5.51135e+08	633828000	0.787997
yqiW	551093600	2.61882e+07	0.732174
dacF	5.49086e+08	741053690	0.972357
licH	548365000	6.70303e+08	0.887595
gcvPB	546872000	6.43599e+08	0.89207
prs	546296000	734033000	0.870547
yngJ	542235249	6.0295e+08	0.91404
pdp	5.4212e+08	4.22616e+08	0.833219
pyk	5.41147e+08	876171000	0.878419
ftsE	5.40931e+08	2.07334e+08	0.826301
rnpA	540352000	7.6767e+07	0.919273
ytiB	5.39716e+08	2.21622e+08	0.725217
hemY	538126400	2.25942e+08	0.610629
argD	5.35677e+08	3.25518e+08	0.801586
salA	534838800	5.34575e+08	0.819473
ydhK	534696700	2.54194e+08	0.872978
sspA	529770000	2152100	0.839736
ytxO	5.28868e+08	8.46277e+07	0.997555
glcD	5.28455e+08	5.99688e+08	0.873263
ylxM	5.25108e+08	5.65273e+06	0.686081
ypuA	5.23957e+08	1.17377e+09	0.811893
oppF	5.23866e+08	6.3475e+08	0.823359
fabI	5.22733e+08	6.20541e+08	0.844372
ptsG	5.22581e+08	2.10163e+08	0.890426
cdd	5.21133e+08	1.6069e+07	0.711365
ddl	519639000	4.22924e+08	0.858065
menB	515410000	5.27827e+08	0.795372
ykuL	5.14442e+08	30335000	0.622178
pyrH	5.13518e+08	348483000	0.826024
etfB	5.1311e+08	2.73736e+08	0.825067
glpD	5.09501e+08	8.61026e+08	0.8837
yugJ	5.0818e+08	512614000	0.889486
fabG	506630000	9.37042e+08	0.813434
recA	5.04546e+08	4.86451e+08	0.791022
tyrS1	5.04337e+08	1.8112e+09	0.853345
yvyC	500040530	4.19293e+06	0.682637
yvdT	4.96648e+08	194581900	0.765004
clpY	4.9257e+08	607379000	0.880514
yddK	4.91685e+08	1.97811e+08	0.749554
phoP	4.91627e+08	2.13847e+08	0.789106
ymcA	4.8937e+08	8.75302e+06	0.757793
pncA	488136000	2.58218e+08	0.75433
ylaL	4.87202e+08	1.34372e+07	0.865558
sspE	4.8687e+08	2.64871e+07	0.841018
xseB	485522000	2196000	0.762544
ptsI	485294000	8.49279e+08	0.87793
ribT	4.80556e+08	6.46089e+07	0.89685
yvyG	479463200	5.78287e+07	0.752579
sleB	4.7938e+08	4.77626e+08	0.838196
wapA	4.77471e+08	1.8468e+09	0.869048
lytR	4.76847e+08	1.12988e+09	0.658878
qoxB	4.731e+08	158377800	0.843414
cheW	4.71011e+08	1.88893e+08	0.808162
yhfK	470730000	212567000	0.809369
yybJ	4.69188e+08	1.87421e+08	0.760128
gltX	4.68739e+08	7.74928e+08	0.820541
yodJ	467847000	1.44561e+08	0.826384
yqhS	4.63586e+08	42941200	0.755005
ylaI	4.58758e+08	5.96649e+06	0.802731
cwlS	4.58676e+08	4.1975e+08	0.86599
kapD	4.58375e+08	566299000	0.862151
yqeG	4.57735e+08	1.08631e+08	0.806171
yjcP	4.5691e+08	1.15717e+08	0.92451
yvhJ	456709100	2275320000	0.86272
msrB	456579000	7687000	0.645865
pgcA	456578000	795216000	0.854347
ytsJ	455769000	5.65601e+08	0.886816
narJ	4.5559e+08	8.39394e+07	0.682552
yncF	4.52075e+08	8.34967e+07	0.790065
yhfF	452035400	6.50792e+06	0.803667
serS	4.51869e+08	7.2951e+08	0.87975
sipS	450931100	9.61015e+07	0.849034
yisT	4.49599e+08	4.02423e+07	0.797764
ohrB	4.48137e+08	150476600	0.821938
pepT	4.4747e+08	6.54135e+08	0.85817
spsD	446236000	285903000	0.931857
mpr	4.4429e+08	1.91681e+08	0.777489
ymaD	4.44e+08	55790200	0.827163
dapB	4.36195e+08	2.64303e+08	0.78343
yjcF	434611000	9.71967e+06	0.481168
hemH	4.34495e+08	2.69332e+08	0.767387
ctaC	4.32902e+08	3.03256e+08	0.916306
etfA	4.307e+08	7.14617e+08	0.841643
secDF	4.28184e+08	3.0115e+08	0.840245
yycF	4.27479e+08	3.13299e+08	0.680232
yclQ	4.27017e+08	9.98708e+08	0.726696
comA	422515100	1.2015e+08	0.772387
yutG	4.2045e+08	2.60395e+08	0.943388
cotI	4.19897e+08	550774090	0.995716
yhfQ	4.19228e+08	7.79076e+08	0.709958
ydgI	418255000	4.90636e+07	0.647736
dnaJ	4.18186e+08	2.29687e+08	0.716998
iolH	4.15522e+08	2.54544e+08	0.831841
efeM	414394280	4.24299e+08	0.695091
dacA	4.11587e+08	2.00222e+09	0.702515
sufD	4.08727e+08	2.15016e+09	0.778255
yoxD	4.08703e+08	2.99091e+08	0.774375
ypmB	4.08385e+08	59825400	0.615197
ysmB	4.07952e+08	55863500	0.759704
yrkD	4.05627e+08	4.27733e+06	0.853279
cotA	404237420	2.56547e+08	0.981677
gmk	4.03916e+08	3.11572e+08	0.809016
sspC	403730000	0	#DIV/0!
yurQ	4.03623e+08	95241000	0.889604
defB	4.03384e+08	209771500	0.838794
nrdR	403316400	67906000	0.740222
cwlC	401670260	1.31324e+09	0.998624
yjcH	401346000	2.15371e+08	0.747219
glpX	4.01101e+08	5.28546e+08	0.864466
yusN	4.00989e+08	11689000	0.86654
asnS	3.97486e+08	1500180000	0.888282
argS	397173000	7.38008e+08	0.868677
yaaB	3.96743e+08	1.24641e+07	0.593492
sipT	3.965e+08	8.32835e+07	0.861027
yopS	3.95898e+08	1.58943e+07	0.503658
fabZ	3.94913e+08	1.98869e+08	0.778008
dpaB	3.93367e+08	1.95391e+08	0.986229
nudF	3.92732e+08	163557000	0.76352
panD	391074400	1080980	0.837234
ybxB	3.88979e+08	168259600	0.696703
nusA	3.8862e+08	672471000	0.813831
ywlE	3.88004e+08	9.45272e+07	0.807919
metG	3.8744e+08	6.62907e+08	0.896449
thrS	386867100	700894000	0.793902
yopT	386408200	0	#DIV/0!
yflJ	3.86369e+08	5.59487e+06	0.814334
glmM	3.85869e+08	2.547e+08	0.876178
yqgV	3.85472e+08	0	#DIV/0!
yfmT	3.84863e+08	4.89316e+08	0.859296
ysdC	3.84303e+08	7.67332e+08	0.851506
mtnN	379836000	412962000	0.823107
xre	3.79098e+08	7059100	0.794576
yqeZ	3.78061e+08	4.85321e+07	0.77288
gerE	3.76073e+08	3.67502e+07	0.773909
rimM	3.7602e+08	236995000	0.715952
ywpF	3.73148e+08	15333970	0.701644
leuS	3.72852e+08	9.47042e+08	0.869009
panB	3.72845e+08	2.01945e+08	0.821968
bglH	3.72709e+08	4.28313e+08	0.847168
yfmQ	372341500	2.27577e+07	0.730141
motB	372074500	296289000	0.710906
odhA	3.69263e+08	1.74316e+09	0.848829
tasA	3.68878e+08	9.38471e+07	0.662337
cysS	367854900	3.4859e+08	0.86434
dat	3.66884e+08	844647000	0.860214
yozE	366849600	5.86087e+06	0.534759
yutE	366597790	1716500	0.66085
yaaA	3.66465e+08	0	#DIV/0!
yonI	3.64159e+08	1.96521e+07	0.763203
yuzC	364043700	48632200	0.892781
yoaF	3.63017e+08	0	#DIV/0!
prfA	3.61968e+08	4.47056e+08	0.801209
ydhD	3.60736e+08	1.11539e+08	0.728732
yvgL	3.57763e+08	7.72228e+07	0.744699
ytkL	3.55791e+08	7.11131e+08	0.74079
sppA	3.55192e+08	386032000	0.78401
ywcB	355140000	2991200	0.450484
yvfG	3.54572e+08	3759600	0.795507
proA	3.53228e+08	422877000	0.876728
pgl	3.52952e+08	8.94343e+08	0.859333
queF	3.50521e+08	3.29347e+07	0.870816
yjhA	348979900	1.11268e+08	0.835078
yhxA	347659000	3.24719e+08	0.875859
yfkI	347001000	15608500	0.692946
yqiS	344677000	3.07232e+08	0.835539
iolA	3.42924e+08	4.53569e+08	0.884638
asd	3.42666e+08	6.07399e+08	0.851617
xlyB	342177300	194053940	0.898376
pyrE	340726000	4.77257e+07	0.798539
kapB	3.40114e+08	29399800	0.690758
yvbK	340031000	6.59344e+07	0.672244
yfkM	3.39315e+08	4.80567e+07	0.832039
dppE	3.39282e+08	3.5734e+08	0.853117
yojF	337047100	8.96588e+07	0.830172
yurZ	336462400	12697000	0.918219
yxeB	335311000	2.55217e+09	0.800678
phoH	335249000	396944000	0.836643
yrvD	3.34004e+08	30396400	0.808903
yhfH	3.3274e+08	0	#DIV/0!
flgG	3.32367e+08	469667000	0.626377
swrC	332176000	5.90671e+07	0.7522
yodB	3.31758e+08	1.32478e+07	0.795432
ureA	3.31032e+08	5.52633e+06	0.771131
rnjA	3.30163e+08	1.00061e+09	0.873638
mmgD	329918400	5.25241e+08	0.846312
yfiT	3.29785e+08	41473000	0.728505
yhaX	3.2923e+08	207338650	0.836611
yktB	3.29155e+08	340210000	0.810182
aspS	3.28434e+08	387440000	0.778377
ohrR	3.27852e+08	3.27698e+07	0.740129
rluB	3.26347e+08	7.39293e+08	0.764565
gcvPA	325504000	3.65424e+08	0.855456
mbl	3.25325e+08	3.15474e+08	0.850192
zwf	3.25027e+08	4.20719e+08	0.831796
ytzL	324391000	0	#DIV/0!
ybcI	324098500	4.7937e+07	0.794785
trpS	3.23942e+08	311194000	0.8367
arfM	3.23501e+08	45879900	0.660262
gerM	323210420	2.16071e+08	0.853468
yslB	322557100	21408400	0.758219
yuaG	3.2198e+08	5.80273e+08	0.920386
ybyB	321793100	1.55841e+07	0.874186
htpG	320851000	6.82466e+08	0.87044
csrA	3.19957e+08	2.76265e+06	0.820071
yvcI	3.19358e+08	68844700	0.75372
yrkL	3.19288e+08	1.05412e+08	0.827827
ohrA	3.18459e+08	73498300	0.832351
ymfJ	318396960	8.25823e+06	0.970334
arsR	3.18098e+08	12891000	0.773112
cotX	318057000	1205300000	1
yodT	3.13595e+08	2.0339e+08	0.85127
murC	313311000	4.00247e+08	0.878164
yknX	3.12908e+08	210251000	0.813711
accD	3.10908e+08	438401000	0.780862
yaaH	3.10009e+08	496970800	0.857101
sodF	3.08319e+08	5.89077e+08	0.909137
rghR	3.0742e+08	5.96297e+06	0.671253
purA	3.07267e+08	4.54108e+08	0.867466
aprX	306858000	2.57634e+08	0.997215
yvzF	3.068e+08	27247000	0.670749
yaaL	306666000	8.75117e+07	0.690856
yfkD	3.06329e+08	4.9311e+08	0.972925
fabL	3.03211e+08	436288000	0.832376
feuA	3.02366e+08	237225500	0.950098
fadN	302088300	7.22677e+08	0.903949
drm	3.01386e+08	3.70535e+08	0.860165
prpD	299871880	3.03516e+08	0.793341
cotR	2.99857e+08	1.07336e+08	0.995487
ybfQ	299796400	9.33746e+07	0.66424
gatB	299591000	6.23184e+08	0.863421
ltaS2	2.9705e+08	5.60283e+07	0.772598
ycdA	2.95654e+08	226696180	0.868256
est	2.95415e+08	179166000	0.759602
nfrA1	2.94559e+08	100111000	0.802399
yvcA	294016780	1.12457e+08	0.801716
yvdP	293484260	2.91315e+08	0.999038
yjbM	293172000	2.35706e+08	0.727367
yczJ	2.93089e+08	0	#DIV/0!
yezG	2.92844e+08	59532400	0.879248
yodQ	291494980	421241040	0.933556
yqfT	2.91213e+08	7250500	0.791655
yngHB	290949000	0	#DIV/0!
gmuB	2.90828e+08	0	#DIV/0!
trmB	290052800	7.21139e+08	0.754692
ywqH	2.87968e+08	5.71627e+06	0.658413
yhfM	287546000	1.70671e+08	0.95233
ypiF	287224200	2.31003e+07	0.805467
ccpA	2.86436e+08	1.92713e+08	0.748812
melA	2.8593e+08	4.53261e+08	0.856509
pdxT	2.85808e+08	9.16706e+07	0.765247
fabD	2.85473e+08	194732000	0.861741
rpoC	2.85376e+08	2.74235e+09	0.765836
yerA	284362400	7.17849e+08	0.826325
czrA	284065200	6639000	0.89703
ykzE	2.8361e+08	47776000	0.834362
ypwA	283400000	3.71371e+08	0.8882
yuxO	2.82104e+08	7.83558e+07	0.783571
yhcB	2.82076e+08	1.42287e+08	0.909042
rapK	2.81757e+08	389290000	0.820063
acoL	2.8152e+08	3.41312e+08	0.907751
hutI	2.8086e+08	565191010	0.931316
spoIIIAG	2.80689e+08	1.18628e+08	0.877656
rpe	279094000	1.09112e+08	0.803888
yfnG	277823530	1.3053e+08	0.998222
spsL	2.76503e+08	1.88274e+07	0.9441
cotO	2.75395e+08	296571000	0.751971
yqfL	2.73327e+08	1.70628e+08	0.774083
serC	2.73166e+08	3.07819e+08	0.845526
ylbB	2.73074e+08	3.00653e+07	0.997846
ymfF	2.72336e+08	3.18566e+08	0.892612
cysC	2.7209e+08	8.22089e+07	0.842837
yhjR	2.719e+08	2.41908e+07	0.933205
yttA	2.7032e+08	1.63653e+08	0.951317
treA	2.69632e+08	4.85246e+08	0.84864
acpK	269200300	0	#DIV/0!
mreB	2.69194e+08	2.4748e+08	0.879727
yoyC	2.6863e+08	483433	0.716147
pdxK	2.68571e+08	142885000	0.817037
mreC	268552500	1.11932e+08	0.742905
fadB	2.67947e+08	2.33155e+08	0.848317
yckB	2.67787e+08	1.32435e+08	0.78659
nasF	267356000	6.97108e+08	0.760965
rplGA	2.66537e+08	15337330	0.74637
ykzS	2.65959e+08	0	#DIV/0!
ygzD	2.65526e+08	3.08373e+06	0.733154
liaH	2.65164e+08	1.49938e+08	0.876697
accA	2.64986e+08	1.74901e+08	0.807063
pyrG	2.64858e+08	4.79597e+08	0.899689
mgsA	2.64709e+08	22022200	0.694545
yfhM	2.64359e+08	238134600	0.925916
bfmBC	2.61249e+08	1930650000	0.827839
ylbO	2.61087e+08	204497450	0.926338
asnO	2.60793e+08	1.0396e+09	0.892008
yfmP	2.60167e+08	2.20683e+07	0.560108
fhuD	259470400	4.76931e+08	0.791149
tnrA	2.59301e+08	6.54766e+07	0.917434
hisS	2.5871e+08	607199000	0.885303
rph	2.58618e+08	2.65301e+08	0.782585
tgl	2.57705e+08	90056600	0.980285
lipA	2.57412e+08	2.00748e+08	0.679476
fruA	257144800	6.90578e+07	0.860841
yvcT	256691000	289237000	0.861028
yjfA	2.56593e+08	8919600	0.901446
pdaB	2.55521e+08	100967570	0.721842
dnaN	2.54769e+08	2.96493e+08	0.858496
rsbT	2.54678e+08	1.46208e+07	0.785746
pnp	2.54099e+08	1.28006e+09	0.912642
mrnC	2.54084e+08	4.70673e+07	0.865406
iolC	2.53188e+08	6.46006e+08	0.730491
lexA	2.53049e+08	1.41442e+08	0.727755
ftsY	2.53027e+08	228989000	0.786843
yuzM	2.52408e+08	1.30733e+07	0.930865
accC2	2.52391e+08	6.04343e+08	0.870919
ctaF	2.52248e+08	13502700	0.82957
ybeY	251093600	2.28161e+07	0.709081
yheC	2.5083e+08	4.52845e+08	0.974427
qcrB	2.50687e+08	7.08796e+07	0.899105
asnB	2.50314e+08	3.38178e+08	0.700645
yrzQ	248977000	976100	0.967467
defA	248390200	7.16271e+06	0.710971
yvrP	2.48277e+08	5.77238e+07	0.70269
yfiV	247905200	5616400	0.542264
hemE	2.47833e+08	2.19555e+08	0.796857
tsaE	2.47428e+08	1.98481e+07	0.944635
isp	2.4649e+08	9.42176e+07	0.951035
cotSA	2.46253e+08	2.49278e+08	0.997767
proS	2.45832e+08	4.98082e+08	0.856445
murF	245655000	285721000	0.865772
ycsE	2.45337e+08	7.27151e+07	0.791684
patA	2.45121e+08	2.48545e+08	0.888215
yjbC	244601100	1.52041e+08	0.751638
hemB	2.43444e+08	2.17206e+08	0.849284
cotS	242486438	7.72215e+08	0.997694
yokU	2.42171e+08	3891700	0.946791
rsbRB	2.41937e+08	1.21043e+08	0.770623
veg	2.41695e+08	0	#DIV/0!
yqcF	241595900	4.40393e+07	0.74847
yybA	2.4059e+08	31382500	0.700155
yhaM	2.39611e+08	4.50838e+08	0.711072
yydC	237961700	0	#DIV/0!
rsmH	2.37115e+08	4.2346e+08	0.773888
yheG	236669100	2.64293e+08	0.795392
yfmJ	2.36603e+08	4.72786e+08	0.896313
ybbF	2.36553e+08	2.65046e+07	0.709317
mraZ	236435000	29947000	0.591384
yrpD	2.35754e+08	5.04152e+08	0.591797
htrB	2.341e+08	9.41667e+07	0.808634
lytF	2.34091e+08	1.99656e+09	0.935964
cotJB	2.336e+08	15887100	0.985232
argF	232654390	9.25934e+08	0.946321
swrB	231899000	8.71067e+06	0.458712
iolB	231738100	3.74805e+08	0.777214
yhcM	2.31634e+08	5.19038e+07	0.985743
manP	2.31127e+08	8.46054e+07	0.913331
clpE	2.30639e+08	612602000	0.965716
htrA	2.3022e+08	7.50393e+08	0.801018
ykuU	2.30107e+08	1.98911e+08	0.772477
narH	2.27895e+08	528971000	0.790805
ndoA	2.27294e+08	8.45017e+06	0.788895
ykwC	226321900	1.18567e+08	0.761622
dhbC	2.26305e+08	5.06083e+08	0.959803
spoVC	225694000	6.7012e+07	0.702312
lrpA	2.25148e+08	1.48894e+07	0.666893
yxiF	2.24565e+08	1.19027e+08	0.835534
trxB	2.24399e+08	7.47177e+08	0.854107
pbpC	2.24324e+08	8.85836e+08	0.706799
ydhE	224111100	253504000	0.839118
resA	2.23993e+08	4.42398e+08	0.77565
yxiG	2.23706e+08	2.03201e+07	0.614445
gmuA	2.22908e+08	0	#DIV/0!
mcpB	2.2283e+08	1.35142e+08	0.784438
moaB	2.21871e+08	3.8304e+07	0.742292
ansB	2.21662e+08	3.24837e+08	0.865134
mtnD	2.21485e+08	5.77439e+07	0.679542
ymfH	221377000	386710000	0.901091
yyaQ	2.21321e+08	0	#DIV/0!
ytlA	220952400	1.68148e+09	0.954995
ypmQ	220464200	5.02646e+07	0.781813
ykpA	2.20361e+08	385059000	0.882008
yrrK	2.19569e+08	7.18106e+06	0.784747
ispG	2.18755e+08	3.08109e+08	0.74978
yngE	218303800	579001800	0.847263
ydfG	2.17811e+08	2.45477e+07	0.730406
yozG	2.17742e+08	3.76977e+06	0.761793
ilvK	2.17739e+08	1.30257e+08	0.837475
yocK	2.17609e+08	6.91052e+06	0.693787
spoIIAB	2.17201e+08	104055900	0.69731
pgdS	2.16992e+08	8.62467e+08	0.68603
ndoAI	2.15835e+08	1.30673e+06	0.762871
ylqC	2.15611e+08	7.89783e+06	0.431583
yppE	2.15326e+08	7620100	0.699996
ktrC	214315200	1.58267e+08	0.754469
resB	213932300	5.92221e+07	0.56293
thiE	2.13905e+08	43173900	0.739775
pyrF	2.13086e+08	66655300	0.735373
hemL	2.12816e+08	241087000	0.90671
speB	2.12636e+08	1.18614e+08	0.815509
plsX	212062600	231439000	0.79859
nin	2.11595e+08	2.14582e+07	0.771818
ykrA	2.11428e+08	32535900	0.911509
yqkF	211025000	183229000	0.84762
ypgR	210915000	235463000	0.852222
yetH	2.10633e+08	6.08867e+06	0.599284
rlmH	2.1038e+08	38395700	0.748691
yppF	2.10141e+08	0	#DIV/0!
mcpC	2.09955e+08	6.90446e+08	0.620737
yufN	2.09361e+08	3.75611e+08	0.741034
yisK	2.09174e+08	202937000	0.853647
nadR	207979700	12380900	0.652011
lytD	207898600	1.99964e+08	0.716083
ykuP	2.07527e+08	6.62537e+06	0.924999
ahpF	207452000	5.60846e+08	0.867595
yxeM	2.07402e+08	208292000	0.802718
malS	2.06603e+08	2.1173e+08	0.760937
pyrAA	2.0611e+08	166271000	0.871152
yqaE	205472420	1.91261e+06	0.781963
fabF	205202400	6.02556e+08	0.874216
hutU	2.04871e+08	525248600	0.962075
glyQ	2.04703e+08	2.61716e+08	0.867622
queA	2.03428e+08	397227000	0.85164
ydjF	2.03241e+08	1.50048e+07	0.730654
ykyB	2.03195e+08	67715000	0.762059
mecA	2.02942e+08	1.10595e+08	0.74632
jag	2.01736e+08	143570000	0.736222
argR	201572200	25198600	0.869679
rex	201270300	1.27152e+08	0.764285
cotJC	2.01095e+08	3.54906e+08	0.920906
relA	2.00878e+08	275822000	0.727302
speE	2.00193e+08	3.08197e+08	0.822111
plsC	2.00071e+08	6.75312e+07	0.694383
yezF	2.00061e+08	1.50493e+07	0.93306
ecsA	1.99022e+08	8.2862e+07	0.740685
dapG	1.98894e+08	2.17814e+08	0.901019
tcdA	197674200	1.0576e+09	0.735518
iolI	197350600	1.06851e+08	0.811595
malP	1.97204e+08	23617000	0.761914
rpmGB	197149000	0	#DIV/0!
ymzB	1.96696e+08	7.97667e+06	0.889943
hemAT	1.96651e+08	116225400	0.745644
ylzI	196531100	0	#DIV/0!
cspR	196132810	4.92595e+07	0.892425
yokB	196114100	3.24436e+07	0.982771
yvrC	1.95891e+08	1.36429e+08	0.52222
azr	1.95823e+08	32996700	0.770945
ispF	195372700	3.94242e+07	0.730503
oppD	1.94853e+08	1.0383e+09	0.780759
mccB	1.94775e+08	1.98411e+08	0.90044
ysaA	194645000	5.53441e+07	0.724196
yvbJ	194594000	307603000	0.673129
sigV	1.94499e+08	25986000	0.843005
ansR	193486500	0	#DIV/0!
galE	193411000	7.14147e+08	0.87491
tepA	1.93354e+08	129800300	0.953099
lutP	1.92956e+08	2.74425e+07	0.950979
ykvY	1.92678e+08	1.86027e+08	0.845599
yazB	1.92632e+08	0	#DIV/0!
cheV	192353300	7.74449e+07	0.802644
msmX	1.91512e+08	2.66804e+08	0.882641
sufS	1.91499e+08	3.22463e+08	0.882487
ywjG	1.91052e+08	2.08766e+07	0.698552
bsaA	1.90801e+08	2.69573e+07	0.826273
yacO	1.90791e+08	2.38017e+08	0.718559
minD	1.89937e+08	1.03918e+08	0.740887
nagP	1.89305e+08	1.46952e+07	0.738241
misCA	188847300	3.08047e+07	0.68845
aroH	1.87996e+08	0	#DIV/0!
glnR	1.86707e+08	1.64539e+07	0.697896
yvlB	186217000	1501756000	0.910454
ampS	1.85971e+08	2.99823e+08	0.893545
iolG	1.85169e+08	4.99852e+08	0.866058
metN	1.82796e+08	1.16394e+08	0.831025
cotY	1.82348e+08	4.5139e+09	0.915339
yqgX	1.82331e+08	57040100	0.737032
iolW	1.82314e+08	1.31628e+08	0.794174
der	1.82169e+08	9.58353e+08	0.937395
phoE	182005800	96052200	0.774578
yneP	1.81741e+08	5.50204e+07	0.718065
yceH	181397700	1.08818e+08	0.784543
prfB	1.80852e+08	4.5114e+08	0.793248
glyS	1.80788e+08	2.30892e+08	0.827237
gltT	180517100	29664000	0.652949
sufB	1.8021e+08	1321799000	0.902219
yloB	179463300	1.28154e+08	0.779404
yvbH	1.79013e+08	8.09266e+07	0.730102
ywnH	178185400	7.97616e+07	0.844059
mnmA	177282100	1180999000	0.904413
ylmE	1.77044e+08	245234000	0.784439
pps	1.76235e+08	236845000	0.81412
ffh	175566000	3.24907e+08	0.828492
yqkB	1.75171e+08	1463700	0.39782
yacD	1.75002e+08	1.14636e+08	0.748735
hprK	1.74652e+08	2.36113e+08	0.80357
acuB	1.7465e+08	9.2263e+07	0.808948
yokJ	1.74372e+08	14475800	0.672883
ezrA	1.74161e+08	7.92748e+07	0.860285
skfG	173965000	91248300	0.907373
fliT	1.73316e+08	0	#DIV/0!
cwlO	1.72912e+08	2.09993e+08	0.873561
ppsA	172082000	6.17249e+08	0.751478
srfAA	1.71887e+08	2.39366e+09	0.716442
mapB	1.71235e+08	1.31535e+08	0.758535
dhbB	1.7116e+08	1.42786e+08	0.989459
yqfF	170206500	4.18573e+07	0.823833
yqiR	1.70183e+08	2.0963e+08	0.85722
typA	169993400	1.0842e+09	0.904563
yomK	1.69879e+08	1.57263e+07	0.821747
mcpA	1.69833e+08	177338500	0.674506
ychF	1.6949e+08	4.95895e+08	0.807481
mcsB	1.69306e+08	1.58972e+08	0.920294
yumB	169300000	181899740	0.927571
yhfO	169241000	41352400	0.742586
sigW	168858800	3.90148e+07	0.817562
tdh	1.68758e+08	8.16987e+08	0.822731
pbpE	168705800	2.16446e+08	0.826578
yocH	1.68281e+08	1.45846e+08	0.790011
rnjB	1.67952e+08	8.02134e+08	0.86599
obg	1.67625e+08	3.97685e+08	0.759914
murB	1.66208e+08	2.76052e+08	0.775929
rny	1.6586e+08	1.36461e+08	0.894711
kduI	165291900	2.79938e+08	0.863819
artQ	1.6506e+08	14215700	0.625958
ypeB	1.64714e+08	5.86515e+08	0.910031
ywfH	164695100	64852200	0.76797
ypzA	164633700	16086000	0.617021
mmgA	1.64363e+08	3.4198e+08	0.975748
yhfE	1.64322e+08	1.15309e+09	0.81449
yozQ	1.63625e+08	2.19687e+06	0.701404
ypiB	163616100	4.97327e+07	0.735258
fra	163607370	17113080	0.84471
ypqA	1.63556e+08	7.97307e+07	0.99448
aroK	163538200	78811700	0.750748
accC1	1.63212e+08	3.73838e+08	0.914817
cheR	1.62985e+08	1.3149e+08	0.756724
prpC	1.62729e+08	75745200	0.754551
oppC	162201100	2.85523e+07	0.835042
hutG	1.61475e+08	1.89687e+08	0.941345
padC	160919700	80559400	0.820123
rapA	1.60883e+08	1.95988e+08	0.892497
ybfJ	160294500	65114800	0.862646
cshB	1.5983e+08	4.19528e+08	0.806094
yhbJ	159619100	1.50847e+08	0.654848
panC	159015500	2.38575e+08	0.854216
ydbB	158978600	8.60093e+06	0.922629
rpoB	158551600	1828730000	0.803993
phoA	1.58329e+08	2.27487e+08	0.967257
pyc	1.58293e+08	4.46969e+08	0.740407
era	1.58032e+08	5.05881e+08	0.789089
argH	1.57933e+08	1.8549e+08	0.918864
fliW	156434200	6.45625e+07	0.760084
nrnA	155682000	459716000	0.797147
levD	154581300	6042300	0.722614
pdaA	154288600	55959100	0.804044
yhfI	154152000	143356000	0.787753
fliF	1.53956e+08	4.23498e+07	0.936628
htpX	1.53403e+08	70568100	0.910546
ftsA	1.53345e+08	2.39958e+08	0.866131
dppA	153338770	1.90514e+08	0.935738
yokG	1.52638e+08	5.08913e+07	0.847492
fadA	1.52405e+08	1.43842e+08	0.94678
yhxC	1.51813e+08	6.90195e+08	0.979216
yqkJ	1.51558e+08	5.17251e+08	0.901053
nsrR	1.51241e+08	16754700	0.666365
yitI	1.51048e+08	4.47522e+07	0.662521
nasD	1.50912e+08	5.70666e+08	0.960569
ywdI	1.50513e+08	3909000	0.401046
ppnKA	1.50459e+08	206489000	0.868441
levE	1.50003e+08	129040000	0.711929
lrpC	1.49859e+08	3691000	0.682471
ywlG	1.4979e+08	7.24837e+07	0.804079
secA	149451300	4.01443e+08	0.881061
srfAB	1.49113e+08	1052684000	0.687232
yqhP	1.48615e+08	2.90464e+07	0.797915
ypbE	1.48587e+08	1.33513e+07	0.49237
pbpB	1.48497e+08	8.03019e+08	0.647056
lipC	1.48456e+08	124563940	0.992481
yusF	148360900	8.22231e+07	0.831428
albA	1.48212e+08	4.64754e+08	0.92715
ytpQ	148173200	1.34225e+08	0.783228
ydeJ	147593530	1.36479e+08	0.694423
yjqA	147106900	859767	0.414472
yerH	1.46853e+08	1.86338e+08	0.830774
gabD	1.46849e+08	1.39011e+08	0.86206
ytzC	146457000	0	#DIV/0!
gabT	1.46215e+08	472442600	0.933782
ydeI	145759300	5.16217e+07	0.744323
rsiW	1.45622e+08	1.88925e+07	0.531793
ytkD	144816300	34070600	0.726131
secY	1.44746e+08	2.31715e+07	0.810572
immR	1.44134e+08	2996500	0.835925
pstS	1.44126e+08	2.66838e+07	0.564788
ymxG	1.44065e+08	3.90352e+08	0.919404
yvcJ	1.43714e+08	2.72389e+08	0.839194
yneN	1.43184e+08	3.31357e+07	0.65714
whiA	1.42616e+08	3.19101e+08	0.572974
phoR	1.42397e+08	138107000	0.926388
yrdC	1.42255e+08	74914000	0.764076
resC	1.41852e+08	2.40613e+07	0.732588
comER	1.40936e+08	1.58431e+08	0.967493
ypbS	140935600	2.06483e+06	0.422876
abfA	140096330	2.10959e+08	0.842472
iolD	140022600	484154000	0.883906
scoB	1.39944e+08	1.44897e+08	0.886755
divIC	1.39016e+08	8.36057e+06	0.717727
ywtE	1.38765e+08	1.03472e+08	0.866826
yxbC	1.38498e+08	1.3784e+08	0.706321
tagE	1.38218e+08	1.50893e+08	0.820018
fliS	1.38155e+08	25208400	0.55676
yjbI	137911000	2.69637e+06	0.539475
divIB	137868700	5.79179e+07	0.861599
pbpX	1.37822e+08	4.02569e+08	0.564214
udk	1.37611e+08	5.19277e+07	0.783952
yobJ	137376000	4.75438e+07	0.875146
ysmA	1.37329e+08	2.24614e+08	0.755414
yopJ	1.36957e+08	1.08437e+07	0.753387
yugK	1.3695e+08	1.02975e+08	0.86221
murD	1.36894e+08	212654000	0.88589
yneQ	1.36863e+08	7.98037e+06	0.757926
rho	1.36853e+08	2.11557e+08	0.865123
carA	136808200	294590100	0.799376
aroC	1.36794e+08	2.61061e+08	0.836948
fliZ	1.36575e+08	3.09462e+07	0.865273
ansA	1.36424e+08	231871000	0.897099
yhcX	1.35828e+08	459435000	0.788644
cotH	1.35675e+08	2.58849e+08	0.96761
malR	1.35658e+08	6.55389e+07	0.796753
hpr	1.35339e+08	7.96391e+07	0.706797
ydiR	1.3525e+08	107106300	0.817594
pheS	1.34912e+08	1.93685e+08	0.837294
fadM	1.34664e+08	5.63504e+07	0.894751
thrC	134275600	3.35272e+08	0.952086
yvyE	1.34164e+08	83369200	0.75018
fabHA	1.34074e+08	2.65667e+08	0.82564
moaC	1.3397e+08	2.16241e+07	0.632853
ylyB	1.33706e+08	107637900	0.728906
cotW	1.33667e+08	43676200	0.923376
yqfO	1.32996e+08	1.67801e+08	0.815995
yxlC	1.32824e+08	0	#DIV/0!
yfnE	132707950	23499280	0.996681
mgsR	1.32648e+08	2.45801e+07	0.874074
yvaP	1.31385e+08	2735180	0.647319
ygaC	130191600	6.72596e+07	0.724265
glvA	1.29891e+08	1.73942e+08	0.848978
ytjP	129798200	145297000	0.881889
yvdQ	129427000	1.65223e+07	0.970667
glpP	129346700	1.10338e+08	0.821508
oxdC	1.2908e+08	3.91714e+08	0.89869
yvrH	1.29006e+08	4.80091e+07	0.867696
yutF	1.28149e+08	5.36115e+07	0.837009
fliG	128086100	50423570	0.803459
yqjZ	1.27679e+08	2.67053e+06	0.459315
murQ	127447000	137051500	0.872522
fosB	1.27377e+08	1.17848e+08	0.92843
ydbM	1.27104e+08	55869800	0.822109
yugE	1.27071e+08	3.02353e+06	0.421712
ogt	1.26318e+08	2.69989e+07	0.711084
yesJ	125926000	52037900	0.752884
ccdB	1.25754e+08	2971240	0.625822
yxbA	1.25324e+08	0	#DIV/0!
hutP	1.25047e+08	9.24498e+07	0.694005
yrrL	1.24697e+08	1.68482e+08	0.626846
yngF	1.24557e+08	157549870	0.960428
arsC	1.24381e+08	1.13673e+07	0.646517
noc	1.24251e+08	1.20948e+08	0.693469
sigF	1.24222e+08	1.3278e+08	0.726607
yhdR	124061400	98750000	0.870219
ywiB	1.23e+08	6.48323e+08	0.852687
scoA	1.22789e+08	6.59889e+08	0.993972
yusO	1.22389e+08	8.19613e+06	0.823138
sunT	122213940	4.31493e+07	0.859636
dnaA	1.22057e+08	1.6635e+08	0.746582
ydjE	1.21987e+08	1.79483e+08	0.866989
ycsA	1.2151e+08	9.8239e+07	0.901628
yozI	121359200	0	#DIV/0!
yabG	1.2117e+08	65960810	0.957387
trmFO	1.20618e+08	3.8599e+08	0.900946
narI	1.19858e+08	79550000	0.798424
glmU	119574400	2.44994e+08	0.906888
alaS	119351460	8.19571e+08	0.894434
cse60	1.1926e+08	2.22293e+06	0.681236
hepS	119174900	3.98601e+07	0.751719
queD	1.19136e+08	6742000	0.550167
yloV	118898100	1.56802e+08	0.877944
coaD	1.18796e+08	38990400	0.707359
spoVR	118452100	1.82667e+08	0.787853
ytpA	1.18379e+08	9.6404e+07	0.722166
yybT	1.18117e+08	6.62827e+07	0.755106
yoyH	117713000	0	#DIV/0!
iolR	1.17571e+08	5.71722e+07	0.779468
yqhT	1.1755e+08	1.60246e+09	0.910198
ytoP	1.17544e+08	355559300	0.919945
ctaD	1.17452e+08	59941300	0.743501
rbgA	1.17275e+08	1.89816e+08	0.710483
ycsD	1.17035e+08	9.14117e+06	0.869434
sigH	117021700	4.08278e+07	0.787797
yvzJ	1.16828e+08	0	#DIV/0!
yszB	1.1682e+08	1.79663e+07	0.60146
sunS	1.1682e+08	181933000	0.868232
yvdD	116621600	16734600	0.681544
egsA	1.16609e+08	7.1968e+07	0.854548
yhcW	1.16222e+08	4.22804e+07	0.69882
katX	1.15249e+08	1.14367e+08	0.858103
murE	115233800	3.91471e+08	0.8731
yulF	1.15087e+08	173828000	0.887597
fmt	1.14999e+08	2.12446e+08	0.869269
yhbB	1.14926e+08	196599100	0.9092
glmS	1.14871e+08	5.56185e+08	0.914626
sat	1.14803e+08	161765800	0.855131
ctsR	1.14747e+08	1.02605e+08	0.699216
rfbB	1.14715e+08	2.04353e+08	0.991007
degS	1.14314e+08	118832100	0.809948
atpB	1.14154e+08	5.54927e+06	0.62135
gerD	113915300	5.87707e+06	0.561614
dltD	1.13911e+08	8.37613e+07	0.661273
murAB	1.13842e+08	2.76473e+08	0.859486
fapR	1.13629e+08	3.3263e+08	0.710682
purB	113409400	1.30856e+08	0.802304
gntZ	113228800	245177900	0.886528
fadR	1.13071e+08	46873000	0.678468
pksS	1.12242e+08	1.06774e+08	0.716477
ywrJ	1.12203e+08	87869200	0.95394
fliY	111705000	1.68911e+08	0.878631
yqjY	111509700	59193400	0.727291
yerB	111502100	5364260000	0.916652
gsaB	1.11005e+08	2.47379e+08	0.898063
coaE	110978300	164545000	0.790474
ku	1.10058e+08	1.93138e+08	0.98003
cysJ	1.09927e+08	1.29346e+08	0.842694
yueI	1.09199e+08	2.56203e+06	0.595166
artM	1.09083e+08	1.91345e+08	0.977935
pksJ	1.08956e+08	1.11631e+08	0.902545
folK	1.08906e+08	1.0858e+07	0.849442
aroA	108658310	229922000	0.762787
aroA	108658310	229922000	0.762787
yhaL	1.08048e+08	15446000	0.771448
sdaAA	1.07803e+08	92754000	0.903723
yrrD	1.07128e+08	3.38327e+07	0.488848
ysnB	107076300	7.79271e+07	0.703639
yfnF	106691000	193870000	1
rsmG	1.06504e+08	1.02527e+08	0.860801
cwlH	1.06491e+08	1.50969e+08	0.989365
ykuM	1.06466e+08	87440500	0.863799
yaaN	106382900	5.29029e+07	0.823855
ypzG	106088000	0	NaN
yuzD	1.0529e+08	0	NaN
lytC	105283600	5.08264e+08	0.84013
dck	1.05259e+08	77078600	0.730123
yteJ	104828600	4393800	0.647975
yycR	104643600	2.47473e+08	0.841266
yabD	1.04455e+08	1.79646e+08	0.846878
ycsN	1.04304e+08	73667300	0.881049
ydjI	1.04229e+08	1.28422e+08	0.85367
glgA	104141000	125344000	0.877156
murAA	104045300	1.4912e+08	0.903463
yydB	1.03608e+08	135460500	0.793634
yueB	103529170	1.23599e+08	0.744549
ydbS	1.03181e+08	61851100	0.733202
pyrC	103000100	2.34575e+08	0.920663
pepA	1.02863e+08	592887000	0.865026
rsbX	1.02742e+08	2.36449e+07	0.670845
ydhC	1.02649e+08	1.45626e+07	0.795576
yhdL	1.02248e+08	7.45973e+07	0.784024
tlp	1.02036e+08	7.10193e+06	0.70915
yhaR	102015300	141869000	0.810297
ywnB	1.01677e+08	60201300	0.648611
spsA	1.01479e+08	2.32272e+08	0.994388
ypmS	1.01448e+08	9.37794e+07	0.875432
spxA	1.01308e+08	8.25783e+07	0.861487
sigK	1.0106e+08	57094200	0.792994
yczG	1.00876e+08	6.43993e+06	0.664599
hom	1.00804e+08	170367000	0.918777
yvmB	1.00272e+08	0	NaN
ccpN	1.00225e+08	5.73899e+07	0.858109
ruvA	99825500	3.80804e+07	0.812452
gluP	9.96527e+07	1.3812e+08	0.84092
narK	9.9588e+07	1.93137e+07	0.752348
sspJ	99547000	0	NaN
yurS	99533000	4.76123e+06	1
aroB	9.91961e+07	87553900	0.865361
cydC	9.91823e+07	24139800	0.912814
yxjI	99048900	86951000	0.702961
yscB	9.89748e+07	3.72784e+07	0.63794
ykrK	9.88847e+07	36920300	0.828886
ywtF	98840170	2.46037e+08	0.605576
yvrD	9.80565e+07	98031100	0.857171
hslO	9.80312e+07	1.57197e+08	0.872473
scpB	9.78686e+07	44512600	0.636333
nfrA2	9.77766e+07	3.19081e+07	0.773117
glvR	9.76634e+07	3.86257e+07	0.847641
ybfN	9.745e+07	1.88418e+07	0.927839
namA	9.72843e+07	1.00354e+08	0.85921
cinA	9.71262e+07	648028000	0.861863
paiA	9.7016e+07	98015800	0.868204
mutSB	9.69019e+07	6.37976e+07	0.769042
spsE	9.68421e+07	7.24269e+07	0.96861
yrrB	9.64641e+07	2.89003e+06	0.78462
rnr	9.62623e+07	4.57017e+08	0.906416
hisC	9.61649e+07	9.02136e+07	0.789647
yrbE	9.61636e+07	1.35144e+08	0.848402
ydeM	9.59665e+07	1.82919e+07	0.620998
yjbK	9.59169e+07	8.17687e+06	0.596725
serA	9.58045e+07	1162295000	0.94208
ykpB	9.55639e+07	117887000	0.822124
queC	94913600	1.17694e+07	0.580613
yxeH	9.48833e+07	5.90864e+07	0.861571
ykfB	9.48402e+07	1.32504e+08	0.951236
argG	9.46967e+07	207132020	0.963217
ppaX	9.43017e+07	23249900	0.641763
cwlD	9.42866e+07	72191300	0.705262
argC	94214000	1.01004e+08	0.818515
yybB	9.39394e+07	4.90759e+07	0.822741
opuAC	93933000	7.4593e+07	0.873232
pbpH	93871200	131572000	0.537486
galT	9.3835e+07	83831700	0.832334
ytxK	9.32226e+07	6.70477e+07	0.787018
purT	9.29905e+07	74159800	0.859745
yraE	9.29633e+07	0	NaN
spoIVFA	92951600	4.76639e+07	0.947185
appF	92803800	1.13826e+08	0.94553
glnQ	9.26903e+07	227747000	0.846425
disA	92493400	63003200	0.807357
yfmM	92413600	1.27212e+08	0.709859
yueD	9.18686e+07	89707200	0.764482
minC	9.17432e+07	7.45373e+07	0.641486
dhbA	9.16231e+07	312484140	0.954191
ywoC	9.12094e+07	6.55832e+07	0.826435
ycgE	91044900	2768200	0.450567
ftsX	9.09645e+07	2.05147e+07	0.731507
ygxA	9.07447e+07	161199000	0.875557
yfnD	9.07259e+07	1.5831e+08	0.959864
sigB	9.0474e+07	7.83205e+07	0.619976
ygzB	90455000	0	NaN
purE	9.03555e+07	1963490	0.631493
galK	9.03304e+07	98371000	0.947078
ykuR	9.01579e+07	9.4795e+07	0.89995
ydaF	9.00655e+07	58108900	0.938451
yhaA	8.99743e+07	75833000	0.808522
sdaAB	8.95909e+07	3.55564e+08	0.783947
menG	8.9422e+07	2.97113e+07	0.806174
yfhB	8.89226e+07	1.05194e+08	0.74412
degV	8.85683e+07	131307400	0.933021
iolE	8.81551e+07	7.05327e+07	0.873891
ytkP	8.78295e+07	4.89277e+07	0.837824
yhbH	8.76849e+07	6.59808e+07	0.846792
ydgJ	8.75917e+07	1.6333e+07	0.820907
ftsL	8.75613e+07	2.01107e+06	0.665342
ywbD	8.70708e+07	4.3754e+08	0.804793
pncB	86961900	1.66852e+08	0.865173
suhB	8.69092e+07	96258000	0.863088
aroE	8.68992e+07	1.03151e+08	0.830407
argB	8.65197e+07	6.07736e+07	0.817589
spoIIB	8.57354e+07	28551300	0.835814
fliH	8.54996e+07	712020	0.519165
ypdA	8.51893e+07	158997000	0.890554
dltE	8.49208e+07	6.8251e+07	0.84886
yutJ	8.48633e+07	89447900	0.847924
gpsA	84820500	2.55975e+08	0.828732
yetF	8.4539e+07	8.51528e+07	0.908051
mccA	8.4363e+07	39867600	0.826744
purC	84224780	21901200	0.819145
miaB	8.39317e+07	3.91782e+08	0.817446
bmrA	8.36604e+07	1.58067e+07	0.963006
acpS	8.35081e+07	4.90849e+07	0.660138
glcF	83372800	1.01193e+08	0.696092
yuaI	8.33376e+07	9.2596e+07	0.963357
ypeP	8.30349e+07	1.49164e+08	0.882084
ywsA	8.23895e+07	1907700	0.676274
yqfC	8.22932e+07	2.06306e+07	0.807042
ywnG	81985000	0	NaN
dctA	8.16453e+07	7.57037e+06	0.719071
yjdI	8.1615e+07	2.18366e+07	0.739309
prpB	81598500	184242900	0.964788
yxaD	81424000	5941800	0.797233
lipM	8.12134e+07	124101300	0.819511
ymdB	80789800	2.8347e+08	0.800787
map	80768000	342183000	0.775909
yozP	80718000	2.36933e+07	0.885044
yrdA	8.06033e+07	1.82376e+07	0.848369
ytzE	8.05451e+07	0	NaN
pnbA	8.03531e+07	1.1282e+08	0.750954
galM	8.01372e+07	2.67688e+08	0.941067
pyrB	8.01059e+07	6.76542e+07	0.94806
ytcI	7.90322e+07	177637600	0.938021
ispH	79017100	8.50054e+07	0.790596
yuxK	78775000	17979000	0.826011
parE	7.87063e+07	158188000	0.850951
cheA	78636900	255007200	0.810858
ykhA	7.85641e+07	5.00546e+07	0.65765
ilvD	78446700	9.95089e+07	0.869007
ydiS	78409300	5.18912e+07	0.846715
ytcB	7.77237e+07	7.2199e+07	0.990217
rsbRA	77414100	19692400	0.843642
ywzC	7.74071e+07	0	NaN
csgA	7.69089e+07	0	NaN
ytrA	7.68897e+07	0	NaN
ilvC	76853960	337313980	0.806937
ytcJ	76835200	3.66343e+08	0.979618
yraH	7.64129e+07	3.84767e+06	0.524528
pcp	7.63363e+07	36735500	0.884887
yqeH	76321300	7.12772e+08	0.764185
ydeS	76111500	6.49087e+07	0.751887
guaC	7.57252e+07	6.68853e+07	0.816079
yccF	7.56211e+07	2.14121e+08	0.733018
yobM	7.55143e+07	5381000	0.836411
yisY	7.53714e+07	1.53133e+08	0.993399
opuAA	75222900	89237300	0.872897
valS	7.5005e+07	3.1485e+08	0.816098
fadH	74996600	1.31224e+08	0.815641
oxdD	7.45314e+07	44993600	0.958146
abf2	74513100	1.15962e+08	0.898105
yopR	7.44432e+07	1.20092e+08	0.791362
ctpA	7.44214e+07	8.70537e+07	0.791365
ypjB	7.43067e+07	4.23923e+07	0.878794
bdbB	7.42944e+07	9.80753e+06	0.867256
cah	7.40658e+07	1.6845e+08	0.810154
treR	7.40327e+07	70941000	0.673289
licC	7.39607e+07	6.13803e+06	0.717422
yhdB	73771900	0	NaN
ydjN	7.36398e+07	8.42989e+07	0.75379
yqgN	7.34808e+07	2.08712e+07	0.677951
rasP	7.34015e+07	5.30958e+07	0.901251
ylbH	73336300	1.57957e+08	0.478127
yrbC	7.30225e+07	1.72027e+07	0.796016
soj	72786900	1.78004e+08	0.829502
pyrD	7.27649e+07	4.27421e+07	0.963736
ycgO	72469900	38612500	0.830028
ylmC	7.22993e+07	1.31327e+07	0.747159
yycO	7.20422e+07	3.67945e+07	0.983668
yydI	7.20037e+07	1.99463e+07	0.725013
cysI	71707100	1.4775e+08	0.889512
ypmR	7.16717e+07	8.46128e+07	0.4623
acuA	7.15278e+07	130433000	0.827799
mgfK	7.14924e+07	4.94391e+07	0.79475
gpr	71211200	2.51367e+08	0.935675
yukC	7.11411e+07	1.99907e+08	0.749637
flgB	71079000	0	NaN
spsB	7.09781e+07	106110600	0.988044
dpaA	70895200	156021700	0.823559
ymaB	7.07875e+07	1.53871e+07	0.823429
ylbL	7.06516e+07	75260500	0.753098
ypiA	7.06479e+07	71352000	0.843455
yodP	7.03557e+07	1.67387e+08	0.920565
sigM	7.03511e+07	7415900	0.609752
yitU	7.02436e+07	2.9732e+07	0.796622
dagK	6.97992e+07	4.52068e+07	0.880018
sspG	69313000	10024300	1
splB	69300100	193669600	0.938219
albC	6.91598e+07	1.35973e+08	0.793982
ywgA	68948800	0	NaN
resE	68945500	65641800	0.830689
yxjG	6.8789e+07	50921300	0.842662
yitL	68779600	97270600	0.793137
rsiX	6.86764e+07	6.2582e+07	0.56425
yqiG	6.83743e+07	4.42587e+07	0.834695
yccK	6.79998e+07	1.08083e+08	0.899628
ydbJ	6.79582e+07	57015000	0.873524
yllA	6.71988e+07	538238000	0.892465
iscS2	6.69639e+07	1.15428e+08	0.841657
yxeD	6.68243e+07	0	NaN
yonC	6.67803e+07	0	NaN
gbsB	66669940	61603390	0.866971
ypuD	6.65934e+07	28755400	0.831927
yebC	6.65785e+07	1.76966e+07	0.898215
sigL	6.64574e+07	5.16398e+07	0.702533
yhaI	66060200	0	NaN
yqcK	65802000	2.76689e+07	0.694361
yorC	6.56317e+07	0	NaN
cotG	6.56023e+07	3.2818e+08	0.972549
ywrF	6.48449e+07	3.08988e+07	0.72882
yacL	6.47429e+07	38851600	0.912921
trmK	6.43328e+07	6.19407e+07	0.745972
yodS	64236700	2.28181e+07	0.99585
yitS	6.39054e+07	5.70765e+07	0.959328
ligA	6.37949e+07	126678800	0.858547
lcfA	6.37348e+07	6.39782e+07	0.837189
yugP	6.37138e+07	4.40667e+06	0.680761
yknY	63558800	2.18242e+07	0.628551
motA	6.3146e+07	1.40878e+07	0.696378
ykqA	6.31162e+07	1.53703e+08	0.826324
znuA	6.30865e+07	69690800	0.690269
patB	6.27035e+07	3.85786e+07	0.857741
mscL	6.25771e+07	0	NaN
cypD	6.20761e+07	1.11656e+08	0.80414
yopQ	6.15633e+07	5.60606e+07	0.718021
yhcS	6.15111e+07	12560100	0.782313
ypsC	61260500	160712000	0.844592
pheT	6.11395e+07	3.73964e+08	0.945797
glcK	6.09852e+07	9.23139e+07	0.934024
ydjH	6.08471e+07	34756300	0.737722
ybzH	6.08342e+07	3.56867e+06	0.60163
topA	6.08145e+07	901127000	0.845028
aadK	6.07618e+07	3.95717e+07	0.800688
yrrN	6.07508e+07	1.37285e+08	0.855144
ywnA	6.07183e+07	1.71263e+06	0.57494
fliM	60608370	1.92817e+07	0.74778
ypoC	60606960	3.37433e+06	0.788174
mfd	6.05993e+07	2.78801e+08	0.7574
oppB	6.05038e+07	921500	0.745107
iolJ	60451300	17079800	0.842065
dxr	60069200	5.68682e+07	0.917719
yyaP	5.99677e+07	18249300	0.607441
yvcQ	5.97017e+07	49166000	0.631495
manA	5.94393e+07	5.60558e+07	0.825283
glcT	5.91864e+07	56243400	0.825319
yfmL	5.91576e+07	1.59993e+08	0.805082
ydgE	5.89993e+07	0	NaN
yutC	5.89477e+07	2.01714e+07	1
yycG	58913500	5.60919e+07	0.830146
rlmN	5.88781e+07	2.25519e+08	0.837168
yjcK	58710000	9.68917e+07	0.775657
ypfA	5.85437e+07	4.62182e+07	0.750732
yitA	5.84447e+07	155233000	0.976873
mmgB	5.84437e+07	1.52614e+08	0.956909
yqgT	5.84035e+07	5.59441e+07	0.847875
yfnH	5.83783e+07	3.74617e+08	1
cypA	5.83585e+07	5.74392e+07	0.773322
ydjP	57990900	6.17582e+07	0.973863
yjqC	5.79567e+07	99290200	0.908866
lepA	5.78938e+07	2.80722e+08	0.802957
sigX	5.776e+07	1.99893e+07	0.749502
yvyI	5.74232e+07	1.78384e+08	0.866016
tcyC	5.73612e+07	2.22064e+07	0.783456
rmlA	5.72618e+07	76812500	0.989526
ybbR	5.70975e+07	1.77532e+09	0.769156
tdk	5.67348e+07	3.66036e+07	0.720188
mleN	5.66222e+07	2.92843e+06	0.675247
nfo	5.65008e+07	8.18812e+07	0.808558
yteA	5.64001e+07	0	NaN
yfhJ	55968500	0	NaN
yvqK	5.59379e+07	3.71044e+07	0.801018
cotZ	5.585e+07	3.17315e+09	0.743148
nadD	5.57356e+07	7387700	0.76135
nagB	55673000	63649000	0.858611
rnhA	5.56563e+07	1.60953e+06	0.432629
ytzG	5.56464e+07	6.3954e+07	0.702404
yrrM	55516700	1.31041e+08	0.660334
ylmD	5.54167e+07	1.97688e+07	0.802991
appC	55386200	9.15323e+06	0.628865
bglA	55315120	4.68368e+07	0.798565
cysE	5.52349e+07	2.47545e+07	0.777514
pbpD	55157000	1.47424e+08	0.690413
mntA	55154940	4.67736e+08	0.877238
yloA	5.51212e+07	1.42183e+08	0.868825
ydaN	5.48872e+07	6464600	0.859893
yqcI	5.48442e+07	8.11777e+07	0.79172
rapB	54579900	6.85259e+07	0.850684
ecsB	5.45353e+07	1.22488e+07	0.844054
yxjF	5.44607e+07	64357320	0.940859
rsmA	5.40509e+07	7.44016e+07	0.806445
ytqB	54024300	1.42237e+08	0.807543
ytlC	5.38571e+07	538658500	0.832223
yceK	53845700	0	NaN
cycB	53627800	4.97033e+07	0.769365
gyrB	5.35096e+07	2.37821e+08	0.887179
coaBC	53095900	7.06274e+07	0.873383
mnaA	5.30347e+07	5.63842e+07	0.849886
narG	52956600	444336900	0.802226
purH	5.29032e+07	6.23564e+07	0.786693
fruK	5.28395e+07	9.38736e+07	0.791051
licT	5.2808e+07	3.63181e+07	0.774919
ganA	52747590	3.91203e+08	0.882495
spoIISA	5.25128e+07	8.96527e+06	0.980366
lysA	5.24267e+07	1.08676e+08	0.906976
dacB	5.20209e+07	1.15554e+08	0.949267
cssR	5.19151e+07	36910400	0.84015
ytcQ	51900660	42173230	0.946578
pyrK	5.18991e+07	7.8699e+07	0.895436
yojN	51817300	1.02727e+07	0.831431
skfC	5.16081e+07	58515000	0.947728
yneB	5.15458e+07	5.35475e+07	0.755817
ypzH	5.14083e+07	0	NaN
yxbD	5.08208e+07	17014400	0.847383
ydhI	5.07053e+07	1019400	0.817223
ytzH	50539000	0	NaN
recX	5.04391e+07	5.94861e+07	0.649821
bshB2	50427500	3.70456e+07	0.821211
yfhD	50274200	6.03777e+06	0.574413
tcyP	49666100	2886100	0.839934
sspD	4.94743e+07	0	NaN
tagF	4.93696e+07	1.30032e+08	0.769369
purR	49343700	3.6762e+08	0.87704
ysnF	4.88723e+07	5.67636e+06	0.56245
sirB	4.88285e+07	4.54723e+07	0.760387
yobO	4.88276e+07	1235683000	0.939399
ytlP	48786300	1.81544e+08	0.74076
purU	4.87805e+07	6.49803e+07	0.821599
minJ	4.87093e+07	3.45033e+07	0.873793
mmgC	48635000	4.32477e+07	0.881339
fabHB	4.85462e+07	5.38458e+07	0.819841
gamA	4.85225e+07	26805300	0.758533
pcrA	4.84305e+07	91165200	0.801775
tgt	48398500	4.45149e+08	0.918906
ctaA	4.83542e+07	0	NaN
spsF	4.83167e+07	5.19837e+07	0.962046
sigD	4.82292e+07	6.48234e+07	0.614398
msmE	4.81261e+07	5.73508e+07	0.896945
yopI	4.80906e+07	2540200	0.776292
polX	47700500	1.52041e+08	0.850688
spsK	4.76997e+07	109372700	0.901698
uppS	4.75541e+07	6.69002e+07	0.777484
mgtE	4.72712e+07	20527800	0.926304
dfrA	47167300	3.95967e+06	0.760684
yugU	4.71069e+07	12724000	0.567025
ygaK	4.71033e+07	9.45267e+07	1
yufO	4.70034e+07	55462200	0.708313
mnmE	46973200	7.54317e+07	0.807237
yjdA	4.69624e+07	2.64002e+07	0.777928
ykvP	46937900	3.99073e+07	0.931618
yugT	4.68084e+07	35027700	0.787637
metE	4.67534e+07	2.43292e+08	0.759205
yitV	4.67141e+07	2.08926e+07	0.819233
yyxA	4.6655e+07	443595200	0.956028
dhbE	4.65948e+07	3.44215e+08	0.991101
maf	4.64134e+07	8.26894e+07	0.620208
alsT	4.63639e+07	894533	0.684579
yoqH	4.6293e+07	5.01357e+06	0.975154
yfjR	46274800	112763800	0.797002
yhfN	4.60842e+07	7.62647e+06	0.928113
ywgB	45899200	0	NaN
padR	45822500	1.69923e+07	0.701237
uppP	45750100	1.46657e+06	0.836631
spoVAD	4.5714e+07	114789000	0.946306
rapC	45711900	4.80039e+07	0.828628
yvbI	4.53883e+07	3.71403e+06	0.75535
sipU	4.53005e+07	7015600	0.77886
hemC	45005000	2.4704e+08	0.88807
yqeK	4.47352e+07	2.28153e+07	0.803271
yfkJ	4.4654e+07	0	NaN
rsbU	4.45884e+07	1.56529e+07	0.908092
spsC	4.42334e+07	3.75273e+07	0.961719
ylqD	4.41661e+07	4.46937e+06	0.512757
yrhD	4.405e+07	0	NaN
yxcD	4.39497e+07	0	NaN
cse15	4.37892e+07	5.80227e+07	0.994353
speA	4.37535e+07	1.79546e+07	0.753084
lctP	4.35065e+07	1.32557e+06	0.907851
spoIISB	4.32457e+07	4406000	0.292893
prmA	43126800	41148000	0.688971
amhX	4.289e+07	1.10782e+07	0.690657
mdxE	4.28034e+07	2.16843e+07	0.847807
yqaR	4.27634e+07	1.68671e+07	0.707301
ycgI	4.27012e+07	3.05349e+07	0.967753
sdhC	4.25878e+07	0	NaN
gltA	4.24942e+07	675915700	0.686072
yheB	4.24514e+07	2.23144e+07	0.829004
polA	4.245e+07	8.76012e+07	0.809137
xpt	4.23918e+07	3.54987e+07	0.820937
ycsF	4.2348e+07	1.20559e+08	0.914892
comEB	4.23301e+07	3.01246e+07	0.761611
yvrO	4.22959e+07	6.02097e+06	0.902216
yqfD	4.22795e+07	45870000	0.900632
ydbC	4.22623e+07	0	NaN
csn	42213800	84522700	0.790807
thiI	4.20575e+07	152286500	0.718419
ysgA	42018500	8418500	0.452552
yybI	4.19993e+07	1.41596e+08	0.953913
rsmE	4.19041e+07	50006900	0.76315
ponA	4.18148e+07	3.08192e+09	0.833055
rocE	41645200	638300	0.813517
ileS	41617490	3.84018e+08	0.765915
fbp	41598800	1.25233e+08	0.855778
yhdP	41499900	1.20157e+07	0.811704
yqfQ	4.11307e+07	189704300	0.996868
yubA	4.10888e+07	2350800	0.644175
iscS1	4.10789e+07	9.5037e+07	0.884529
lytB	4.09361e+07	3.92585e+08	0.811184
yhaP	4.06287e+07	3.90567e+06	0.956418
bceA	40175100	3.83852e+07	0.807355
spoVIF	4.00249e+07	1.91637e+07	0.669096
glpQ	39951800	3.12661e+07	0.782375
cotC	39924000	4.73729e+08	0.76726
opuCC	3.98276e+07	1.10251e+08	0.928634
rnmV	3.97973e+07	6.58163e+06	0.679273
yitD	39615200	2.91832e+07	0.909027
mtlA	3.95921e+07	2645900	0.76871
yloC	3.95677e+07	7.92717e+07	0.729112
ybfF	3.93667e+07	7.69477e+06	0.713943
sigY	39343000	1.99324e+07	0.959026
pgsA	3.93245e+07	0	NaN
yfmR	3.90909e+07	6.85732e+07	0.818107
araA	3.88181e+07	67730200	0.869268
ywqB	3.87961e+07	1.29172e+07	0.708583
pksC	38675800	3.73732e+07	0.856505
liaR	3.85787e+07	0	NaN
yvbX	3.85547e+07	25010400	1
tcyB	3.84319e+07	1.68133e+06	0.780885
yrrO	38361680	3.46507e+08	0.960094
addA	3.83283e+07	5.41807e+07	0.709824
nupC	3.82956e+07	2.82149e+07	0.871205
nrdE	38140000	1.59815e+08	0.836531
gmuD	3.81109e+07	45065700	0.857304
ybbK	3.80794e+07	0	NaN
efeN	3.80356e+07	1.19966e+08	0.659459
yxeI	3.79264e+07	254487500	0.886168
yabN	37708400	5.45361e+07	0.85867
glgD	3.75503e+07	7.27765e+07	0.907841
dnaI	37490620	3.59418e+07	0.797167
rsgA	37170800	74036000	0.837236
gyrA	3.70644e+07	6.03486e+08	0.92308
yxaF	3.70006e+07	6.19183e+06	0.618117
ykuD	36890100	6.31127e+06	0.979565
lytG	3.67738e+07	53315300	0.786518
sigE	36744600	2.64553e+07	0.843173
hflX	3.66775e+07	9.91777e+07	0.858184
rocB	3.65348e+07	1.23882e+08	0.894026
yjoB	3.64953e+07	23268000	0.857519
yhfP	36364900	2.84494e+07	0.818762
ykuN	3.63329e+07	12249300	0.95385
ispE	3.62042e+07	6.32365e+07	0.955662
mhqD	3.61778e+07	17828000	0.747639
ypbG	3.60451e+07	3.16452e+07	0.91419
yycI	3.60121e+07	5.21603e+07	0.744823
tsaD	35947800	5.14226e+07	0.79739
ltaS1	3.59307e+07	5.84463e+06	1
yokL	3.58213e+07	3.14188e+07	0.848951
yrvC	3.57447e+07	6255300	0.703827
aroD	3.57399e+07	2.98543e+07	0.8504
dapF	3.56281e+07	85434400	0.857487
thyA2	3.55895e+07	3.5936e+07	0.833205
cheB	3.55603e+07	1.22328e+07	0.741717
yvoF	3.55447e+07	4.04367e+06	0.73108
fadF	3.54371e+07	30116800	0.986496
tlpB	3.53139e+07	16498600	0.785243
dxs	3.53052e+07	2.54467e+07	0.873131
purD	3.53041e+07	1.17272e+08	0.793836
bshB1	3.52691e+07	7.62312e+07	0.777802
nucA	3.52018e+07	0	NaN
ydeE	3.49864e+07	32644500	0.784117
yfiR	34889700	2.51499e+07	0.715694
yuaB	34877600	9.21846e+07	0.713311
tyrA	3.48177e+07	53591200	0.890644
yneK	3.4799e+07	2.13513e+06	0.703474
yugH	3.46169e+07	3.91761e+07	0.896678
argJ	3.44024e+07	57400100	0.986008
ytkK	34393100	5.19132e+07	0.847174
yndM	3.43619e+07	0	NaN
yhgE	34266420	1.08746e+07	0.784132
opuAB	34208600	0	NaN
yabS	3.41359e+07	21600900	0.928709
ykfA	33915400	56445100	0.812012
folC	3.38785e+07	5.7214e+07	0.834505
tsaB	3.38559e+07	9.27141e+07	0.549751
yokI	3.38147e+07	7.85653e+06	0.71385
yydD	33749600	1.54633e+08	0.840818
ypvA	3.368e+07	1.39869e+08	0.677989
cotM	33586700	1.18675e+07	0.960784
ybbP	3.34963e+07	3.03173e+07	0.940918
ylaK	33217650	2.64015e+07	0.909316
hutH	3.30397e+07	7.1442e+07	0.855641
dinB	3.29284e+07	1893200	0.56856
yncM	32906670	57384600	0.85731
hepT	3.29046e+07	6.00171e+07	0.654545
appD	3.28901e+07	112216900	0.7844
pabB	3.28318e+07	4.50786e+07	0.83393
pyrP	32764000	4.73833e+06	0.866364
adhB	3.26745e+07	7.84587e+07	0.932814
yhcF	3.2531e+07	0	NaN
ydhF	3.24627e+07	43926900	0.77521
yheD	32449500	5.60937e+07	0.939846
yezE	32435400	1.99953e+07	0.806336
truB	32383000	99406200	0.740511
ykfC	3.22559e+07	158951700	0.986816
trmD	3.22458e+07	4.98523e+07	0.786929
nagA	32139600	165501000	0.760222
moeA	32024800	7.13979e+07	0.862411
yrzI	3.18867e+07	0	NaN
ywaC	3.17756e+07	0	NaN
ispD	3.16662e+07	31991000	0.777841
prkC	3.15073e+07	8.20691e+07	0.925406
ppsC	31491000	9.49343e+07	0.818355
bshA	3.14266e+07	4.1643e+07	0.883421
yrvJ	3.13916e+07	4.1049e+08	0.475688
yodR	3.13245e+07	6.00983e+07	0.950048
yetN	31295000	4828400	0.598742
rsmB	3.12248e+07	1.34397e+08	0.780853
yvaG	31078000	2.67139e+07	0.951176
yopO	31050800	0	NaN
yvrE	31013800	2.33031e+07	0.852915
misCB	3.09878e+07	2944400	0.49234
yqxC	30917760	5.22452e+07	0.754119
frlB	3.08446e+07	2.37414e+07	0.890214
expZ	3.04346e+07	3.23655e+07	0.775078
skfB	3.00793e+07	1.06028e+07	0.973267
kduD	3.00678e+07	38827500	0.74986
ytlQ	2.99973e+07	3.64432e+07	0.751277
aldY	29939300	1.88015e+07	0.72834
yflK	2.98287e+07	4.6262e+07	0.723396
mntB	2.97098e+07	28482800	0.840511
parC	29476500	3.83974e+08	0.793323
ybbC	2.94078e+07	2.45179e+07	0.666938
nrdF	2.93952e+07	33798800	0.725863
sigG	2.92334e+07	4.00607e+07	0.511537
ytoI	2.92131e+07	3.44122e+07	0.897647
dppC	29125200	0	NaN
racX	29011100	1.22591e+07	0.957817
ykfD	2.88955e+07	43186600	0.863452
yesR	2.88915e+07	30173400	0.922005
yqbC	2.87471e+07	2.61533e+06	0.836139
cotJA	2.87237e+07	27243000	0.777333
mhqA	2.83666e+07	1.76781e+08	0.830969
yesE	2.8148e+07	0	NaN
spoVAF	2.79086e+07	1.7693e+07	0.817099
ydjA	27787810	8.65438e+06	0.890611
yeaC	2.7752e+07	5.08993e+06	0.741935
ykuI	2.7691e+07	43502000	0.772239
mtlD	27681400	2.65509e+07	0.84425
dnaX	2.7663e+07	4.89439e+07	0.792822
ywqF	2.76206e+07	69389470	0.989019
rapF	2.75405e+07	38092800	0.747853
yacP	2.73438e+07	1.81133e+07	0.807524
thyA1	2.73296e+07	5.03679e+07	0.749277
rapG	2.7e+07	2.33284e+07	0.799317
tmk	2.69768e+07	4.89023e+06	0.81417
coaA	26900900	55978800	0.945469
glgP	2.66103e+07	3.61861e+07	0.701874
acdA	2.64677e+07	50070000	0.944514
pabA	26386700	11186400	0.88818
appB	2.62883e+07	5.04987e+06	0.751393
ytrE	26260800	0	NaN
ylxY	26117300	32367000	0.790478
yckD	26063300	2.08256e+07	0.951466
pfyP	26039700	1711000	0.572332
ribBA	2.58851e+07	7.75545e+07	0.857765
ywrC	2.58627e+07	0	NaN
yngI	2.58386e+07	4.53229e+07	0.855585
yraG	2.55107e+07	0	NaN
csfB	2.54557e+07	0	NaN
alr2	25220420	57310200	0.81836
lon2	25188100	4.74143e+07	0.832099
yflN	2.51741e+07	5.51143e+07	0.897588
dbpA	2.51144e+07	1.77097e+08	0.776957
hisB	2.49465e+07	11059300	0.961627
proB	24881600	2.96627e+07	0.823507
opuCA	2.47128e+07	17883300	0.791109
mutM	2.4606e+07	3.6611e+07	0.599422
ydjM	2.45461e+07	4.18618e+08	0.841826
gbsR	24377800	16169800	0.839434
yhfW	24347650	1.61609e+08	0.921526
ydiO	24346400	1.43551e+08	0.858602
xerD	2.42704e+07	26089900	0.548694
khtT	2.42393e+07	3750000	0.79252
yaaT	2.42197e+07	1.03153e+08	0.845446
ywqD	2.4191e+07	1.82571e+07	0.490765
yxkD	2.4189e+07	8095400	0.927627
yoaA	2.4114e+07	3.53036e+07	0.952278
menF	23976900	3.25464e+07	0.625037
yycN	23925800	15898900	0.710888
ykuK	23816000	0	NaN
araB	23797150	78233600	0.922716
cisA	23750000	4.16363e+07	0.874757
ribE	23702540	6.4376e+07	0.699942
ywcH	2.35301e+07	10965100	0.859294
yaaR	2.33983e+07	2.32333e+06	0.82308
ureB	2.31097e+07	31156800	0.50308
yvcP	2.3036e+07	2.86058e+07	0.748074
tagH	2.28892e+07	2.17457e+08	0.920742
carB	22870210	1.05669e+08	0.864221
yesO	22756900	27171400	0.876246
uvrB	2.26979e+07	78675300	0.776514
yqxD	22679400	14161900	0.755157
mtnU	22460200	7.13393e+07	0.841602
scpA	22446000	4.73953e+06	0.403719
spoIVB	22214000	6.53107e+07	0.84991
thiM	2.2158e+07	2.12025e+07	0.840544
flgL	2.21405e+07	1402700	0.772642
xynA	2.2063e+07	29687200	0.825802
yugN	2.19805e+07	1.99063e+06	0.373305
iolX	2.19437e+07	4.96747e+07	0.955374
ytcC	21893400	1.47763e+07	0.914562
ytrI	2.18617e+07	6.42947e+06	0.797563
cysH	21847600	3.50408e+07	0.741172
ribC	2.17998e+07	2.61474e+07	0.766242
metA	2.17774e+07	4.4802e+07	0.841482
spoVD	21731600	5.32758e+07	0.860984
cobB	2.17095e+07	1.97512e+07	0.920734
lysC	2.14206e+07	3.05725e+07	0.842248
araN	2.12707e+07	1.74721e+07	0.745628
rsbRC	2.12683e+07	1.81845e+07	0.733219
helD	2.10562e+07	5.78817e+07	0.687646
cdoA	21027600	2559700	0.611285
ydiF	2.09996e+07	8.22489e+07	0.783428
adeC	2.09002e+07	4.07792e+07	0.902629
miaA	2.07081e+07	7.33202e+07	0.679148
xylA	20578900	5.36134e+07	0.799126
ynaD	2.02886e+07	2.30853e+07	0.533817
yojK	2.02275e+07	2.38196e+07	0.95014
sspF	20190000	0	NaN
sspH	20137200	0	NaN
plsY	1.9952e+07	1695200	0.861634
dus2	1.9849e+07	582422000	0.765698
yyaL	1.98358e+07	29296300	0.794307
yhdW	19730000	21313200	0.758162
ytfP	1.96454e+07	7.5788e+07	0.834659
recG	19567200	137078500	0.604121
ycgL	1.95204e+07	2.45072e+07	0.859657
rsgI	19475530	8.22068e+07	0.773621
yngG	1.94485e+07	3.14462e+07	0.956372
ybeC	19293900	3901000	0.921511
yuxL	19160370	8.60825e+07	0.941783
yhdN	19107100	7.01598e+07	0.857343
yvnB	19096000	8.57157e+06	1
yycH	1.90835e+07	2.2971e+07	0.865726
nhaX	1.90609e+07	2202900	0.943046
uxuA	1.8911e+07	3.62918e+07	0.95741
rsfA	18803200	1.30648e+07	0.923783
yhaQ	18740100	1.7106e+07	0.810462
yunC	1.87059e+07	1.66097e+06	1
rsmI	1.86697e+07	4.30772e+07	0.85813
yraN	1.86228e+07	1.59382e+07	0.724509
topB	1.84817e+07	4.13137e+08	0.748013
xseA	1.8387e+07	0	#DIV/0!
prpE	1.83647e+07	3.21961e+07	0.948556
yjaZ	1.82123e+07	48597000	0.943195
yxdJ	18199600	1.30553e+07	0.690547
yjaV	1.79742e+07	6233000	0.917901
ywfO	17879500	9.83597e+06	0.745416
ytlD	1.77583e+07	2.72562e+07	0.835491
ycbJ	1.7675e+07	1.55687e+07	0.610094
alr1	17583280	89972100	0.865951
yhdJ	1.7438e+07	0	NaN
yjmD	1.72499e+07	3.76369e+07	0.923199
lytT	1.70306e+07	4.59694e+07	0.660467
cggR	1.70262e+07	3.45857e+07	0.953815
yuxH	1.69295e+07	3.41502e+07	0.7556
yteR	1.68963e+07	3.32707e+07	0.951761
lrgB	1.67064e+07	17623900	0.984664
ilvA	1.65739e+07	41809900	0.861153
yurO	1.64385e+07	4.98787e+07	0.988993
yknZ	1.64248e+07	7.06323e+06	0.82261
yhzB	1.62863e+07	0	NaN
dltA	16244100	2.64618e+07	0.787995
yqeC	16203300	35428000	0.939696
msmR	1.6192e+07	20381300	0.877052
ymaG	1.59956e+07	802467	0.883282
ytdA	1.59773e+07	1.64047e+07	0.822294
yeeB	1.57807e+07	4.57069e+07	0.875245
rnhC	1.5725e+07	77786100	0.546043
ywqJ	1.56664e+07	3.83519e+07	0.671752
ylbC	15546700	9.60202e+07	0.777704
spoVAEA	1.53161e+07	16107300	0.965426
katE	1.52781e+07	55367700	0.814803
ytbQ	1.52604e+07	1.58184e+07	0.915558
sqhC	15125900	9099000	0.756138
znuC	1.51195e+07	1.09052e+07	0.642048
csbB	1.48845e+07	1.59856e+07	0.900848
yuzF	1.47138e+07	1.76383e+06	0.860608
ywcA	14690000	0	NaN
mtlR	14585000	8.76247e+06	0.788631
kinA	1.43515e+07	1.92716e+07	0.828193
cotP	1.43348e+07	6.41843e+06	1
yitG	1.43063e+07	5419600	0.725405
gspA	1.42265e+07	1.63319e+07	0.825054
comP	14119700	0	NaN
yqiK	1.40573e+07	35710800	0.915301
yqjU	13962600	0	NaN
pyrAB	1.39392e+07	2.26706e+08	0.810439
bmrU	1.3939e+07	17091600	0.918215
yknV	13840700	6.68057e+06	0.727819
aprE	1.35253e+07	84709000	0.668778
flgC	1.34731e+07	0	NaN
ypgQ	1.33885e+07	2998300	0.76155
acuC	1.32612e+07	3.06237e+07	0.970543
albF	13251100	56466400	0.884297
yrpB	1.31247e+07	8.75977e+06	0.817117
pksL	13113300	103429300	0.587379
ykoP	1.30707e+07	1.48017e+06	1
yqjN	1.30032e+07	1.65085e+07	0.796436
gltB	1.29023e+07	4.1103e+07	0.931033
yoyE	1.28157e+07	0	NaN
yclJ	1.27334e+07	2.70819e+07	0.837577
rhaA	12727700	1.19793e+07	0.802077
hrcA	1.26215e+07	1.54985e+07	0.754461
rnz	1.26113e+07	4.09229e+07	0.84672
yphF	1.24032e+07	1.66838e+07	0.729997
hemZ	1.21698e+07	4.61721e+07	0.859655
ywlB	1.21129e+07	9032000	0.938032
gerT	12112400	7.47167e+06	0.917394
yvcN	12097300	3.98375e+07	0.831777
ywjB	11978800	1.67664e+07	0.672815
stoA	1.18955e+07	0	NaN
ysxE	11871100	1.06193e+06	0.525186
bacB	1.18512e+07	0	NaN
ytcA	1.18335e+07	1.63363e+07	0.958137
yoaI	1.17505e+07	9663400	0.961393
yjhB	11647000	1.50118e+07	0.757889
araD	1.16053e+07	2679800	0.731951
nrnB	1.1405e+07	90472300	0.973218
fnr	1.13171e+07	1.08802e+07	0.921092
sdpC	11316100	5.09483e+06	0.902494
gntK	1.12507e+07	6.72013e+07	0.88786
ydcI	11081330	5.87936e+08	0.677407
yrbG	1.09443e+07	15228300	0.937503
nagZ	10937500	1.21037e+07	0.730791
yxjH	1.09214e+07	2.70141e+07	0.878901
besA	1.08727e+07	6.27343e+07	0.918961
licR	10865000	2.26622e+07	0.683969
albE	1.08412e+07	2.09298e+07	0.851113
lcfB	10823700	2.09573e+06	0.963529
yhcO	10800000	1.10467e+07	1
ytnP	1.0772e+07	3.71154e+07	0.661751
yabB	1.07558e+07	74424600	0.528353
srfAC	1.07517e+07	4.59589e+08	0.711767
fni	1.07325e+07	2.40755e+07	0.866284
ydgH	10728800	6.28667e+06	0.574531
yxeK	10714680	13781400	0.698228
adeR	1.05022e+07	0	NaN
yqgF	1.03849e+07	1.01159e+08	0.482511
yojJ	1.03725e+07	20038200	0.948329
vpr	1.03641e+07	228582430	0.658728
bpr	1.02843e+07	20337900	0.832378
cca	1.01919e+07	68670200	0.845318
lplD	10154300	8958900	0.719981
ecsC	1.01522e+07	5.80077e+06	1
yurR	1.00258e+07	76698400	0.76924
yutH	9.78503e+06	2.15304e+07	0.796052
metI	9.77093e+06	10894900	0.833746
yfiK	9.74443e+06	722533	0.807717
yqjF	9.55527e+06	0	NaN
flhP	9542200	0	NaN
dsdA	9.39713e+06	4.14658e+07	0.821782
yhbE	9286700	5.83415e+07	0.858208
ylmH	9.22153e+06	9.08753e+07	0.735549
uvrA	8960580	246773700	0.77737
leuD	8.84097e+06	0	NaN
ctpB	8.66853e+06	24357400	0.711397
yknU	8.65877e+06	1.75537e+06	0.794526
[truncated: 103 more rows]

## Sheet: Sup Table S4
LB	UV+/UV-		3h	UV+/UV-		7h	UV+/UV-		12h	UV+/UV-				1049	22	166	7	3	25	47	6	18	101	38	4	14	3	17	SUM	1520
aprX	NaN		bdbB	NaN		ydjA	NaN		ydeJ	NaN				ALL	LB + DSM3h	LB + DSM3h+DSM7h	LB+DSM7h	LB only	DSM12h only	LB,DSM7,12h	LB+DSM12h	LB+DSM3h+12h	DSM7h+DSM12h	DSM3h,7h,12h	DSM3h only	DSM7h only	DSM3h,12h	DSM3h,7h
yfnG	NaN		aprX	NaN		yokB	NaN		yvgL	NaN				aadK	albE	acuC	acpS	xre	ecsC	araN	mccA	cdd	accC2	acdA	bdbB	aldY	cydC	cypD
yyxA	NaN		yvdP	NaN		yknY	NaN		yjlC	NaN				abh	albF	albA	gsiB	ymcA	gerBC	dhbB	nsrR	ispD	adhB	amhX	ltaS1	asnH	yxkD	gatC
yqfQ	NaN		csaA	NaN		yopJ	NaN		dhbB	NaN				abrB	fliL	araA	menD	yutE	hisB	dus2	ycgI	lrpA	argB	argG	mtlA	opuCA	znuC	gbsB
yxbD	NaN		ydjA	NaN		defA	NaN		yqzD	NaN				accA	fliM	arfM	mgsR		sigY	gerE	yhcS	lysC	argC	argJ	yabE	sigG		ilvH
spoVK	NaN		spoVK	NaN		licB	NaN		ybfF	NaN				accB	fnr	asnB	yddJ		skfE	gerM	ylbN	moaC	argD	comER		yfhD		levD
ylaJ	NaN		cypD	NaN		yfmQ	NaN		rsgI	NaN				accC1	kapD	besA	ykuN		spoIISA	isp	yqfQ	mtlF	argF	csaA		yfmG		ppsC
ytbQ	NaN		yxkD	NaN		yhfF	NaN		yhgE	NaN				accD	lrgB	bmrA	yrdC		spsC	kinE		pksJ	artQ	cwlC		yhfW		rhaA
lrgB	NaN		yknZ	NaN		ymfJ	NaN		ylaN	NaN				ackA	moaA	cobB			spsF	mntB		rplGA	bcsA	cypA		ykzE		ureB
ypzJ	NaN		sigE	NaN		sufA	NaN		dctA	NaN				acoA	nasE	copZ			sspG	moaB		tdk	bmrU	dacB		ylqC		yhaA
ywoC	NaN		ctaD	NaN		arfM	NaN		recX	NaN				acoB	purC	cspC			tuaF	mutM		thiM	catE	dppD		ymaE		ykfB
ctaD	NaN		znuC	NaN		yxcE	NaN		spo0F	NaN				acoC	purL	ctaF			yfnF	opuCC		yacP	cisA	dppE		ypuD		yknZ
ycgI	NaN		ycgO	NaN		yphP	NaN		ypiB	NaN				acoL	recJ	cysH			yfnH	padR		ydjF	coxA	fadF		yumB		ypbR
prpE	NaN		azr	NaN		nin	NaN		abh	NaN				acpA	sigD	cysI			yhcO	prpD		yebC	ctpB	glgD		yybT		yrpB
ndoA	NaN		uvrC	NaN		yrzL	NaN		yokG	NaN				acsA	tmk	dhbE			ylbB	prpE		ylbH	fadM	glnH		yycN		yttA
ymaB	NaN		yitD	NaN		folK	NaN		yqhP	NaN				acuA	ydbB	dnaI			ynzH	rlmH		ypjQ	gbsA	kamA				yuaB
yabP	NaN		cydC	NaN		ykuJ	NaN		zapA	NaN				acuB	yfkA	dsdA			yodN	rok		yqgU	gdh	liaH				yxnB
yqjY	NaN		yesO	NaN		yojJ	NaN		ydjH	NaN				addA	yflT	dxr			yopI	rsbT		yrpG	glnQ	mdxE				yybN
yufO	NaN		yrpG	NaN		ybfF	NaN		ydjF	NaN				adeC	ykvS	fabHB			yoqH	rsbX		yvcQ	gltT	prkA
ctaF	NaN		yetF	NaN		mgsR	NaN		licT	NaN				adk	yrkA	fadE			yrbG	spxA			gpr	secY
kinE	NaN		ytmB	NaN		yrbC	NaN		rsbT	NaN				ahpC	yscB	fbp			ythP	tnrA			ku	sigE
yxjH	NaN		yhaQ	NaN		yfnD	NaN		yqgN	NaN				ahpF	ywpF	fliI			yugU	yabP			lon2	splB
hutP	NaN		ndoA	NaN		mntB	NaN		mgtE	NaN				alaS	ywqD	ftsX			yurS	ybbR			lytH	ycdA
yhcS	NaN		acdA	NaN		fliI	NaN		sepF	NaN				albC		glcD			yurZ	ycgL			malS	yesO
cysE	NaN		yrrK	NaN		ywhA	NaN		ykzG	NaN				ald		gltA			yutC	ydeE			mhqD	yetF
yisT	NaN		tilS	NaN		sigH	NaN		yxeK	NaN				alr1		gltB			ywhK	yerB			mmgA	yhbH
yxkF	NaN		yrdA	NaN		rsbT	NaN		ykrA	NaN				ampS		gluP				yfiR			mmgB	yheB
folK	NaN		nfi	NaN		aprX	NaN		ytlQ	NaN				ansA		glvR				yfnG			mmgC	yhjA
yhaQ	NaN		ywcH	NaN		ydaB	NaN		yxjH	NaN				ansB		gntZ				yhcN			mtnD	yitD
yrpG	NaN		tsaB	NaN		msmR	NaN		yslB	NaN				appD		gpsB				yhdN			nrnB	ykfA
mccA	NaN		yoaA	NaN		coaD	NaN		ndoA	NaN				appF		hepT				ylaJ			prpB	ykzG
padR	NaN		levD	NaN		menF	NaN		yjdI	NaN				aprX		hrcA				ylaK			racX	yloB
yvrE	NaN		cysE	NaN		yoaI	NaN		yvrH	NaN				araB		hutH				ylxR			rmlA	yoaA
yrrK	NaN		yxeK	NaN		yqaR	NaN		hepS	NaN				argH		ilvA				ymaD			rsgI	ypmQ
gbsR	NaN		yxnB	NaN		bsaA	NaN		menG	NaN				argR		ilvD				yomK			scoB	yqcI
ylxM	NaN		yqjN	NaN		yoaZ	NaN		ruvA	NaN				argS		iolE				yonS			sigK	ytmB
yqgX	NaN		kipR	NaN		rsbU	NaN		mtlD	NaN				aroA		iolJ				yqgN			skfC	yufN
yhfO	NaN		yxbD	NaN		narJ	NaN		spxA	NaN				aroA		iolX				yrrO			spoIIB	yvdP
rplGA	NaN		hrcA	NaN		ndoA	NaN		sigX	NaN				aroB		iscS1				ytbQ			spoIIIAG	ywcH
ilvD	NaN		tepA	NaN		yrpB	NaN		menF	NaN				aroC		iscS2				ytsP			spoIIP
ycgP	NaN		ctaF	NaN		ydjH	NaN		yjdA	NaN				aroD		ltaS2				yutD			spoIVB
ytnP	NaN		ywqD	NaN		yxeK	NaN		rsbRA	NaN				aroE		lutP				yvrE			spoIVFA
cobB	NaN		coaD	NaN		menD	NaN		rok	NaN				aroK		lysA				ywbC			spoVAD
tilS	NaN		moaC	NaN		araN	NaN		dnaX	NaN				artM		lytB				ywoC			spoVAEA
prmC	NaN		miaA	NaN		rapG	NaN		yfiR	NaN				asnO		lytT				ywqK			spoVAF
nfi	NaN		yqeK	NaN		fra	NaN		yokL	NaN				asnS		metE				yyaL			spoVD
yuxG	NaN		yjdI	NaN		ywjG	NaN		yxbD	NaN				aspB		minJ				yybA			spoVIF
nsrR	NaN		yrbC	NaN		yneB	NaN		trmD	NaN				aspS		mnmE				yyxA			spoVR
yodB	NaN		besA	NaN		ytlQ	NaN		lysC	NaN				atpA		msmR							spoVT
araN	NaN		rsbU	NaN		yybA	NaN		yqeK	NaN				atpC		mtaB							spsD
ispD	NaN		expZ	NaN		ykuN	NaN		divIB	NaN				atpD		mutS							spsE
truA	NaN		fliI	NaN		ybcI	NaN		cheR	NaN				atpF		narG							sspE
ppaX	NaN		yezE	NaN		ypqA	NaN		yabB	NaN				atpG		narI							uxuA
nfrA2	NaN		ytnP	NaN		dctA	NaN		yrbC	NaN				atpH		narJ							yabS
kipR	NaN		yhcW	NaN		ydfG	NaN		cisA	NaN				azoR1		nasD							ybbF
yqeK	NaN		cobB	NaN		yfkM	NaN		hemZ	NaN				azoR2		noc							yckD
minJ	NaN		ymaB	NaN		yfhH	NaN		rsmI	NaN				azr		nrdF							ydaB
ykuN	NaN		prmC	NaN		queF	NaN		mgfK	NaN				bceA		nupC							yfiI
tdk	NaN		ispD	NaN		cysE	NaN		ydeS	NaN				bdbD		odhA							yfkI
ykuL	NaN		thiM	NaN		lytT	NaN		secY	NaN				bdhA		pabB							yflN
yokL	NaN		ycgP	NaN		moaB	NaN		yflK	NaN				bfmBAA		patB							yfnD
spoIIAB	NaN		dinG	NaN		mutM	NaN		mhqD	NaN				bfmBAB		pbpH							yhcM
expZ	NaN		proB	NaN		levD	NaN		bsaA	NaN				bfmBB		pheT							yhfM
yqgN	NaN		dsdA	NaN		yfkI	NaN		fliG	NaN				bfmBC		pksC							yhfN
pksJ	NaN		yybB	NaN		yqeK	NaN		ywjG	NaN				bsaA		pksL							yhxC
menD	NaN		narI	NaN		fni	NaN		ppaX	NaN				bshB2		pnbA							yitA
ltaS2	NaN		metA	NaN		ypbR	NaN		rnhC	NaN				buk		polC							yjaZ
yhdN	NaN		yxjH	NaN		dnaI	NaN		yrrM	NaN				carA		prmA							yjhB
dinG	NaN		yxkF	NaN		hepS	NaN		ylbH	NaN				carB		prmC							yjmD
uvrC	NaN		pps	NaN		yusG	NaN		spoIVB	NaN				cca		proB							ykfD
yurT	NaN		addA	NaN		yjbL	NaN		addA	NaN				cccA		purH							yknY
thyA1	NaN		sigD	NaN		yusF	NaN		hpr	NaN				cccB		purT							ykuS
iolX	NaN		splB	NaN		besA	NaN		ycgL	NaN				ccpA		pyc							ymfJ
skfG	NaN		iolX	NaN		rok	NaN		gltT	NaN				ccpN		pyrAA							ynaD
ydjH	NaN		minJ	NaN		yjaZ	NaN		ytqB	NaN				cggR		pyrAB							yngE
yvcQ	NaN		recG	NaN		yhcW	NaN		yvcQ	NaN				cheA		pyrD							yngF
maf	NaN		yqxK	NaN		yqjN	NaN		cccA	NaN				cheR		pyrK							yngG
yxeH	NaN		ppsC	NaN		pksC	NaN		whiA	NaN				cheV		radA							yngI
ypiB	NaN		kapD	NaN		ytpP	NaN		ppsA	NaN				cheW		rapG							yoaI
rpe	NaN		yeaA	NaN		yeeB	NaN		ytlP	NaN				cheY		rbsA							yoaZ
miaA	NaN		hfq	899.56		ymaB	NaN		rpe	NaN				cinA		recG							yodQ
rnhC	NaN		ylmH	77.6943		cobB	NaN		ispA	NaN				citB		resC							yodR
yusF	NaN		yjlC	76.7593		sigX	NaN		rapK	NaN				citZ		ribBA							yodS
dnaE	NaN		yllA	62.6903		mtlD	NaN		yeaA	NaN				clpC		ribD							yodT
kapD	NaN		yuxG	61.2982		nfi	NaN		rpsN1	187.905				clpE		ribE							yojJ
rapK	NaN		yuxO	47.1043		yfiR	NaN		tsaB	119.861				clpP		rnpA							ypqA
yqxJ	NaN		dhbA	45.453		yokL	NaN		yllA	105.238				clpQ		rocB							yqeC
opuCC	NaN		liaH	43.6901		yfiI	NaN		hfq	96.8976				clpX		rplS							yqfC
spoVS	347.055		rpoZ	42.1916		ycgL	NaN		spoIIAB	64.5307				clpY		rpmA							yqfD
ytqB	284.057		lrgB	41.4093		ydiO	NaN		miaA	63.5611				cmk		rpmF							yqfX
ysmB	252.623		purR	30.9871		ymaE	NaN		tilS	50.2082				coaA		rpmI							yqhO
ppsA	126.992		yqeH	29.6771		thiE	NaN		spoVG	46.2497				coaBC		rsbU							yqiK
dhbF	92.372		polC	28.9885		yqgN	NaN		infA	44.5699				coaD		rsiX							yqxD
ytlP	92.0897		yfjR	28.4013		yrhF	NaN		rpsG	40.331				coaE		sigB							yrkC
hfq	90.7795		ykuL	27.7517		rsbX	NaN		yqcF	30.3926				codY		sigH							ytcA
cshA	81.7041		crh	27.5793		yjoB	NaN		gerM	29.7482				comA		sirB							ytcB
carA	80.3507		ydiF	27.0782		kinE	NaN		rnc	29.2516				comEB		skfG							ytlA
yqeH	80.2832		ycgT	26.7169		nfrA2	NaN		yqxJ	21.1297				crh		smc							ytlD
recG	80.2406		rnr	26.6664		ytnP	NaN		ytmB	20.573				cshA		spoVK							yuaI
fliW	78.4683		yrzL	25.2687		proB	NaN		cspB	19.7634				cshB		sufA							yusG
mutL	74.7446		ilvC	24.8087		yxbD	NaN		spoVS	19.6522				cspB		sunT							ywrJ
topA	69.7557		ytqB	24.7423		prpE	NaN		accB	19.3208				cspD		thyA2							yycO
tsaB	66.5631		glcF	23.7495		addA	NaN		rsbX	17.5565				cspR		xylA
ypjQ	65.7708		artM	23.7266		ycgP	NaN		sigF	17.3184				cssR		yaaK
ispF	61.5532		dppD	23.7237		hpr	NaN		ylbO	16.8129				ctaC		ycbJ
ydeJ	59.9666		dhbF	22.8951		yhaQ	NaN		rsbW	16.4907				ctaD		yccF
cspB	59.2617		moaA	22.8946		yqxK	NaN		yfjO	15.4655				ctc		ycgP
ykuJ	54.2837		spoVS	22.7863		trmK	NaN		mntR	15.1091				ctpA		ycgT
rpsG	53.8479		cspB	22.4296		spoIIP	NaN		ykoM	14.4994				ctsR		yclJ
ygaC	52.1515		dacB	22.277		yezE	NaN		zur	14.2196				cwlD		yclP
uvrA	49.582		yutG	22.2301		ylqC	NaN		gerE	13.6454				cycB		ydiO
polC	48.2326		prkC	21.8812		yuxO	NaN		ytpP	13.0634				cymR		yeeB
gltA	45.9946		ykzG	21.7512		ypiB	NaN		sigA	12.5503				cysC		yezE
ytlQ	44.0414		pksC	21.637		dagK	NaN		ytcQ	11.4334				cysE		yfhH
mtaB	44.019		egsA	21.4639		rnhC	NaN		rpsB	11.2715				cysJ		yfkM
rnr	43.2695		yeeB	21.4368		yvrE	NaN		spoVIF	11.0268				cysK		yhbE
rsfS	42.9708		gpsB	21.3322		ltaS2	NaN		mdxE	10.6443				cysS		yitV
mutS	42.118		mtaB	20.9625		mhqD	NaN		rpsM	10.62				dagK		yjlD
levE	40.0495		rocB	20.5225		fosB	NaN		rpmE	10.52				dapH		yjoB
cshB	39.7483		rpmB	20.4211		ywqJ	NaN		yrrO	10.4956				dbpA		ykyB
ywqJ	39.1007		gyrA	20.0618		ykuS	NaN		licB	10.3843				dck		ylaI
pksL	38.6551		coaE	19.8764		spoVK	NaN		yybA	10.3147				dctA		ylxF
yllA	38.177		ilvD	19.7438		iolX	NaN		yokA	10.2831				defA		ylxM
pbpH	36.4587		parC	19.4606		ppsC	NaN		yvyD	10.2618				defB		yneB
hepT	36.0126		albF	19.3534		narI	NaN		tyrS1	10.1666				degS		yojF
whiA	35.9547		ytcJ	19.2754		lexA	NaN		ysnA	10.108				degU		yokB
comEB	35.7419		yuxL	19.1657		nasF	NaN		ylbN	9.70189				degV		yopJ
yfmL	35.4255		yttA	19.0847		yqxJ	NaN		mntB	9.60599				deoC		yozC
fadR	35.1353		topA	18.9189		rpsN1	NaN		spoIIAA	9.50972				der		yphP
yabB	34.8552		ypfD	18.763		dhbA	83.201		ywrO	9.24807				dhaS		ypiA
ypfD	34.8483		ypbR	18.5745		cspC	65.7223		yjcH	9.08556				dhbA		ypjD
rplT	34.7485		mutS	18.5179		ysmB	63.6714		misCA	8.97872				dhbC		yppE
yqeG	34.719		ytlC	18.4371		rpoZ	54.0972		folK	8.94908				dhbF		yprA
galT	34.6768		menF	18.3649		yvyG	52.31		ywqJ	8.81258				dinG		ypvA
rocB	34.493		serA	18.2625		yqiW	47.9859		ypmQ	8.78678				disA		yqjN
sigA	34.4721		yqcI	18.1692		abh	44.4633		aadK	8.75222				divIB		yqxK
moaC	33.1666		gltA	18.0692		yfiT	42.9548		yuaE	8.55245				divIVA		yrdA
padC	33.0062		gntK	17.7973		dhbC	41.2291		yhfO	8.51982				dnaA		yrhE
yqgF	32.8868		pnbA	17.4339		gcvH	41.1954		comA	8.43795				dnaE		yrhF
srfAC	32.0733		purT	17.1231		spoVG	40.1472		prpB	8.40064				dnaJ		yrrK
yopJ	32.0301		uvrA	16.884		dhbF	39.4253		yloA	8.31794				dnaK		yrzL
ywiB	31.9771		nupC	16.8822		sufU	35.5557		yqeY	8.24816				dnaN		ytjP
glpP	31.9709		acuC	16.7646		yuaE	35.2449		opuCC	8.00483				dnaX		ytkP
trmB	31.6355		pyc	16.5271		yjlC	34.9386		spoIIB	7.9605				dpaA		ytlC
dhbA	31.592		gyrB	16.4766		ylaN	33.1462		ecsC	7.8772				dpaB		ytoI
yxcE	31.0367		yloV	16.3328		fliG	32.3824		topA	7.84776				dppA		ytxG
rsmB	30.8073		hemC	16.2914		spoVS	30.4058		cse15	7.77581				dps		yuaG
rnc	29.8769		dnaI	16.2705		spoVIF	28.4702		ylaK	7.70827				drm		yueB
ribE	29.8537		maf	16.1462		narH	27.8909		yqfQ	7.5451				ecsA		yufO
yeaA	29.724		der	16.0339		zapA	27.4253		yacO	7.47505				ecsB		yugH
yphP	29.2922		rpmF	15.9159		ykzG	27.3899		spoVR	7.46488				efeM		yulF
ysaA	29.2705		ykuI	15.8338		ppsA	26.9918		rpmH	7.43782				efeN		yunD
pksS	28.9268		tyrS1	15.807		yueB	26.4888		yxjF	7.40904				efp		yurR
dhbE	28.5051		yycR	15.8066		yhcM	24.4543		rplB	7.31201				egsA		yuxL
azr	28.407		yxeH	15.7032		ykrA	24.3486		aroE	7.292				engB		yvcP
ytcQ	28.2853		fusA	15.6475		yrkL	24.3415		nfrA2	7.23864				eno		yvrP
aroK	28.2285		hepT	15.5148		ycsE	23.7543		tcyC	7.22432				era		yvyF
ywbD	27.9541		yaaQ	15.5028		ywbC	23.3378		efeN	7.21188				est		yvyG
ylbC	27.7667		opuAA	15.4079		asnB	22.9423		mreC	7.14274				etfA		ywfO
rpoZ	27.626		ytcQ	15.3939		ylxM	22.5706		ymaB	7.06551				etfB		ywiB
ydhK	27.5766		yuaB	15.3516		yybN	22.2027		rpsC	6.96621				expZ		ywqF
cspC	27.0535		polA	15.2175		adk	20.7766		ywsB	6.94897				ezrA		ywtF
yqzD	26.9504		yhbE	15.1854		yutI	20.7323		ychF	6.8818				fabD		yxcE
narJ	26.6239		yfhB	15.169		albA	20.5821		phoP	6.85707				fabF		yxjG
yuxO	26.4613		galT	15.0812		ydaG	20.2152		rho	6.84589				fabG		yyaE
rplB	26.1311		cheY	14.8503		yqiG	20.1023		rpsD	6.78696				fabHA		yycG
obg	26.0552		yvlB	14.6992		ykuI	19.7489		dnaE	6.76512				fabI		yydD
yhdW	25.9588		ydaG	14.6743		ydbP	19.5231		ysmB	6.72497				fabL
yaaK	25.8399		tdh	14.5643		yeaA	19.2667		jag	6.67928				fabZ
ytkA	25.7769		ykyB	14.45		qoxB	19.1613		efeM	6.66152				fadA
ycgT	25.6816		mtlA	14.4359		crh	18.9442		spoVT	6.63808				fadB
yxiG	25.6408		yqhT	14.4179		yabA	18.8419		lexA	6.6159				fadH
yutG	25.4272		lutP	14.2732		gsiB	18.8362		relA	6.61225				fadN
dbpA	25.3886		spoIIAA	14.1454		ywlE	18.6661		abrB	6.60511				fadR
purR	25.2726		ysmA	14.0712		yfmS	18.6013		ylmH	6.53529				fapR
sigD	25.1316		mtlA	14		cymR	18.164		yqiW	6.46248				fbaA
hepS	25.0086		yloC	13.9045		yxeI	17.9327		spoVC	6.43594				ffh
ydiF	24.8712		misCA	13.8321		ywhD	17.8382		yhdL	6.38349				flgG
lytR	24.6038		srfAC	13.8279		dhbB	17.6263		azr	6.22728				fliF
sigL	24.4562		pyrD	13.7628		mrnC	17.5123		yutC	6.1616				fliG
rsmI	24.3346		adeC	13.741		ysaA	17.4376		ypsC	6.1131				fliW
yqgU	24.2726		mutL	13.7111		mcsA	17.3941		spo0A	6.05451				fliY
yaaQ	24.1322		cheA	13.6314		ycbJ	17.159		yrkL	5.96942				fmt
cycB	24.0739		pabB	13.5598		accB	17.1522		lrpA	5.90889				fni
resA	23.8987		yvyI	13.4579		ydhK	17.1198		moaB	5.88037				folB
yvrC	23.6512		appF	13.3116		sepF	17.0715		yqgU	5.82912				folD
yjdI	23.4498		groS	13.2743		folE	17.0683		fadH	5.81566				folE
mfd	23.0689		yvyG	13.0211		gpsB	17.0571		trmFO	5.77451				folK
ywtF	22.9977		yhbH	13.0133		cheY	16.7119		ypfD	5.73641				fosB
ykyB	22.9688		yvcN	12.8461		efeM	16.4402		perR	5.70883				fra
gyrA	22.9366		sigA	12.8291		yabP	16.1254		fadR	5.70078				frr
radA	22.8788		carB	12.8138		ytwF	16.0804		ywlG	5.69349				fruA
lexA	22.822		ileS	12.7846		ydeJ	15.809		pksJ	5.68664				fruK
sigB	22.7477		moeA	12.7303		atpC	15.6518		degU	5.65823				ftsA
yhcW	22.7442		ykuJ	12.6905		yhfO	15.5386		yisT	5.62093				ftsE
yvcP	22.6881		yokG	12.6107		efeN	15.5338		yukC	5.62063				ftsH
gntK	22.5781		ytcI	12.5374		galT	15.4313		ybxB	5.5854				ftsY
yloC	22.5766		pcrA	12.4902		ypjD	15.2088		yuaI	5.51728				ftsZ
rsmH	22.3827		comEB	12.4494		narG	15.1977		ytzG	5.50465				fumC
rsmE	22.2837		sufB	12.3807		kduD	15.1516		yjcK	5.48264				fur
clpQ	22.1117		rpsU	12.2848		yitV	15.1009		nusG	5.43525				fusA
ileS	22.0229		tuf	12.2605		artM	15.0624		ybbR	5.38185				gabD
dhbC	21.9171		ywbD	12.1724		liaH	14.888		ku	5.34166				gabT
lepA	21.9137		pepA	12.1703		nfrA1	14.7665		truA	5.33871				galE
helD	21.7971		sat	12.1324		yesJ	14.5216		tnrA	5.30601				galK
yfhB	21.6866		alaS	12.0956		dhbE	14.3606		ytpQ	5.23935				galM
yrrM	21.5235		yxeI	12.0647		ytfJ	14.2708		ywhD	5.23276				galT
yhaM	21.3636		gsaB	12.0345		sigB	14.207		mccA	5.21067				gapA
rbgA	21.2526		rnhC	12.0053		hfq	14.0787		fliY	5.19469				gapB
kapB	21.0823		yrhE	11.9869		yabR	13.8571		ybeY	5.17252				gatA
cca	21.0096		yvbK	11.9811		yolF	13.8484		divIVA	5.16538				gatB
hemZ	20.9386		araB	11.9695		ctaF	13.6945		yhfK	5.16446				gbsR
rplP	20.886		guaA	11.9587		kapB	13.685		ispH	5.13617				gcvH
yvbJ	20.8505		ychF	11.9532		lipA	13.6755		yhcO	5.13515				gcvPA
yhfQ	20.8133		yclP	11.8839		grpE	13.6625		ffh	5.13156				gcvPB
rpoC	20.7062		rpmD	11.877		ywtF	13.6356		ycgI	5.12531				gcvT
parE	20.5658		valS	11.8314		spxA	13.3886		cycB	5.12407				glcF
dhbB	20.3194		pheT	11.8192		ytcD	13.2604		infC	5.09806				glcK
thiI	20.2424		albA	11.7901		rbsD	12.925		ptsH	5.0816				glcT
ychF	20.2248		trmD	11.7075		yflK	12.9222		cshB	5.01616				glmU
ffh	20.1126		yyaE	11.6249		mtaB	12.8437		mnmA	5.00172				glnA
rimM	19.9367		ytoP	11.5898		yslB	12.8185		iolS	4.98017				glpD
yojF	19.934		purL	11.5835		ypmQ	12.7758		rpsF	4.97872				glpK
lytB	19.8329		mhqA	11.5693		rpmD	12.6842		yhcQ	4.97466				glpP
rplF	19.8034		albC	11.5554		nrdR	12.6494		rsmA	4.96313				glpX
groS	19.7625		typA	11.5148		yisT	12.504		ppiB	4.96287				gltC
trmD	19.7354		ydhK	11.4929		yddJ	12.5038		rplM	4.90899				gltX
nin	19.6543		ilvA	11.4764		whiA	12.404		ypoP	4.89948				glyA
rsmA	19.592		lytT	11.4162		yycF	12.2841		yabP	4.88573				glyQ
rsgA	19.4691		cypA	11.3665		rpsS	12.1823		yneT	4.86143				glyS
yutI	19.3873		lytB	11.3577		yddK	12.1774		liaH	4.82947				gmk
recN	19.2421		pdhD	11.2773		yjcP	12.1595		sodA	4.8232				gndA
srfAB	19.1804		rsfS	11.2664		spoVT	12.1334		ycdA	4.82045				gntK
yhbJ	19.1119		rpsG	11.2144		yxjG	12.0589		yycF	4.81116				gpmI
yvyD	19.0458		pgl	11.1749		ytkP	11.9883		rpoZ	4.79725				gpsA
jag	18.9382		ydjE	11.1659		yqeI	11.8786		yitK	4.74807				greA
narH	18.8596		narH	11.0717		hemY	11.8456		yngG	4.71487				groL
rpoB	18.8239		ffh	11.0609		katX	11.8364		dinG	4.69703				groS
yvyG	18.6187		cinA	10.9965		carA	11.7878		yaaQ	4.64241				grpE
rnjA	18.6057		yqkJ	10.887		ruvA	11.7391		rplI	4.57745				gsaB
yacO	18.5214		gntZ	10.7776		yncF	11.6982		frr	4.55016				guaA
glvR	18.4415		yurR	10.7576		ytkA	11.585		mrgA	4.54314				guaB
rpsK	18.4281		obg	10.7461		hemE	11.4689		rplE	4.53804				guaC
ykqA	18.4275		manA	10.7451		yqhS	11.4623		nfrA1	4.53511				gudB
parC	18.3831		ampS	10.722		ansB	11.4489		trmK	4.52909				gyrA
ybxB	18.3623		rocA	10.6721		hepT	11.3703		htrB	4.52094				gyrB
yycF	18.3369		galE	10.636		manA	11.3319		yabR	4.51783				helD
iscS2	18.1262		ytxK	10.6216		ylxR	11.3005		cmk	4.50744				hemAT
sat	18.1248		nasD	10.5953		yabO	11.2502		rbgA	4.48754				hemB
mnmG	18.1073		yloA	10.572		sipS	11.2423		spo0J	4.46101				hemC
hemC	18.0642		araA	10.5581		yneT	11.2223		rpsL	4.44006				hemE
cysH	17.9923		aroC	10.5455		ywrO	11.2048		trmB	4.42642				hemH
rnjB	17.9712		cspC	10.535		yndB	11.201		ylbB	4.4261				hemL
licB	17.9155		rpoB	10.49		rpe	11.1872		ylxR	4.40412				hemY
era	17.8909		albE	10.4506		ptsH	11.1681		dnaJ	4.37912				hemZ
ypmS	17.8377		yhcB	10.4444		ppiB	11.1136		msrA	4.3197				hepS
mutM	17.7325		rsmA	10.4297		racX	11.1001		rplF	4.31167				hflX
yjbM	17.7262		qoxB	10.3666		yqzD	11.0294		sigW	4.30857				hfq
gltB	17.7261		yjlD	10.3581		isp	11.024		ysaA	4.29404				hisC
arfM	17.6976		lepA	10.3518		rpmI	11.0162		yhfF	4.29318				hisS
yqhT	17.6287		ribE	10.3034		artQ	10.9848		thiI	4.27788				hit
pyrK	17.6107		yvcT	10.2294		yfhC	10.9547		sigK	4.26791				hmoA
ypsC	17.5778		pyrK	10.1971		sinR	10.9135		cspD	4.26385				hmoB
mgsR	17.5709		ywiB	10.1575		yycN	10.852		ylmE	4.25454				hmp
rsiX	17.5457		yceH	10.1575		ydiS	10.8274		ycnI	4.23923				hom
trmFO	17.5347		glcD	10.138		yjcH	10.7587		rplT	4.23359				hpr
ytoP	17.5113		rapG	10.1313		rplT	10.7229		cwlD	4.21935				hprK
fusA	17.4998		narG	10.1299		fur	10.6808		cdd	4.18959				hslO
pyc	17.4862		sirB	10.1063		yclQ	10.5214		yqaR	4.15231				htpG
yfhC	17.4579		dbpA	10.1016		yceH	10.5115		yfmL	4.14225				htpX
rplO	17.4571		purU	10.0811		rplB	10.4925		fra	4.12676				htrB
yurR	17.368		pyrAB	10.002		rsbRB	10.4834		cheV	4.11859				hupA
mtlD	17.3038		bfmBC	9.99153		rplP	10.4149		fur	4.08653				hutG
thiM	17.2915		metE	9.98569		yugI	10.3281		yvbH	4.08229				hutI
cccB	17.174		recN	9.92753		ytqB	10.31		rex	4.05146				hutP
srfAA	17.0914		sufD	9.91152		infA	10.2507		ytxK	4.04939				hutU
yhbE	17.0638		degV	9.88007		hemH	10.2267		yvcI	4.03206				icd
ybeY	17.0529		carA	9.85312		yccK	10.1947		yueD	4.02617				ileS
moaB	17.0484		mnmE	9.83797		cshB	10.1778		sucD	4.02152				ilvC
aroA	16.959		yqgX	9.78274		yneP	10.1673		yfkD	4.00475				ilvK
yqhS	16.9105		oppD	9.77836		ycgT	10.1421		gltC	3.99071				infA
yycI	16.9042		citB	9.73502		glcF	10.1155		yodS	3.98511				infB
moeA	16.8374		cspR	9.7264		gcvPA	10.1138		yugG	3.98116				infC
rpsC	16.7903		ykpA	9.68279		spoVAD	10.1129		yxxD	3.97418				iolA
smpB	16.7605		acuB	9.6681		spo0J	10.1129		ribC	3.97362				iolB
ylmH	16.6796		yrbE	9.65273		sodA	10.0317		yqaP	3.96924				iolC
serA	16.5925		aroA	9.65172		rplO	9.94438		cysC	3.95002				iolD
yccF	16.5567		yrpB	9.64842		sunT	9.92405		ywnB	3.93883				iolG
albF	16.4727		fabF	9.62202		rpmB	9.92236		metA	3.93731				iolH
fapR	16.4373		yrkA	9.61297		purD	9.90086		spsC	3.93561				iolI
yabR	16.4065		fruK	9.58531		alr2	9.89837		lepA	3.93382				iolR
yezE	16.404		yokL	9.57409		yqeG	9.89673		ydcI	3.93264				iolS
ywhD	16.3661		fliY	9.55278		ylbG	9.86642		tsf	3.91853				iolW
yyaE	16.3435		alr1	9.54346		rpsO	9.85441		codY	3.91371				ipi
dsdA	16.3318		yprA	9.52647		yhcB	9.75467		yqkF	3.87931				ispA
ywrO	16.3267		hslO	9.51861		aroA	9.73275		yjaZ	3.87913				ispE
trmK	16.3113		rpmI	9.47956		yqcF	9.63778		deoC	3.87511				ispF
tyrS1	16.2999		ispE	9.47385		ypoP	9.5914		yitD	3.87363				ispG
prmA	16.1408		yycG	9.4708		yerC	9.56464		rplP	3.87279				ispH
truB	16.1316		queA	9.44306		ybfQ	9.5598		yerC	3.8717				jag
accD	16.1315		srfAB	9.39656		pcp	9.54201		cshA	3.87026				kapB
uvrB	16.0308		purH	9.35676		ctaD	9.54185		ribH	3.87024				katA
infB	15.9715		yhfE	9.35257		yqxD	9.54019		spoIIIAH	3.86509				katE
sirB	15.9343		iolD	9.31569		pgi	9.52854		scoB	3.85741				katX
acuB	15.8334		cshB	9.24778		ytcQ	9.51916		yutG	3.84808				kbl
yozO	15.7445		secA	9.223		rsmB	9.50532		adk	3.83966				kduD
yrkL	15.7131		cshA	9.17807		yukC	9.50209		yfhC	3.83396				kduI
yhdL	15.7029		fliW	9.14704		fumC	9.46522		yodN	3.82222				kinA
motB	15.7026		yybN	9.14425		zur	9.45778		yesO	3.82125				kipR
glmU	15.6477		pyrB	9.12115		ansA	9.39152		fliF	3.82043				ktrC
yuxH	15.6134		yulF	9.09732		yjcG	9.36287		yhdW	3.82022				lcfA
yybJ	15.5946		dnaA	9.09281		gntZ	9.35956		cssR	3.81738				lepA
guaA	15.5645		ilvH	9.08315		ylxF	9.29654		ykwC	3.80272				leuS
ybcI	15.5274		soj	9.05566		cshA	9.25567		tal	3.80222				levE
copZ	15.5235		pyrC	9.03382		ywnB	9.24706		yobK	3.79764				lexA
ydiO	15.5007		panC	8.9544		yfmM	9.22708		yxdJ	3.78534				licB
topB	15.4736		yfmR	8.93278		gerM	9.21389		tcdA	3.7702				licR
ysmA	15.359		ytpA	8.91401		thyA1	9.20164		azoR2	3.75985				licT
yclQ	15.2941		ytkP	8.90289		rpmGA	9.15031		thiE	3.75013				ligA
yvrP	15.2791		yaaT	8.88608		yokG	9.13443		nrgB	3.74791				lipA
yqfB	15.2562		ybbP	8.87187		kamA	9.12854		yodJ	3.74705				lipM
gltX	15.2551		yvaG	8.86667		cycB	9.10046		htpX	3.73476				lon1
ykoM	15.2315		coaA	8.84181		ahpC	9.09943		argR	3.72314				lplJ
prkC	15.213		yugK	8.80941		dnaJ	9.09012		pyrF	3.70775				lutA
katE	15.1875		groL	8.80908		yitS	9.07461		yitU	3.70637				lutB
polA	15.0707		cysH	8.79363		rpsL	9.0688		znuA	3.69583				lutC
yvyI	15.0363		polX	8.74748		rpsM	9.02961		tpx	3.66987				luxS
yvgL	15.0088		srfAA	8.73437		glcD	9.02591		wapI	3.66704				lysS
queF	14.9714		pksL	8.73332		ydeI	9.02379		yfmQ	3.66431				lytA
sufB	14.9568		pckA	8.63884		ypiA	8.99028		rsmH	3.65913				lytC
lipA	14.9514		yydD	8.63353		polA	8.98821		yrkC	3.65544				lytR
yloV	14.9364		fadN	8.61315		rsbW	8.97246		ispG	3.64358				maf
addA	14.9292		mtlD	8.59775		mcpB	8.96309		yqeH	3.64197				malR
phoE	14.8898		yqiR	8.59		yxiG	8.95587		yhcW	3.62752				manA
infC	14.8839		asnS	8.58776		pabB	8.95078		yycI	3.62668				manP
yheG	14.8445		ytsJ	8.58507		rplR	8.95011		resD	3.60867				map
pdxT	14.8432		tyrA	8.54217		rsfS	8.94685		folE	3.60433				mapB
ytkL	14.8163		glmU	8.53209		fliY	8.93737		degS	3.60269				mbl
ybfJ	14.76		mccB	8.51544		fliF	8.93404		ycgM	3.59253				mccB
smc	14.7491		iolA	8.51462		rpmF	8.92137		yjcG	3.58775				mcpA
lytC	14.7331		yisK	8.48654		acpA	8.9052		ybfJ	3.587				mcpB
albA	14.6962		dhaS	8.47975		ywlG	8.8718		mutL	3.58325				mcsA
lutA	14.6569		gndA	8.47549		yycI	8.84278		dnaA	3.57166				mcsB
cspD	14.5831		rpoC	8.44959		spoVD	8.81522		yutD	3.56434				mecA
spo0J	14.5768		metG	8.4266		copZ	8.81426		nusA	3.56338				menB
ohrA	14.5019		infB	8.31035		yqeY	8.80784		tuaF	3.5618				menF
alaS	14.4848		codY	8.3039		aroB	8.79759		trpS	3.55701				menG
mcpA	14.3856		lytC	8.3015		rpsU	8.79682		rplK	3.55623				metA
gpsB	14.3684		leuS	8.28278		glpD	8.77304		hisC	3.55237				metG
ribBA	14.3654		yrrN	8.27714		ydeS	8.73543		yjcP	3.54633				metK
rpmB	14.3556		prfB	8.2763		ezrA	8.73293		paiA	3.54509				metN
pgl	14.3533		iolC	8.26085		yvcI	8.70936		dpaB	3.54444				mfd
iolD	14.3489		ydbM	8.2227		abrB	8.7052		tepA	3.54336				mgfK
ytzG	14.3197		trxB	8.21928		gapB	8.69472		yknY	3.54229				mgtE
fabZ	14.2909		ycgN	8.20666		yetF	8.68753		yoqH	3.53616				mhqA
yomK	14.2613		fabHA	8.20507		ykwC	8.68255		prfA	3.50823				mhqR
mgfK	14.2576		ribBA	8.19502		ykuU	8.65767		rpsE	3.50787				miaA
ykuI	14.2393		rpsN1	8.19266		cspB	8.62244		yceH	3.50768				miaB
miaB	14.2135		pta	8.15486		metE	8.6189		yeeI	3.49689				minC
yugI	14.1427		tkt	8.13918		lytH	8.55411		yxiF	3.48838				minD
typA	14.1168		yccK	8.13883		trmB	8.53046		ftsE	3.48524				misCA
rpsB	14.1073		yumC	8.13301		rpsI	8.50933		lipA	3.47836				mmgD
yvrH	14.0813		yhdR	8.13059		degU	8.49284		yusF	3.47728				mnmA
citB	13.9817		ahpF	8.13042		ydiF	8.49105		cheY	3.47568				mnmG
valS	13.9254		purA	8.12438		ydbM	8.48671		malR	3.46968				mntR
yvyE	13.9122		nrdE	8.10752		ytsJ	8.48504		rimM	3.46532				moaE
rocA	13.8989		trmK	8.07677		yodT	8.46988		ndk	3.45076				moeA
ypvA	13.8869		iolG	8.07564		yvrP	8.45217		ytbQ	3.43977				motB
yloA	13.8564		ligA	8.05611		ypgR	8.43834		yqfD	3.43559				mreB
kduD	13.8416		rnjB	8.04387		efp	8.41028		ogt	3.42974				mreC
thiE	13.8218		rplF	8.04319		cse15	8.39865		yjbL	3.41987				mrgA
noc	13.8152		proA	8.03286		ysnA	8.38447		opuAC	3.41647				mrnC
tdh	13.8017		ydjI	8.01212		uvrB	8.37904		gcvH	3.40677				msmE
ymaD	13.7913		ppsA	8.00725		swrC	8.37762		rpsS	3.39882				msmX
yhfI	13.7813		yqiG	7.99353		divIVA	8.36839		yfmS	3.394				msrA
mntB	13.7508		pyk	7.99088		odhB	8.35626		ysdB	3.38081				mtlD
pckA	13.6981		accC1	7.97479		yhfI	8.3382		ydeI	3.37666				mtnN
dnaX	13.6956		fliG	7.92383		trmFO	8.31066		kduD	3.3668				mtrB
araA	13.6753		ygxA	7.906		ydaF	8.28656		smpB	3.35834				mutL
ytxK	13.605		clpE	7.88382		ribT	8.28448		znuC	3.35688				mutSB
iolI	13.5855		gabD	7.88329		rplS	8.27474		tsaE	3.34659				nadE
nrdF	13.5645		ywqF	7.86652		yxbC	8.26877		fosB	3.33933				nadK2
map	13.5208		yerA	7.86089		ssbA	8.26265		nudF	3.33736				namA
yydD	13.5105		yqhS	7.85641		sigF	8.24315		mnmG	3.33043				narH
ctsR	13.4996		map	7.83948		yrbE	8.24311		ykuU	3.33016				nasF
gyrB	13.4519		lutB	7.83363		gltC	8.23986		yceD	3.32406				ndk
hisS	13.445		aroD	7.81989		alr1	8.2248		mtnD	3.31882				ndoA
yfmC	13.4387		hisC	7.81591		prpD	8.21768		ispE	3.31879				nfi
rplU	13.414		hutH	7.80771		dppE	8.13933		ccpA	3.30698				nfo
moaA	13.4134		cggR	7.80101		glnA	8.12893		cysK	3.3016				nfrA1
speB	13.3882		rnjA	7.7941		serS	8.12236		ecsA	3.30031				nfrA2
yhcB	13.3407		purB	7.79378		bfmBAA	8.10705		defA	3.29918				nin
albE	13.3026		iolE	7.78603		lytA	8.10122		yybB	3.29283				nrdE
ytkP	13.3008		ftsZ	7.76169		yfhB	8.09849		rsmG	3.28711				nrdR
minC	13.2875		glpK	7.74732		pdxS	8.0898		ctpB	3.28252				nrgB
yjlD	13.2701		glpX	7.73184		gapA	8.08876		coaBC	3.27472				nrnA
yscB	13.2554		cca	7.71399		aroK	8.08111		ytcA	3.27288				nudF
gmk	13.2127		bsaA	7.59502		frr	8.06384		rpsU	3.27189				nusA
narG	13.1914		uvrB	7.59444		rlmH	8.05397		metG	3.26441				nusG
flgG	13.1793		hepS	7.58314		deoC	8.04964		rplL	3.25888				obg
pdhD	13.0923		ansB	7.57176		yeeI	8.03831		ylbP	3.25698				odhB
defB	13.0772		rocD	7.56703		adeC	8.03569		ssbA	3.24707				ogt
albC	13.0634		yutJ	7.55384		rpmC	8.03281		ypmB	3.24375				ohrA
menG	13.0609		lplJ	7.52332		ribH	8.02845		ytfJ	3.23903				ohrB
der	13.0492		yvrH	7.51682		iolR	8.02742		sigY	3.23467				oppC
dnaA	13.0008		ackA	7.50996		rpsD	8.00491		coaD	3.23347				oppD
ahpF	12.9798		hemY	7.4784		ytmB	7.99537		yurZ	3.22646				oppF
hemY	12.9331		guaB	7.47641		yxxD	7.97654		isp	3.22503				opuAA
galE	12.9282		ppnKA	7.46968		mtnD	7.95355		yhbH	3.2224				opuAC
bdhA	12.9185		hemE	7.45275		yodJ	7.94553		yhfQ	3.21762				oxdC
cggR	12.9117		ccpA	7.45108		malR	7.94285		obg	3.20161				padC
prfB	12.9067		ptsI	7.45082		sspE	7.93467		yitI	3.19492				paiA
yqxC	12.8705		mfd	7.43826		oppC	7.93417		gbsR	3.18812				panB
ppnKA	12.8703		odhA	7.43635		ylbL	7.87921		ftsY	3.18764				panC
yrhE	12.8505		rocG	7.39598		yqaP	7.85935		rbsD	3.18644				parC
asnS	12.8262		yxjG	7.39313		yjbG	7.84187		rapC	3.18416				parE
queA	12.824		acsA	7.35655		ccpA	7.82854		spsD	3.18167				pckA
dnaJ	12.8014		bdhA	7.35578		yycG	7.81332		rplD	3.17105				pcp
yerA	12.7862		yokA	7.34173		pgk	7.80553		yitA	3.16827				pcrA
cheA	12.761		iolB	7.33539		gabT	7.79583		yitL	3.16795				pdhA
alr1	12.7598		ansA	7.31248		rpmA	7.77772		rplO	3.15835				pdhB
ylbH	12.7202		ywnB	7.29821		hit	7.77517		ytpR	3.15788				pdhC
spoVC	12.718		cspD	7.28783		yqkF	7.77453		yjoA	3.15617				pdhD
mhqR	12.6752		trmFO	7.25201		speB	7.75977		qcrA	3.15444				pdxK
acuA	12.6503		ureB	7.24563		yesO	7.75225		yqgX	3.14746				pdxS
tuf	12.6393		iscS1	7.21894		yceE	7.71493		atpH	3.13958				pdxT
metE	12.6276		yhaM	7.21179		mntR	7.71083		ribT	3.13242				pepA
aroC	12.6013		argS	7.19086		moaE	7.70302		rlmH	3.12624				pepT
ssbA	12.5852		dnaE	7.18637		ykvY	7.69505		nadE	3.1194				perR
yvcN	12.5779		fumC	7.18284		yydI	7.69323		gapB	3.10889				pfkA
yhaR	12.5282		ispG	7.17369		purB	7.69113		plsC	3.08105				pgi
yhfE	12.526		rapC	7.14935		yvyD	7.68024		yvbK	3.07611				pgk
pepA	12.5126		msmX	7.13387		spsE	7.67459		yobJ	3.06716				pgl
nrgB	12.5004		dpaA	7.13343		odhA	7.67333		ywlE	3.06437				pheS
opuAA	12.4999		gpsA	7.1257		yvgN	7.66337		ylbL	3.06013				phoE
lytT	12.4849		hflX	7.11898		iolS	7.65872		nadK2	3.05396				phoH
sucD	12.4807		appD	7.11183		yitU	7.6545		hisS	3.04544				phoP
degU	12.4803		sucC	7.10554		noc	7.6497		dps	3.04389				phoR
rph	12.423		rsmG	7.09084		nasD	7.62499		argS	3.04131				pksG
recX	12.4038		cysJ	7.07876		yrrN	7.62185		udk	3.04056				pksS
odhA	12.4029		yflT	7.07535		yutG	7.62139		ykaA	3.04004				plsC
ylaN	12.397		gudB	7.01915		jag	7.60588		lysS	3.0345				plsX
sufD	12.3894		narJ	7.01353		yhfQ	7.6058		buk	3.03394				pncA
relA	12.2883		rpmC	7.00878		pdhC	7.59978		yaaN	3.03268				pncB
iolC	12.2788		ydjP	6.99885		atpH	7.59101		iolR	3.03079				polA
acoA	12.2772		clpQ	6.99337		yuaG	7.5824		ylbC	3.00372				polX
yxeI	12.2635		sacP	6.98355		spoIIAA	7.58166		rpsR	3.00209				ppaC
fabHA	12.2465		aspB	6.97586		acoC	7.5729		yetF	3.002				ppaX
rpsD	12.2304		htpG	6.97481		yvyE	7.56171		uvrC	2.99813				ppiB
rbsD	12.2286		pepT	6.97281		dnaA	7.55316		pcp	2.97748				ppnKA
yunD	12.212		tcyC	6.95198		prkA	7.53939		rpmD	2.97276				pps
yxeK	12.1882		fni	6.94802		mhqR	7.53142		phoE	2.97208				ppsA
hflX	12.1573		degS	6.9466		yurQ	7.53025		ypgR	2.97002				prfA
yqcF	12.1215		tig	6.94384		yceD	7.52242		rnz	2.96953				prfB
ykuM	12.1068		rsmH	6.93502		pcrA	7.51781		ydjA	2.96575				prkC
nrdE	12.105		nusA	6.93258		prkC	7.51255		rpsI	2.96229				proA
yqjN	12.0451		iscS2	6.93067		rpsR	7.49491		etfB	2.96008				proS
ytpQ	12.0287		ymfH	6.91035		ytxJ	7.48453		atpF	2.95587				prpC
rpsU	11.9029		ypdA	6.87287		cysS	7.479		yufN	2.94448				prs
hrcA	11.886		yueD	6.87032		rsmE	7.47091		yesJ	2.93823				prsA
glyA	11.8197		tal	6.86952		pdxT	7.46028		engB	2.93075				pta
lutB	11.8132		pgk	6.86836		nadE	7.45018		yloU	2.92867				ptsG
yopQ	11.7865		acoC	6.86732		katA	7.43597		yccK	2.92737				ptsH
fabF	11.7829		acoB	6.85711		rpsK	7.42133		argJ	2.92711				ptsI
ypuA	11.7669		gpmI	6.85105		yjzH	7.41833		ygaC	2.92656				purA
gndA	11.7512		ykpB	6.82436		pncA	7.41294		mutM	2.91683				purB
yokE	11.7158		folK	6.8116		zwf	7.41252		dck	2.90767				purD
gpsA	11.6109		ykfA	6.80343		yhcN	7.40285		yabD	2.90488				purR
yoxD	11.6055		pheS	6.79762		glyQ	7.38334		dppE	2.90324				purU
sdaAA	11.5935		ezrA	6.78789		glyA	7.38074		yqiS	2.90034				pyk
argS	11.562		ilvK	6.78715		rplM	7.37357		ccpN	2.89002				pyrB
efp	11.5363		speB	6.77773		yozC	7.37262		ybfQ	2.87119				pyrC
yvgN	11.5038		dnaK	6.77201		hemAT	7.34911		aspS	2.87106				pyrF
rimP	11.5029		cysS	6.77176		yvhJ	7.34173		yxiE	2.86927				pyrG
cspR	11.4891		drm	6.76515		rpmE2	7.33551		dagK	2.86616				pyrH
ypoP	11.4751		serC	6.76169		rocF	7.32905		ytlA	2.86107				qcrA
ytsJ	11.3951		era	6.7251		ykoM	7.32521		ctpA	2.86067				qcrB
ydeS	11.3859		odhB	6.72423		msrA	7.31367		ywfH	2.85892				qcrC
ykrK	11.3709		htpX	6.72154		cysI	7.28898		kapB	2.85836				qoxA
dapH	11.3634		mbl	6.70751		ylbO	7.28821		lytR	2.85586				qoxB
yurQ	11.3632		opuAC	6.68205		ylbP	7.26333		ytsP	2.85069				queA
yxdJ	11.3606		yydB	6.67486		yfhM	7.2594		yheG	2.84481				queF
acoC	11.3435		fbp	6.66776		ligA	7.25579		katX	2.84297				rapA
mreC	11.2834		acoA	6.64443		pyrH	7.2548		cysS	2.83596				rapB
hslO	11.2474		yloU	6.63555		yjlD	7.23897		thrS	2.83591				rapC
fadH	11.2362		ald	6.63275		rsmA	7.2372		rmlA	2.83017				rapF
yqxK	11.2278		sdaAB	6.62016		gpr	7.21138		gltX	2.8192				rapK
mcsA	11.2014		sufS	6.61079		icd	7.21093		aroK	2.8141				rasP
yqiS	11.2013		gltB	6.60607		engB	7.20694		yorD	2.81316				rbfA
gntZ	11.1602		icd	6.60445		yhbE	7.20019		rsbV	2.80766				rbgA
yrrN	11.1521		pdxK	6.59454		mmgC	7.19875		gdh	2.80716				rbsC
rplW	11.1204		fabD	6.59181		hutP	7.19849		yjhA	2.80366				rbsD
nadK2	11.1141		ytoI	6.58948		ispG	7.19201		yjbM	2.79853				rbsK
adk	11.1096		yvgN	6.57469		clpQ	7.18747		ywbC	2.79689				recA
yqkJ	11.1091		rbsC	6.57123		sigW	7.18196		yqgA	2.7964				recN
ycsN	11.0944		noc	6.55958		guaA	7.17032		yqiG	2.79321				recX
rex	11.0941		prs	6.55405		rplI	7.16356		ysmA	2.78964				relA
mccB	11.0749		ytjP	6.54406		hslO	7.16246		prpE	2.7876				resA
ywfH	11.0681		sdaAA	6.54068		eno	7.16155		yabA	2.78695				resB
gatB	11.0306		ypgR	6.53219		cysJ	7.15847		yfkO	2.78267				resD
asnB	10.9994		salA	6.53218		iolH	7.15327		yhaM	2.78229				resE
ipi	10.9927		rbsA	6.52642		yngG	7.15077		yvyE	2.78191				rex
fabG	10.9847		hemB	6.52351		minC	7.14333		sigE	2.78111				rho
pcrA	10.9832		pncB	6.51952		yfkO	7.1336		topB	2.77588				ribC
menF	10.9373		glyA	6.51635		yhaM	7.13247		lipM	2.77297				ribH
glcD	10.9369		rbsK	6.50728		ywfI	7.12849		yonI	2.76787				ribT
bfmBC	10.8662		yqxJ	6.48242		rnr	7.12625		clpP	2.76515				rimM
leuS	10.8402		pksG	6.47942		yxiE	7.11277		ygaF	2.75158				rimP
nrnA	10.8379		fabZ	6.45816		ytoP	7.10426		yqhS	2.74948				rlmCD
rpsE	10.8186		clpY	6.45276		yfmC	7.10136		prfB	2.74793				rlmN
abh	10.8183		acuA	6.45149		ygaC	7.0953		tig	2.74417				rluB
ydjE	10.7277		ftsA	6.44824		ycsN	7.0942		yvrC	2.74317				rnc
engB	10.715		yfmL	6.44311		yopQ	7.05685		efp	2.74309				rnhC
ywrF	10.7107		ykvY	6.43334		yqfC	7.05192		rpsH	2.7374				rnjA
mtrB	10.6922		ysdC	6.43089		atpD	7.04873		ydaG	2.73286				rnjB
yloU	10.6678		cysI	6.42864		cspD	7.02934		ylbG	2.72943				rnr
pnbA	10.6587		spoVG	6.42054		rpsG	7.01981		ytcB	2.72864				rny
fabL	10.6467		pdhC	6.41847		yabN	7.01952		rlmCD	2.72781				rnz
zur	10.6402		parE	6.41076		rnc	7.01931		mmgD	2.72703				rocA
paiA	10.6195		rplT	6.40698		rpsH	7.01588		ytxH	2.7263				rocD
pheT	10.6088		rsbRB	6.40355		flgG	6.98088		motB	2.72567				rocF
yrhF	10.6068		zwf	6.39588		tpx	6.97814		ctsR	2.71591				rocG
cysS	10.6031		pyrG	6.36998		ilvK	6.96709		ydiS	2.7126				rpe
yddK	10.5882		yhxA	6.36712		yhdL	6.95057		yncF	2.70546				rph
accC1	10.5747		aroE	6.3633		panB	6.94645		yqeG	2.70369				rplA
lysS	10.5715		serS	6.34245		yonI	6.93751		ypzJ	2.69832				rplB
accB	10.5653		yfmT	6.31434		spoVR	6.93613		sucC	2.69136				rplC
ecsA	10.5652		mnmG	6.29967		mfd	6.90413		yodR	2.69136				rplD
rsmG	10.5515		sdhA	6.28723		yhaA	6.90353		hemY	2.68952				rplE
ywsB	10.532		yheB	6.2796		yaaN	6.89373		yfiT	2.68586				rplF
misCA	10.4945		thrC	6.27933		uvrA	6.88808		spoVAF	2.68551				rplI
bceA	10.4848		ydbB	6.26781		radA	6.8694		yvdT	2.68206				rplJ
degS	10.4688		fadH	6.26687		yrbF	6.86077		sspG	2.68058				rplK
ydaF	10.4683		yabN	6.2548		aroC	6.85413		kinA	2.67029				rplL
ispG	10.4606		yabR	6.25389		yqhL	6.8483		yoxD	2.66831				rplM
yvlB	10.4593		ymxG	6.25217		rplK	6.84389		yktB	2.66113				rplN
trxA	10.4282		ypwA	6.24982		gcvPB	6.84227		yxbC	2.65136				rplO
azoR1	10.3802		glyS	6.24892		leuS	6.83639		fabD	2.65069				rplP
ydiR	10.361		rho	6.24338		miaB	6.82551		odhB	2.64928				rplQ
fosB	10.3506		ycsA	6.2304		mnmG	6.82428		rpsJ	2.64545				rplR
rpsI	10.2832		sucD	6.22852		disA	6.82078		yfmC	2.6451				rplT
pyrAB	10.2698		yunD	6.2139		ecsB	6.81632		tpiA	2.64431				rplU
sdaAB	10.2558		pfkA	6.18005		yxdJ	6.8161		accD	2.63703				rplV
secA	10.242		hemL	6.17263		ftsZ	6.80131		prsA	2.63403				rplW
gapB	10.2291		dapH	6.16489		gyrB	6.79293		pdxS	2.63186				rplX
yhcX	10.1795		dnaN	6.16408		gatA	6.78057		truB	2.63063				rpmB
yqhY	10.1692		yoxD	6.16023		luxS	6.77465		ydcC	2.62826				rpmC
yugK	10.1615		buk	6.1554		ku	6.77158		glpP	2.62615				rpmD
ansB	10.1601		fabG	6.15154		cmk	6.75786		rsbRB	2.62245				rpmE
yxjI	10.1584		yhfI	6.14931		rpsF	6.74933		azoR1	2.62205				rpmE2
yolF	10.1198		rapB	6.13589		aspB	6.74332		yopQ	2.62109				rpmGA
purU	10.1057		pksS	6.13382		sdhB	6.72816		ylaJ	2.61827				rpmH
yeeI	10.0987		asnB	6.11254		buk	6.71904		hflX	2.6073				rpmJ
rplV	10.071		rocF	6.09758		ycgN	6.71788		iolH	2.60102				rpoA
yukJ	10.0525		aadK	6.09148		yhdN	6.71603		aprX	2.59957				rpoB
rpsM	10.0245		dxr	6.0903		hemB	6.71042		yybJ	2.59519				rpoC
panC	9.99865		hprK	6.08906		tpiA	6.69042		yceE	2.59397				rpoE
ruvA	9.98081		ypuA	6.06003		perR	6.68874		rluB	2.58375				rpoZ
pyk	9.9802		fnr	6.05684		yvcN	6.68659		yknW	2.58086				rpsB
cheY	9.95513		yfmJ	6.04388		suhB	6.6773		aroD	2.57165				rpsC
yfmM	9.95123		glnA	6.02802		yloC	6.67516		argB	2.57004				rpsD
rbsK	9.92883		fadA	6.02328		yhaH	6.673		miaB	2.56524				rpsE
fmt	9.86073		fapR	6.00618		katE	6.66465		ykuL	2.56206				rpsF
citZ	9.85982		ykqA	5.99475		lutA	6.65572		sipT	2.56156				rpsG
rplD	9.83471		ecsB	5.99413		yitI	6.64738		levE	2.54612				rpsH
tkt	9.83413		galM	5.99108		ctsR	6.64436		yjcN	2.54604				rpsI
sufC	9.83276		phoH	5.97257		wapI	6.63342		yycH	2.54357				rpsJ
perR	9.83141		citZ	5.97249		pyrAB	6.6237		recA	2.54118				rpsK
hemE	9.80451		hemH	5.95869		yodC	6.62235		gerBC	2.52766				rpsL
fbaA	9.80352		hmp	5.9525		ffh	6.61366		splB	2.52461				rpsM
yumC	9.80313		clpX	5.95167		rpsC	6.60708		ohrA	2.5192				rpsN1
iolA	9.79177		yaaN	5.94656		skfG	6.60158		hmp	2.51832				rpsO
trxB	9.78283		licR	5.94619		yhfK	6.5891		dhbF	2.51563				rpsP
ribD	9.77844		gatB	5.94126		rbgA	6.58891		spoIVFA	2.51256				rpsQ
yjcK	9.77089		gcvT	5.94		fliW	6.58775		yrbF	2.51144				rpsR
ydfG	9.71194		ypsC	5.93327		smpB	6.58683		ywrF	2.51013				rpsS
spo0A	9.68033		ptsG	5.9232		yvcA	6.58387		argC	2.51004				rpsT
manA	9.68029		nrnA	5.92149		licT	6.58239		ycsE	2.50836				rpsU
nfo	9.65607		galK	5.88553		gltX	6.58097		yqiK	2.50796				rsbRA
tnrA	9.65546		lutA	5.88157		rsbRC	6.57553		htpG	2.50599				rsbRB
sufS	9.63539		ykuM	5.88111		prmA	6.56794		yokF	2.50489				rsbRC
yqiW	9.62855		yvrD	5.86611		yrdA	6.55565		yodC	2.50481				rsbV
fabD	9.62506		panB	5.86382		cypD	6.54812		ybcI	2.49112				rsbW
rsbW	9.62023		rplP	5.85391		ileS	6.54661		rplA	2.48803				rsfS
hisC	9.61906		yugH	5.8504		rtp	6.53206		yngF	2.48014				rsgA
tsf	9.60885		yhfP	5.84452		pdhB	6.53123		ynaD	2.47539				rsmA
yfmR	9.60492		yhcX	5.84285		gpmI	6.52169		citZ	2.47031				rsmB
iolJ	9.59176		ytcD	5.8309		trpS	6.50071		ispD	2.47006				rsmE
ylbG	9.56488		mtrB	5.79611		map	6.49801		dus2	2.46882				rsmG
yddJ	9.56305		pgi	5.78818		rplF	6.48562		dbpA	2.46621				rsmH
ligA	9.53057		rpmGA	5.77651		ytzG	6.48404		yvcA	2.45762				rsmI
gabD	9.52799		oxdC	5.76748		sacP	6.48029		fliW	2.45185				rtp
yrbE	9.52412		ysaA	5.76404		fmt	6.4802		yqfC	2.4503				ruvA
ygxA	9.51014		yphP	5.76176		tkt	6.4774		ypmS	2.44967				sacP
serC	9.50079		hemAT	5.75928		tig	6.47635		queF	2.44953				salA
ywpF	9.48935		phoR	5.75502		recG	6.47389		bfmBB	2.4479				sat
proB	9.46043		rpmE	5.73995		tyrA	6.45568		grpE	2.44419				scoA
mhqA	9.40389		gcvPB	5.73645		pyk	6.45406		hutP	2.42007				sdaAA
glnA	9.37165		ptsH	5.73278		yhdR	6.44237		ypbG	2.41683				sdaAB
rplS	9.33872		yutI	5.71308		ycdA	6.43731		artQ	2.41496				sdhA
glpX	9.33487		mcpA	5.71164		mutS	6.43723		ytkD	2.41187				sdhB
yitL	9.33065		fmt	5.7078		yitK	6.43365		rpmB	2.40531				secA
ykpA	9.32949		rbgA	5.69673		yloV	6.43074		ahpC	2.4014				secDF
ydbM	9.31702		aspS	5.69092		infC	6.42777		ytxJ	2.40048				sepF
udk	9.29628		yueB	5.68247		dps	6.42605		spsF	2.39711				serA
rplM	9.27886		msmR	5.67578		valS	6.41983		mhqR	2.39625				serC
cysI	9.25508		ytlP	5.66619		uvrC	6.40685		pdhA	2.39615				serS
yvcI	9.24568		gcvPA	5.65835		gbsB	6.40522		yezG	2.39614				sigA
mnmA	9.24094		ytkA	5.62669		hemL	6.40374		defB	2.39347				sigF
serS	9.22625		rplW	5.61261		spoIIID	6.38087		yurQ	2.38845				sigL
iolG	9.21664		dnaX	5.60573		prsA	6.37363		ykrK	2.38815				sigW
artM	9.2109		rpmH	5.59362		ald	6.3661		rsbRC	2.37628				sigX
ycbJ	9.17269		dppA	5.58365		ylmH	6.36374		qcrC	2.374				sinR
ytcI	9.15448		kbl	5.57283		ydeE	6.35822		coxA	2.36981				sipS
dnaK	9.12206		rnc	5.56969		yutJ	6.3447		accA	2.36758				sipT
fruK	9.10446		rpmE2	5.56851		malS	6.34454		yabJ	2.36412				smpB
ytkK	9.08409		rpoA	5.56306		yybJ	6.3435		padR	2.36405				sodA
xylA	9.07329		yxcE	5.55887		nrdF	6.3392		phoH	2.36157				sodF
pheS	9.07106		glpD	5.55286		ypuD	6.33464		glgD	2.35806				soj
mapB	9.03905		oppC	5.53764		ytxK	6.33404		yodQ	2.35782				speB
guaB	9.00206		glcK	5.53396		yerA	6.33072		ydbS	2.35036				speE
zwf	8.99853		gatA	5.53125		iolW	6.3301		minC	2.34332				spo0A
ilvC	8.9984		cheV	5.51672		ybfJ	6.32737		acpA	2.3428				spo0F
iscS1	8.98498		aroK	5.51014		rny	6.32716		tsaD	2.33798				spo0J
ispH	8.97555		manP	5.50148		amhX	6.32338		ytkK	2.33728				spo0M
ackA	8.97289		accD	5.49969		yvcT	6.31942		yhaR	2.33563				spoIIAA
cinA	8.96276		ypeB	5.48557		thrS	6.31877		pncA	2.33562				spoIIAB
fabI	8.93908		gltX	5.48179		pdhA	6.31768		moaE	2.33468				spoIIIAH
purA	8.93098		fbaA	5.48102		ymfM	6.30422		resA	2.33385				spoIIID
ppaC	8.92703		thrS	5.47907		rpmJ	6.30081		yddK	2.3338				spoIIQ
pksC	8.92653		ytkL	5.47703		phoP	6.29659		gbsA	2.33117				spoVC
ispE	8.92326		yvcJ	5.46328		lutC	6.29088		rsmE	2.3282				spoVG
ymfH	8.91692		licT	5.42592		yjhA	6.2903		atpG	2.32405				spoVS
yktB	8.91626		lysS	5.42156		comA	6.28168		cysE	2.32299				sppA
ftsZ	8.90045		speE	5.41591		dnaK	6.27539		spoIIQ	2.32055				srfAA
yvcT	8.887		proS	5.40351		glyS	6.26092		ykuM	2.32025				srfAB
yfkM	8.86124		iolW	5.39299		rpsE	6.25686		ytiB	2.3111				srfAC
prfA	8.83787		rpmA	5.38141		nusG	6.25472		folB	2.30639				ssbA
nusA	8.83733		ykwC	5.37381		ecsA	6.25045		minD	2.30145				sucC
dnaI	8.81836		yqiS	5.37014		yfmT	6.24979		hmoB	2.29798				sucD
pyrC	8.80264		lysA	5.36013		yhxA	6.23388		yhcN	2.29322				sufB
narI	8.79934		rplU	5.35815		citB	6.23284		yomK	2.2922				sufC
metG	8.79143		metK	5.33027		yvrD	6.23252		sodF	2.29048				sufD
hprK	8.78891		yokB	5.32006		etfB	6.23225		yoaZ	2.28901				sufS
pyrH	8.774		coaBC	5.27882		yugK	6.2287		ykqA	2.28821				sufU
yneB	8.73398		rsmE	5.27458		rsbV	6.22687		yydI	2.2828				suhB
msmE	8.73253		clpC	5.27313		gbsA	6.21825		yhcB	2.27448				swrC
yhxA	8.73142		mcpB	5.26219		oxdC	6.21591		yjjA	2.2679				tal
yueD	8.72366		smc	5.2604		rpsB	6.21501		pdhC	2.26443				tcdA
dhaS	8.70579		rplS	5.2556		ytiB	6.2047		skfE	2.26438				tcyC
spo0M	8.69331		yfmM	5.25213		ypwA	6.19781		hisB	2.25941				tdh
yutF	8.67678		spo0A	5.25139		greA	6.17615		rplQ	2.25834				tepA
ansA	8.66217		ypvA	5.21684		rluB	6.17127		ydaB	2.25533				thiE
ftsA	8.66206		yhaA	5.20748		hutG	6.17078		est	2.24942				thiI
fumC	8.65207		ylbC	5.20501		acoA	6.16707		pksS	2.24485				thrC
ytfP	8.64784		fabI	5.19674		yugG	6.16504		hit	2.2397				thrS
galM	8.63274		ppaC	5.19563		rpsJ	6.1634		ywnH	2.23646				thyA1
glpK	8.62634		thyA2	5.1943		prpB	6.15062		dnaN	2.23643				tig
yvyF	8.62009		miaB	5.188		araB	6.14989		sipS	2.23564				tilS
yesJ	8.6187		ribC	5.18765		rpsT	6.14979		rplU	2.23548				tkt
pyrAA	8.61841		malR	5.18489		serC	6.14675		nfi	2.23379				topA
aspB	8.58916		glyQ	5.16982		yaaQ	6.1418		rpsQ	2.23086				topB
htrB	8.57228		spo0M	5.15729		yflN	6.14093		gyrB	2.22483				tpiA
lysA	8.55105		oppF	5.14251		tal	6.13917		swrC	2.22252				tpx
ytzB	8.54458		ytzB	5.13476		ytxG	6.13914		yxiG	2.22176				trmB
yceD	8.54419		acoL	5.11049		pyc	6.13863		acoC	2.22061				trmD
pepT	8.53903		bfmBB	5.10337		srfAC	6.13651		yrbE	2.21775				trmFO
hemH	8.53884		rasP	5.09721		trxA	6.13142		accC2	2.20974				trmK
yulF	8.53073		iolJ	5.05932		hmp	6.12815		yvhJ	2.20943				trpS
gsaB	8.51367		mtnN	5.04533		gabD	6.11718		groS	2.20593				truA
groL	8.51249		yaaK	5.04503		rplQ	6.11517		mmgB	2.19839				truB
plsC	8.48004		ywtE	5.04376		htpX	6.11354		ytkA	2.19794				trxA
degV	8.47199		yqaR	5.03408		menB	6.11209		ysnB	2.19691				trxB
hemB	8.46745		trmB	5.02876		rpmE	6.10975		ypqA	2.19476				tsaB
gcvPA	8.43568		iolI	5.0149		yjjA	6.10848		ydiF	2.1929				tsaD
rpsN1	8.43085		pdxS	4.99649		cssR	6.10551		yabO	2.18856				tsaE
speE	8.42238		ypiA	4.99189		yloB	6.08939		yebC	2.18782				tsf
phoP	8.41996		mgfK	4.98484		yacO	6.08634		yqfO	2.18665				tuf
ybfQ	8.41357		eno	4.98115		tnrA	6.08092		yodB	2.1838				typA
est	8.41172		resE	4.97479		opuCA	6.07327		lytA	2.17526				tyrA
odhB	8.40542		rsmB	4.96457		glpP	6.07243		sufC	2.17234				tyrS1
yfmS	8.38874		yxbC	4.95902		pnbA	6.07238		bfmBAA	2.16848				udk
soj	8.38708		cysK	4.94941		ypzJ	6.06858		yjhB	2.16334				uvrA
yisK	8.37893		atpD	4.94808		tsaD	6.04853		fabL	2.15743				uvrB
thrS	8.37145		sunT	4.9389		purH	6.04004		yonS	2.156				uvrC
sodA	8.36505		yqkF	4.93807		resA	6.03826		yydB	2.15569				valS
rpmI	8.36354		mreB	4.92326		ykrK	6.03734		sppA	2.14963				wapI
yeeB	8.35764		ydbJ	4.91292		yugJ	6.03384		acuB	2.13643				whiA
yqfO	8.34644		ymfF	4.90076		yezG	6.03156		araN	2.13454				yaaN
prs	8.33188		yqiT	4.89755		ychF	6.01809		clpQ	2.1318				yaaQ
bshB2	8.32937		yjbG	4.89702		ppaC	6.01693		ywlF	2.13163				yaaT
codY	8.32561		rplO	4.89481		mnmE	6.01522		luxS	2.12498				yabA
gabT	8.32084		yxiE	4.8868		yokE	6.01364		valS	2.12482				yabB
yqeY	8.30641		fadE	4.87316		yufO	6.00717		dnaK	2.12336				yabD
pta	8.30294		dhbE	4.84716		fadA	6.00084		rsmB	2.12088				yabJ
gpmI	8.27185		fadB	4.82506		rbfA	5.99942		spoVD	2.11811				yabN
rapB	8.25531		pdhB	4.82458		yodQ	5.99136		nin	2.11666				yabO
nudF	8.23488		ydiO	4.81984		yqfB	5.98739		yurT	2.1161				yabR
sucC	8.23253		gabT	4.81295		purA	5.9857		yqfB	2.11558				yacL
purT	8.22905		abh	4.78265		cysK	5.97909		yodT	2.11553				yacO
fliY	8.22034		mcsB	4.78101		yhaR	5.97346		cggR	2.10802				ybbP
pfkA	8.21021		fosB	4.76654		gltB	5.97267		glcT	2.10792				ybcI
pncB	8.20725		prfA	4.76101		tsf	5.96728		rpsK	2.10599				ybeY
tig	8.18587		pyrAA	4.75667		ygxA	5.96398		rpmE2	2.10548				ybfF
yfiT	8.18463		yvbJ	4.74725		fapR	5.9592		iolW	2.10091				ybfJ
pdxS	8.17187		yugJ	4.74032		mtrB	5.95894		suhB	2.09399				ybfQ
yceH	8.15451		plsX	4.72828		nrdE	5.95302		spoIIP	2.08726				ybxB
iolW	8.14579		hom	4.71171		defB	5.94566		mapB	2.08225				yccK
licR	8.1457		yqjE	4.7114		yvdT	5.94206		ydaF	2.08186				yceC
yvcJ	8.14541		rpsR	4.70756		yqkJ	5.9419		rplR	2.08131				yceD
ywjG	8.14009		pdxT	4.67163		metG	5.94011		atpC	2.08102				yceE
polX	8.09089		nasF	4.66304		resD	5.93595		yqfL	2.07616				yceH
yraA	8.08852		rpsK	4.60773		ytxH	5.93123		gcvT	2.07				ycgM
rho	8.08193		iolS	4.60488		yjhB	5.91893		ynzH	2.06944				ycgN
fbp	8.05113		katA	4.58488		ytkL	5.91853		scoA	2.06558				ycgO
ykwC	8.02465		trxA	4.57796		accD	5.91515		rpoE	2.0651				ychF
iolB	8.01181		yitL	4.56716		ppnKA	5.91155		yvbJ	2.05992				yclQ
pdhA	7.95068		rplX	4.56578		yngE	5.90716		ydbM	2.05673				ycnI
ywlE	7.94378		yuxH	4.55221		yvrH	5.90514		fabI	2.04809				ycsA
rpoA	7.94065		ytpP	4.54799		yheG	5.90398		thyA1	2.0453				ycsE
rsbRB	7.93673		ytfP	4.54308		namA	5.90234		cymR	2.04127				ycsN
mrnC	7.93313		yacP	4.54208		ylbA	5.90045		yqhL	2.04119				ydaF
yqhP	7.89325		zur	4.52128		ppaX	5.89905		speB	2.04009				ydaG
yvqK	7.89287		kduI	4.51395		phoH	5.89524		yolF	2.03742				ydbJ
mcsB	7.88307		flgG	4.48855		rasP	5.89101		ywoC	2.03457				ydbM
acuC	7.88087		ftsX	4.48616		obg	5.88906		yugU	2.03388				ydbP
ccpA	7.86018		defB	4.48436		topA	5.87463		artM	2.02836				ydbS
rocF	7.82315		yccF	4.47844		resE	5.86764		manP	2.02227				ydcI
trpS	7.80124		ftsY	4.47348		uxuA	5.86094		yqeI	2.02185				yddK
ptsI	7.77794		cycB	4.45113		yaaK	5.85681		yjzH	2.02169				ydeI
ycgN	7.77681		ycgM	4.44445		yqfO	5.84886		cypA	2.01994				ydeJ
mnmE	7.77353		ribH	4.44059		rapB	5.84645		ywrJ	2.01297				ydeS
ampS	7.76849		ywfI	4.43709		mccB	5.84363		ywfI	2.00983				ydfG
hemAT	7.76165		mnmA	4.42327		atpF	5.84315		yfhM	2.00698				ydhK
deoC	7.75739		atpA	4.41572		codY	5.81952		yozO	2.00533				ydiF
galK	7.75425		yabB	4.4112		fbaA	5.81679		yqxC	2.00266				ydiR
pdxK	7.75173		ytpQ	4.4094		rpsP	5.81072		yitS	2.00222				ydiS
rlmN	7.72444		yclJ	4.39043		fadN	5.81055		ydiR	1.99653				ydjA
gcvH	7.72096		etfA	4.37691		iolA	5.80785		cca	1.99636				ydjE
kduI	7.7107		dagK	4.37413		yxjF	5.80646		glyA	1.99024				ydjH
ytxJ	7.70201		ktrC	4.34007		yhdW	5.80287		pdxT	1.98957				ydjI
nasD	7.66626		cccA	4.33228		yitL	5.80055		yvdP	1.98608				ydjP
glcF	7.65731		yqfA	4.31891		cisA	5.79691		yhfP	1.9842				yeaA
yfmT	7.65011		guaC	4.30936		kbl	5.79645		rapA	1.98042				yeeI
mbl	7.63712		nadK2	4.30842		oppF	5.79308		yloV	1.97444				yerA
ptsH	7.63313		lon1	4.30268		cccB	5.78644		pheS	1.97255				yerC
ywlF	7.62801		ispH	4.30026		pheS	5.78533		katA	1.96495				yerH
rsbT	7.62075		ecsA	4.29888		ykfA	5.78224		yutF	1.96186				yesJ
adeC	7.615		lipM	4.2937		citZ	5.77465		gpr	1.96012				yezG
ctc	7.61123		menB	4.29009		yutF	5.76423		rplW	1.9601				yfhB
rsbV	7.60946		namA	4.28575		gmk	5.7639		qoxA	1.95686				yfhC
yabA	7.60917		ylaN	4.2855		mbl	5.75765		carA	1.95301				yfhM
yvbH	7.6014		ftsH	4.28108		ylaI	5.75195		glcK	1.95281				yfiT
ycsE	7.59593		fabL	4.26898		rplE	5.74443		ykuS	1.95199				yfjO
folD	7.57932		ymdB	4.26792		cheV	5.73959		yhjA	1.95119				yfjR
yneP	7.56661		secY	4.26737		yqfL	5.73948		narH	1.94947				yfkD
drm	7.56303		rapK	4.26093		yngI	5.73884		cydC	1.94821				yfkO
yydI	7.5483		rhaA	4.25741		hmoB	5.73697		mcsA	1.94532				yflK
fadB	7.5372		ywfH	4.25498		mcsB	5.73561		oppF	1.94514				yfmC
gatA	7.53614		rbsD	4.24071		mcpA	5.72519		lutA	1.94383				yfmJ
cysC	7.52364		yutF	4.23357		purT	5.72093		aroB	1.94248				yfmL
resD	7.51662		ccpN	4.22648		yumC	5.72036		mtrB	1.93978				yfmM
yuxL	7.51187		rplL	4.21313		yoxD	5.7171		yqcI	1.93573				yfmQ
yjbC	7.50478		accB	4.21232		clpC	5.71642		yfnD	1.92767				yfmR
pdhB	7.50088		rsbRC	4.20966		srfAB	5.71384		yfmR	1.92279				yfmS
infA	7.5007		tsf	4.20907		rsmI	5.71343		yloB	1.9194				yfmT
rbsC	7.48346		accA	4.20216		secA	5.71245		proS	1.91169				ygaC
pdhC	7.47989		metN	4.19788		ytpQ	5.712		lutC	1.91136				ygaF
tal	7.44807		suhB	4.18456		ytjP	5.70712		rbsC	1.90805				ygxA
rplK	7.44124		pbpH	4.17369		ybbP	5.69886		yceC	1.90776				yhaH
yfkA	7.42716		ypbG	4.14523		pksS	5.69711		glyS	1.90635				yhaM
ispA	7.41805		yhaR	4.13845		ycgM	5.69418		ispF	1.90426				yhaQ
purH	7.40835		folD	4.13435		yueD	5.68632		sacP	1.90406				yhaR
clpC	7.40208		wapI	4.13316		rnz	5.68605		ykhA	1.90311				yhbJ
ykuU	7.3938		rplJ	4.12797		clpY	5.67799		hemE	1.90175				yhcB
lutC	7.39162		ywrF	4.12479		parC	5.67661		plsX	1.89691				yhcQ
yhfF	7.3762		yqeZ	4.11396		yraA	5.66989		yuxO	1.89686				yhcW
nfrA1	7.37357		yddK	4.11393		rplJ	5.66899		rtp	1.89426				yhcX
yqkF	7.37102		rpsC	4.11197		resC	5.66826		yclQ	1.89043				yhdL
yrdA	7.32677		yitU	4.08324		yjoA	5.66442		dhbA	1.88923				yhdR
msmR	7.32412		sufC	4.07634		ampS	5.66388		lytH	1.88604				yhdW
yitU	7.32141		msmE	4.07195		yqiT	5.66341		yacP	1.88144				yheG
nrdR	7.31513		hisS	4.07011		iscS1	5.66056		yndB	1.87485				yhfE
ylmE	7.29505		pdhA	4.06454		ymfH	5.65947		greA	1.87384				yhfF
rapA	7.28659		spoIIQ	4.06245		sigG	5.65304		yheB	1.86919				yhfI
ahpC	7.28282		lipA	4.05816		ycsA	5.65155		tdk	1.86195				yhfK
oppD	7.25787		hutU	4.05383		sat	5.64775		gatB	1.85994				yhfO
ypdA	7.25579		degU	4.01725		clpX	5.64758		rpsP	1.85968				yhfP
ytkD	7.25508		lutC	4.00524		ftsE	5.64676		ycsA	1.85952				yhfQ
clpE	7.2529		ytwF	3.99361		azr	5.64365		disA	1.85912				yhgE
ylbA	7.24526		prpC	3.99215		nupC	5.63748		fadB	1.85557				yhxA
yydB	7.24252		nrdF	3.99143		ilvC	5.62906		rpmJ	1.85362				yisK
folE	7.24228		ylxM	3.97576		gatB	5.61628		pyrB	1.84991				yisT
eno	7.23987		trpS	3.97365		yceC	5.61154		yusG	1.84282				yitI
lplJ	7.23782		rny	3.95876		mrgA	5.60516		ywbD	1.83941				yitK
pncA	7.22307		nfo	3.95223		nrnA	5.60406		yerH	1.83479				yitL
recJ	7.21794		iolH	3.93699		prs	5.59767		yjbC	1.83122				yitS
iolR	7.19978		yerH	3.93348		pyrF	5.59753		yloC	1.83071				yitU
ydjI	7.17396		ypiB	3.92416		sufC	5.59571		ytlD	1.82179				yjbC
aroB	7.16832		disA	3.92324		yisK	5.58789		gudB	1.81989				yjbG
accA	7.16295		yjjA	3.90931		yjbM	5.58138		folD	1.81902				yjbL
yqiT	7.152		ywsB	3.89685		dppA	5.5799		yacL	1.81889				yjbM
ytpR	7.15064		ndk	3.8825		gcvT	5.57394		lcfA	1.81876				yjcG
rplJ	7.13924		cccB	3.88204		motB	5.5728		ytfP	1.81772				yjcH
yopR	7.13789		yrbF	3.87586		carB	5.57218		yrrS	1.81681				yjcK
msmX	7.12696		smpB	3.84514		ohrB	5.56952		yrbG	1.81056				yjcN
menB	7.12029		bshB2	3.8373		sufS	5.55827		yugI	1.81013				yjcP
yxiE	7.11819		ydeJ	3.83658		ispE	5.55402		panB	1.80918				yjdA
iolE	7.10826		yopR	3.8326		pheT	5.54763		yhfI	1.8044				yjdI
mrgA	7.06916		acpA	3.82639		ftsY	5.54575		yaaT	1.80309				yjhA
rpsR	7.06891		ybcI	3.82383		pncB	5.54456		menB	1.80243				yjjA
yvdT	7.06562		yacO	3.78804		spo0M	5.53413		gcvPA	1.80101				yjlC
yqjE	7.06183		yodC	3.78615		yjbC	5.52257		mfd	1.80027				yjoA
aspS	7.04561		yqgU	3.77389		ykuM	5.52195		yutI	1.79755				yjzH
hemL	7.02955		yukC	3.7699		aroE	5.51101		kipR	1.79274				ykaA
acoB	7.02589		secDF	3.76714		rocA	5.50403		ypuA	1.79082				ykhA
pgi	7.02095		dnaJ	3.76165		nusA	5.49757		yqjY	1.78848				yknW
yjcP	7.02082		yvyE	3.75234		pps	5.49696		pyrH	1.78665				yknX
phoH	7.01914		rplB	3.7523		fruA	5.49665		yqgF	1.78188				ykoM
oxdC	6.99962		yukJ	3.73854		prfA	5.49542		ytkL	1.78155				ykpA
dxr	6.9904		rsbV	3.73663		ypfD	5.48312		uvrB	1.7801				ykpB
lysC	6.98864		rsgA	3.71976		rnjA	5.47538		yhcS	1.7797				ykqA
yacP	6.97317		hpr	3.71774		sigK	5.46973		thiM	1.77736				ykrA
metN	6.9695		yurQ	3.70757		yabD	5.46655		acoL	1.77715				ykrK
ysnB	6.95475		yobJ	3.70366		bfmBAB	5.46403		spoIISA	1.77639				yktB
rsbRC	6.94991		yerC	3.68886		ypbG	5.46116		acuA	1.77069				ykuI
tpiA	6.94862		yqfL	3.688		dbpA	5.45698		ytoQ	1.76903				ykuJ
mtnN	6.94652		yvcP	3.68747		hemC	5.45411		yngE	1.76862				ykuL
rplC	6.94157		htrB	3.6814		sppA	5.45376		era	1.76735				ykuM
sppA	6.92236		ypjQ	3.66602		rocG	5.45345		yjbG	1.76713				ykuU
yaaT	6.91297		pyrF	3.65829		lutB	5.43938		rph	1.76455				ykvY
gltC	6.90978		pcp	3.65758		ydbJ	5.43839		yabN	1.76375				ykwC
proS	6.90074		bfmBAB	3.64719		sipT	5.42797		yvgN	1.76161				ylaN
yfhM	6.89399		amhX	3.64435		drm	5.4277		yutJ	1.75971				ylbA
yutJ	6.89221		yxiG	3.63896		yqjE	5.42186		etfA	1.75905				ylbC
tyrA	6.87624		relA	3.63833		levE	5.41596		ybbF	1.75766				ylbG
ysdC	6.87518		lytR	3.63617		ytoQ	5.4144		hprK	1.75097				ylbL
rocD	6.86474		asnO	3.62397		clpP	5.41397		icd	1.74866				ylbO
clpX	6.86112		pyrH	3.61805		yufN	5.41112		fni	1.74616				ylbP
ypgR	6.85887		yjcH	3.61051		argS	5.41101		ykfA	1.74281				yllA
yqfL	6.85328		udk	3.59611		ycnI	5.40953		hemB	1.74187				ylmE
yobK	6.85306		swrC	3.59048		pta	5.40227		katE	1.73821				ylmH
ftsY	6.84789		ywhA	3.58693		rpsQ	5.40113		rnjB	1.73766				yloA
yjhA	6.84626		ydiR	3.58459		dhaS	5.40101		salA	1.73737				yloC
yqeI	6.84021		ywrO	3.57811		yutD	5.39207		rsfS	1.73575				yloU
mntR	6.82254		fliF	3.5781		truB	5.39094		guaC	1.73353				yloV
ymxG	6.81787		ydiS	3.57736		ywiB	5.38563		rplC	1.73304				ylyB
pps	6.81136		yopJ	3.56592		spo0A	5.38067		ydjI	1.73075				ymaB
yabO	6.8028		yycH	3.55998		ydiR	5.37466		yhbJ	1.72966				ymdB
rpmE	6.80016		ykrA	3.54348		degS	5.37096		ppnKA	1.7279				ymfF
buk	6.78543		patB	3.53065		etfA	5.36871		aspB	1.7275				ymfH
yugG	6.77192		yitS	3.52443		galE	5.36251		gmk	1.72669				ymfM
gcvT	6.76777		ctsR	3.52122		argR	5.36113		ilvK	1.72501				ymxG
ftsX	6.75977		minD	3.5189		ribD	5.36044		namA	1.7242				yncF
katA	6.75838		recA	3.51224		glnH	5.35878		spo0M	1.72026				yndB
plsX	6.75482		phoE	3.50575		polX	5.35085		ytoP	1.72021				yneP
oppF	6.75061		rplV	3.49393		recN	5.33651		msmE	1.7185				yneT
carB	6.74692		hupA	3.47676		yhfN	5.33605		yfhB	1.7183				yngJ
yjoB	6.73053		rsiX	3.47491		rplD	5.33036		ctc	1.71768				yobJ
hmoA	6.72777		yfhC	3.47065		cheA	5.3006		yqfF	1.71494				yobK
icd	6.71838		infA	3.43075		iolE	5.29532		prkA	1.71426				yodB
ytjP	6.71031		ybfQ	3.42785		pgl	5.29469		cspR	1.71187				yodC
sipS	6.69634		mrnC	3.42698		rplA	5.29193		bmrU	1.7113				yodJ
yknW	6.6954		ylbG	3.42016		bfmBB	5.28458		ezrA	1.7102				yodP
atpH	6.68603		lysC	3.41761		ymfF	5.27579		fusA	1.70477				yoeB
yfmJ	6.68396		rph	3.41031		splB	5.27132		yodP	1.70209				yokA
metK	6.67366		ribD	3.40261		clpE	5.26627		yqjE	1.7012				yokE
sdhA	6.66137		gmk	3.38656		ribE	5.26418		hupA	1.69993				yokF
yclP	6.64449		mapB	3.36858		spoVAEA	5.26025		prpC	1.69798				yokG
yjjA	6.64445		rnz	3.36548		secDF	5.25262		serS	1.69268				yokL
glyS	6.64005		hutI	3.36103		yvbJ	5.25237		acoA	1.69205				yolF
rluB	6.63255		fliM	3.3517		yrkC	5.252		yhcM	1.68792				yonI
purL	6.61269		ohrA	3.34233		acdA	5.23918		maf	1.68407				yopQ
qcrA	6.6002		yfhM	3.32336		guaC	5.23324		ytnP	1.68313				yopR
yodC	6.59264		rplC	3.32332		lytR	5.2329		fbaA	1.68282				yorD
metA	6.5855		rlmN	3.3186		opuAA	5.22597		rny	1.68101				yoxD
rplA	6.57497		sdhB	3.31846		lplJ	5.22484		ppaC	1.67917				yozO
aroD	6.5603		yabA	3.3048		gndA	5.21947		yvcN	1.67644				ypbG
tmk	6.55293		pksJ	3.29393		yttA	5.21029		yojJ	1.66961				ypdA
rlmH	6.5396		rex	3.29261		ispH	5.20685		ymaD	1.66761				ypeB
glpD	6.53888		purD	3.27743		pbpH	5.19907		yvrD	1.66727				ypfD
lrpA	6.53286		spo0F	3.2774		ywsB	5.19668		ywhA	1.66603				ypgR
ydaG	6.53283		etfB	3.27107		fadB	5.19661		pgi	1.66434				ypiB
resE	6.53191		rsmI	3.25619		est	5.19156		ydbP	1.66184				ypmB
gudB	6.51023		ywfO	3.25253		phoR	5.18431		yneP	1.66114				ypmS
ytsP	6.50752		rplR	3.24992		atpA	5.18421		yopR	1.65966				ypoP
rasP	6.48687		yvhJ	3.24487		ackA	5.17839		nasF	1.65894				ypsC
yvrD	6.47279		rplD	3.2448		acoB	5.17131		coaE	1.65655				ypuA
licT	6.46767		ylbA	3.23239		glpK	5.17079		asnS	1.65395				ypwA
yhfP	6.46225		glpP	3.23204		metK	5.16931		fruK	1.65108				ypzJ
pgk	6.44512		rapF	3.22997		ydcI	5.16676		sigL	1.64841				yqaP
ald	6.43702		bfmBAA	3.2287		yfmR	5.16475		bcsA	1.64693				yqaR
coaBC	6.43647		ytiB	3.22819		alaS	5.16253		yvqK	1.64433				yqcF
fabHB	6.43189		yycF	3.22639		aldY	5.15541		fadM	1.64303				yqeG
purB	6.41787		aroB	3.22344		mmgB	5.1497		rpsT	1.64008				yqeH
ypwA	6.40987		phoP	3.21892		qoxA	5.14455		yvcJ	1.63849				yqeI
panB	6.40292		rpsM	3.21703		hutI	5.14339		yopI	1.63763				yqeK
coaE	6.4028		yeeI	3.21141		ftsH	5.13897		lon1	1.63585				yqeY
yxiF	6.39757		purC	3.20932		yodB	5.13506		gapA	1.63521				yqeZ
rocG	6.38475		ymfM	3.18911		ywtE	5.12576		yfnG	1.63382				yqfA
yitS	6.37524		licB	3.18398		yngF	5.12238		clpC	1.6239				yqfB
yrkA	6.37461		ctaC	3.18047		yyxA	5.1193		ohrB	1.62212				yqfF
yjzH	6.37421		ytkK	3.17561		sigA	5.11168		argF	1.62149				yqfL
cmk	6.37034		copZ	3.17318		ytpR	5.10681		fumC	1.61834				yqfO
ktrC	6.34602		lcfA	3.17088		argG	5.10359		glcF	1.61822				yqgA
ywtE	6.34312		xylA	3.15811		yjmD	5.09592		pdhB	1.61582				yqgF
comA	6.33086		gapB	3.15285		yqgX	5.09445		ymfJ	1.61243				yqgX
bdbD	6.32939		arfM	3.15226		lon1	5.08818		yvrE	1.6102				yqhL
yusI	6.3281		yceC	3.14415		asnH	5.07558		polX	1.60975				yqhP
glcK	6.31721		yqgF	3.13287		rpoA	5.0742		rasP	1.60923				yqhS
divIB	6.31427		ywlG	3.13157		bdbD	5.06441		hutG	1.60872				yqhT
pyrG	6.2998		rplM	3.12852		moeA	5.05889		cccB	1.60113				yqhY
bfmBB	6.29858		abrB	3.12566		rplL	5.0471		yerA	1.59804				yqiG
rnpA	6.29211		yjcN	3.12452		sdhA	5.04585		rimP	1.59756				yqiR
tsaD	6.29007		ykoM	3.11787		panC	5.0412		mecA	1.59752				yqiS
rplQ	6.28881		atpG	3.10513		guaB	5.03931		gpmI	1.59526				yqiT
fliM	6.28028		yozC	3.10265		degV	5.03127		yuxH	1.59454				yqiW
yonI	6.279		iolR	3.1009		fruK	5.02473		leuS	1.59391				yqjE
ywfI	6.27757		nin	3.09257		ylaJ	5.02109		yerB	1.59366				yqjY
yutD	6.27442		nrgB	3.08897		pckA	5.01685		bdbD	1.58957				yqkF
glyQ	6.25937		ylmE	3.08859		purU	5.01019		drm	1.58794				yqkJ
yokG	6.25111		ykrK	3.08444		yybB	5.00995		yoaI	1.58533				yqxC
nupC	6.24872		ipi	3.07938		mdxE	5.00932		mrnC	1.58485				yqxJ
yycH	6.22639		yheG	3.07827		ilvD	5.00715		rsgA	1.58434				yqzD
appF	6.22616		sppA	3.0695		iolI	5.00589		racX	1.58284				yraA
ylxF	6.19663		dppE	3.06546		rsbRA	5.00278		ecsB	1.57298				yrbC
clpY	6.17187		ytfJ	3.06088		ykpA	5.00128		hslO	1.57179				yrbE
ogt	6.16642		yozO	3.04832		ptsG	4.99931		rpmC	1.57011				yrbF
cheW	6.14322		ypzJ	3.04813		yhxC	4.9992		rnjA	1.56943				yrkL
dnaN	6.13916		rpmJ	3.03486		azoR1	4.99273		ydjP	1.56882				yrrM
lipM	6.13163		yqxC	3.03456		spoIIIAH	4.987		clpY	1.56706				yrrN
ydjF	6.13027		rluB	3.02639		coxA	4.98058		yhaH	1.56341				ysaA
tpx	6.11302		est	3.02526		ptsI	4.97993		yfnF	1.56232				ysdB
lon1	6.08681		yknX	3.0238		gudB	4.97906		yhfE	1.56056				ysdC
yjcG	6.08574		mdxE	3.01832		rsmG	4.97035		yyaL	1.55956				yslB
rpsL	6.08427		yabD	3.0182		yhcX	4.96835		infB	1.55547				ysmA
ytiB	6.06886		recX	3.00778		ykaA	4.96831		ykuI	1.55418				ysmB
aroE	6.0604		rpsT	3.00621		ygaF	4.95879		yngI	1.55278				ysnA
hit	6.0599		deoC	2.99879		speE	4.95259		hemH	1.55234				ysnB
nadE	6.05743		truB	2.99687		rapA	4.94996		ygxA	1.54978				ytcD
rapG	6.05222		efp	2.99668		skfC	4.94984		ykpA	1.54087				ytcI
ydbS	6.05133		rpsL	2.99296		glpX	4.94703		fadF	1.53914				ytcJ
etfA	6.03057		rpe	2.99155		yhjA	4.94388		rocF	1.53741				ytcQ
yabN	6.01325		helD	2.98672		mtnN	4.93874		nrdR	1.53591				ytfJ
fliI	6.00016		yopQ	2.98504		fabD	4.93846		dpaA	1.5319				ytfP
spoVG	5.99365		msrA	2.97377		yqeC	4.93638		metK	1.53014				ytiB
araB	5.98768		cheR	2.97218		yqgA	4.92063		rocD	1.52812				ytkA
yqiG	5.9849		yqzD	2.96775		nudF	4.91983		lplJ	1.52787				ytkD
kbl	5.97586		yojF	2.94731		ywoC	4.91745		argD	1.52741				ytkK
ywfO	5.9747		yhgE	2.947		pyrG	4.91511		araB	1.52283				ytkL
rbsA	5.96835		atpH	2.94503		rpoC	4.91324		licR	1.5211				ytlP
yfkO	5.96133		infC	2.9437		ypeB	4.91225		ymdB	1.52104				ytlQ
wapI	5.95344		fadF	2.9407		era	4.91209		rpmGA	1.52099				ytnP
salA	5.9486		ahpC	2.94025		yhbJ	4.90945		yfmM	1.51898				ytoP
ywlG	5.94585		rpsE	2.93628		ilvA	4.90904		ftsZ	1.51456				ytoQ
ydjP	5.94225		dps	2.9326		bshB2	4.90788		pps	1.51326				ytpA
nusG	5.92231		yqeI	2.93128		htpG	4.90041		ywcH	1.51262				ytpP
coaD	5.91522		argH	2.92785		ybeY	4.8944		soj	1.5119				ytpQ
rnz	5.91402		yfkO	2.92049		yuxH	4.89436		mhqA	1.5086				ytpR
gcvPB	5.91318		ybxB	2.90901		rpoB	4.89323		flgG	1.50409				ytqB
ytoQ	5.90737		cheW	2.90542		rplV	4.88206		yfmJ	1.50385				ytsJ
ykvY	5.89508		cysC	2.89972		ytkD	4.87597		yqiR	1.50267				ytwF
ypmB	5.8886		rpsP	2.89001		rhaA	4.87259		yqeZ	1.50217				ytxH
yodJ	5.88092		kduD	2.8888		lepA	4.87163		moaC	1.50212				ytxJ
ydcI	5.88015		yvyD	2.88777		fadF	4.86012		srfAC	1.5013				ytxK
fadN	5.87579		ykvS	2.88755		iolB	4.85983		ipi	1.49933				ytzB
ycnI	5.8659		yugI	2.87783		miaA	4.85971		hemL	1.49887				ytzG
cssR	5.8647		yvcQ	2.87284		yxiF	4.85835		rocG	1.49633				yuaE
swrC	5.84503		yolF	2.87017		proA	4.84832		mbl	1.49449				yueD
yjoA	5.84338		ywlF	2.86931		queA	4.84413		ymfF	1.4934				yugG
purD	5.8421		qoxA	2.84549		spoIIB	4.84378		ythP	1.49114				yugI
ywqD	5.83334		lexA	2.84176		tuf	4.84076		prkC	1.49013				yugJ
ymfM	5.82784		yqcF	2.84092		yqiS	4.8363		rapB	1.48721				yugK
ylxR	5.82283		ltaS2	2.82883		qcrA	4.83596		fabG	1.48671				yukC
fliG	5.80905		gatC	2.82796		yvyI	4.83415		ktrC	1.48669				yukJ
ndk	5.79676		yokF	2.82712		acsA	4.83327		pta	1.48508				yumC
dck	5.79013		yjoA	2.82328		dxr	4.82374		sat	1.48496				yurQ
yceC	5.78101		mgtE	2.80951		recA	4.82277		fmt	1.48368				yurT
mutSB	5.77102		yufN	2.78787		thiI	4.82034		ykpB	1.48169				yusF
hpr	5.76604		yvdT	2.7707		metN	4.81893		speE	1.47969				yusI
iolH	5.75904		yjbM	2.77002		sufD	4.81595		nrnA	1.47891				yutF
rplX	5.75568		rpsS	2.76629		nfo	4.8159		yxeI	1.47736				yutG
yitI	5.75485		sigF	2.75995		yfmJ	4.80818		yqhY	1.47677				yutI
ribH	5.75454		ispA	2.75251		yerH	4.8026		dppA	1.4762				yutJ
divIVA	5.75259		adk	2.73715		rlmN	4.80184		ydeE	1.47525				yuxG
yrbC	5.7477		ywtF	2.72828		hom	4.80076		ftsH	1.47276				yuxH
malR	5.74316		cssR	2.71393		pepT	4.79275		spoIIIAG	1.47116				yuxO
sigH	5.71971		rapA	2.70682		padR	4.79262		yxeH	1.47093				yvaG
moaE	5.71906		rpsH	2.70647		hmoA	4.79148		lutB	1.46949				yvbH
yugJ	5.71534		dpaB	2.69366		gatC	4.78895		yoeB	1.46941				yvbJ
ybfF	5.70671		spoIIID	2.68932		aadK	4.78784		yqfX	1.46872				yvbK
rplI	5.69664		ykuU	2.68423		ndk	4.77515		mmgC	1.46839				yvcA
rpsH	5.69203		yybJ	2.68403		groL	4.77392		rbfA	1.46684				yvcI
yonS	5.68401		ywjG	2.68292		dnaN	4.77244		pksG	1.46641				yvcJ
dpaA	5.6755		yclQ	2.67517		lysS	4.76595		ytzB	1.46553				yvcN
namA	5.65766		ytzG	2.67477		yoaA	4.76367		ypeB	1.46545				yvcT
aadK	5.61995		rpsB	2.6746		yrhE	4.75812		alr1	1.46526				yvdT
clpP	5.6075		fruA	2.66602		pfkA	4.75448		galK	1.46307				yvgL
rplR	5.5959		fabHB	2.66353		rsgA	4.74642		rplJ	1.46219				yvgN
rplL	5.59438		gcvH	2.66147		fusA	4.74245		yckD	1.46177				yvhJ
minD	5.59047		yitV	2.65587		rph	4.74196		ackA	1.46122				yvlB
yceE	5.59037		rpoE	2.65249		srfAA	4.72507		rlmN	1.46062				yvqK
rplN	5.58251		yxjI	2.65208		dapH	4.71874		fapR	1.46031				yvrC
iolS	5.55673		spo0J	2.64638		topB	4.71478		yisK	1.45976				yvrD
yfmQ	5.55661		yndB	2.63489		tyrS1	4.70793		mutSB	1.45962				yvrH
etfB	5.55412		ykhA	2.63436		sdaAA	4.70792		yukJ	1.45069				yvyD
acoL	5.54858		yxjF	2.62589		msmX	4.70283		yyxA	1.44994				yvyE
sinR	5.52806		ctpA	2.61126		yodP	4.6928		glyQ	1.44899				yvyI
yuaE	5.5256		prsA	2.60905		hrcA	4.68932		opuAA	1.44711				ywbD
argR	5.52331		mreC	2.59878		rho	4.68724		cwlC	1.44546				ywfH
cysK	5.50146		clpP	2.59163		accA	4.68352		asnO	1.44528				ywfI
coaA	5.48852		rpsO	2.58835		ywlF	4.68334		ydhK	1.43896				ywhA
bsaA	5.44973		rpsD	2.57995		fabHB	4.68254		adhB	1.43378				ywhD
thrC	5.4263		yobK	2.57935		aspS	4.67884		oppC	1.4334				ywjG
ytlC	5.42327		dck	2.57513		prfB	4.67142		coaA	1.42685				ywlE
disA	5.41922		yhfQ	2.57036		azoR2	4.66382		degV	1.42135				ywlF
sdhB	5.41804		azoR1	2.55341		ktrC	4.66339		glmU	1.42007				ywlG
yabD	5.40957		whiA	2.55224		tepA	4.66323		ftsA	1.41698				ywnB
yvcA	5.39529		ydaF	2.54871		kduI	4.65776		sdhB	1.41658				ywnH
ypjD	5.3939		yjcG	2.5143		rocB	4.65606		rpoA	1.41362				ywqJ
proA	5.38434		yhfK	2.50735		hupA	4.65504		ymfM	1.41235				ywrF
sigW	5.37687		defA	2.50481		spoVAF	4.65185		ytpA	1.40862				ywrO
mcpB	5.36963		tpiA	2.50394		yukJ	4.65021		manA	1.40797				ywsB
prpC	5.35482		yjbL	2.50341		yclJ	4.64158		yknX	1.40627				ywtE
mreB	5.34509		yjhA	2.49517		araA	4.63799		pdxK	1.406				yxbC
ilvK	5.33372		sigH	2.48586		sodF	4.63159		trxA	1.40569				yxbD
yhfK	5.33037		ydbS	2.47985		yqhP	4.63144		ykvY	1.40422				yxdJ
ilvA	5.29965		argG	2.45898		ykzE	4.62215		rbsK	1.40084				yxeH
yugH	5.2928		yycI	2.45571		yydB	4.61827		bshB2	1.40071				yxeI
spoIIAA	5.29039		yhfO	2.45004		hisS	4.61635		rapF	1.40048				yxeK
yndB	5.2888		gluP	2.44743		fadE	4.6163		expZ	1.39696				yxiE
rapC	5.28849		znuA	2.44519		ctaC	4.61625		yfiI	1.39336				yxiF
fur	5.27124		engB	2.43844		rocD	4.61504		yhdR	1.39267				yxiG
znuA	5.27058		resD	2.43634		thyA2	4.61279		mreB	1.39048				yxjF
ywnB	5.25313		ygaC	2.42698		galK	4.60398		comER	1.38835				yxjH
ytpA	5.23739		rimP	2.42645		htrB	4.59055		galT	1.38673				yxjI
cccA	5.22329		yusF	2.40238		mreC	4.58422		rnr	1.38325				yxkF
rsbX	5.19466		glcT	2.39651		sucC	4.57641		spoVAD	1.38323				yxxD
yslB	5.16144		topB	2.39185		yoeB	4.57297		purD	1.38303				yybB
ccpN	5.1588		yvcI	2.38486		yfkD	4.56502		ptsG	1.38169				yybJ
htpG	5.15764		yraA	2.38155		ylaK	4.56412		ycgO	1.38138				yycF
ypeB	5.15409		ycbJ	2.36768		dnaX	4.55512		yxkF	1.38089				yycH
bfmBAA	5.1488		yqaP	2.36315		ykqA	4.55273		rplV	1.37941				yycI
ytcD	5.12801		yacL	2.36111		yacL	4.54298		dacB	1.37748				yycR
yqiR	5.12701		ssbA	2.35697		yopR	4.54045		hemC	1.37414				yydB
rok	5.12086		efeN	2.34041		dpaB	4.52577		qoxB	1.37332				yydI
defA	5.11778		thiI	2.33958		mreB	4.52322		ywhK	1.37295				zapA
efeN	5.09715		ylxF	2.33443		bdhA	4.52056		mccB	1.37278				znuA
ytxH	5.0954		luxS	2.33422		tsaB	4.52023		iolI	1.37262				zur
recA	5.08169		yxxD	2.33379		atpG	4.5175		map	1.37007				zwf
ymdB	5.07643		rpsF	2.3232		ymdB	4.51304		ycsN	1.36929
rbfA	5.05112		hemZ	2.31914		yqeH	4.50462		kbl	1.36823
rsbRA	5.03298		padC	2.31477		rimP	4.50248		yqiT	1.36789
azoR2	5.0233		gbsR	2.30782		lipM	4.49054		tdh	1.36657
yqhL	5.0158		rplE	2.30703		ytlC	4.48951		accC1	1.36443
zapA	4.99935		ysmB	2.30067		metA	4.48401		gabT	1.36382
yoeB	4.99701		nrdR	2.29912		ykuL	4.47934		yugK	1.36258
phoR	4.98509		recJ	2.28561		qcrC	4.47551		crh	1.36242
rtp	4.97093		resA	2.28233		rbsK	4.47138		aroA	1.36186
msrA	4.963		nfrA2	2.28227		yqfD	4.46956		pfkA	1.36082
tcdA	4.96264		sodA	2.28077		fabF	4.44507		yfjR	1.36
pabB	4.96048		yneT	2.27394		helD	4.44407		nfo	1.3599
ylbN	4.95553		yxdJ	2.27207		pyrAA	4.44168		gcvPB	1.35578
acsA	4.94705		nadE	2.26885		yhfP	4.43638		ykfD	1.3535
yqgA	4.94623		yceD	2.26661		yqhY	4.43572		ansA	1.35026
ftsH	4.93589		glvR	2.25692		yorD	4.4346		qcrB	1.34917
guaC	4.90947		prmA	2.25146		dck	4.43406		fabZ	1.34821
ybbP	4.90223		fadR	2.24994		rex	4.42756		moeA	1.34662
hutH	4.87902		yodJ	2.248		mhqA	4.42572		ymfH	1.34637
rplE	4.85979		yneP	2.24755		ytlA	4.42403		yngJ	1.34603
purC	4.85179		katE	2.24406		ysdC	4.42175		appD	1.34592
grpE	4.8499		ywpF	2.23765		yumB	4.4173		ywtE	1.34439
ytxG	4.84565		cwlD	2.23678		acpS	4.41661		gsaB	1.34413
yerH	4.83047		rtp	2.2247		relA	4.40804		ydfG	1.34332
cysJ	4.82378		yjzH	2.2217		yurT	4.40762		sufS	1.34313
ysnA	4.81219		rplI	2.20783		rsmH	4.39611		yusI	1.34286
ycgO	4.80964		dctA	2.20734		pepA	4.3906		yurS	1.34055
cheR	4.76072		ycsN	2.19465		smc	4.38385		yqeC	1.34043
atpF	4.75338		levE	2.19329		yxjI	4.38239		ileS	1.33921
ykaA	4.75335		yfmC	2.19122		prpC	4.38205		rplGA	1.33808
sipT	4.7434		truA	2.18891		typA	4.37766		malS	1.33348
hom	4.71361		ytpR	2.18352		yqfA	4.36122		yoaA	1.33334
ylbL	4.69986		yjoB	2.18322		ymxG	4.35927		appF	1.333
yokA	4.69536		dhbC	2.17078		yngJ	4.3543		hom	1.33207
sodF	4.67829		gltC	2.16921		cspR	4.35277		atpD	1.3288
rpsS	4.66206		ydjH	2.16588		proS	4.34336		kduI	1.32331
yqaP	4.65711		rsbRA	2.16543		yhfM	4.3411		gntK	1.32312
ypiA	4.65072		rnpA	2.16488		mmgA	4.34089		pdhD	1.32285
rpmF	4.63124		yppE	2.1647		yitA	4.34071		spoVAEA	1.32044
yerC	4.60738		ytxH	2.16375		ahpF	4.33922		ylbA	1.3194
xre	4.58612		rpsQ	2.16026		ypuA	4.33665		clpX	1.31706
yfiR	4.58064		yvrC	2.15924		ftsA	4.33263		ytcJ	1.31611
cymR	4.57828		yjcP	2.15733		yhcQ	4.3314		argG	1.31597
yezG	4.57442		radA	2.15157		manP	4.32916		acoB	1.31249
glcT	4.55584		sigB	2.14889		argJ	4.3176		serC	1.31167
ywbC	4.5363		yhfF	2.13763		tdh	4.31312		secA	1.31093
yncF	4.52426		rplA	2.13297		ypdA	4.30156		albC	1.31041
yflT	4.49215		kapB	2.12827		glgD	4.28453		yumC	1.31038
ptsG	4.48842		yabO	2.12658		yqiR	4.28443		ctaD	1.30976
bfmBAB	4.48534		yqgA	2.11988		glmU	4.26869		gpsA	1.30819
ykpB	4.48177		yjdA	2.1182		fabL	4.26207		thrC	1.30558
frr	4.48071		yesJ	2.11468		nadK2	4.26126		yflN	1.30462
yxxD	4.47849		yvqK	2.11412		soj	4.26013		pgk	1.304
besA	4.46619		ybeY	2.11365		yktB	4.25418		bdhA	1.30337
gapA	4.44943		ycsE	2.10646		opuAC	4.2531		dhaS	1.30326
rpsP	4.42309		ftsE	2.10349		ytcI	4.25223		rpoC	1.301
ctaC	4.41525		hit	2.10016		coaE	4.25054		ahpF	1.30088
ftsE	4.39594		rplN	2.09991		ywfH	4.24432		sdaAA	1.29787
sepF	4.39398		hmoA	2.09705		yqfX	4.24271		pgl	1.29766
ylbP	4.34587		katX	2.09536		spoVC	4.24034		pcrA	1.29345
argH	4.32791		jag	2.08459		bfmBC	4.23595		purB	1.29238
yaaN	4.31269		spoVC	2.06821		spoIIIAG	4.23506		yugJ	1.29195
acpA	4.30615		bdbD	2.06717		hutH	4.23369		yvcT	1.29082
atpD	4.29197		ylbH	2.05928		argF	4.23353		pepT	1.28563
ywqF	4.28724		cmk	2.05789		rpoE	4.23175		queA	1.28319
yycG	4.28083		yflK	2.0578		scoB	4.23137		cheW	1.28016
ydbP	4.2808		yokE	2.05574		yrrO	4.22808		ald	1.27971
yhdR	4.27275		yrkL	2.05478		mmgD	4.22767		parE	1.27739
atpA	4.26501		bmrA	2.05375		pdhD	4.22534		ydbJ	1.27626
rpsJ	4.22025		thyA1	2.0431		rapC	4.22506		fabF	1.27542
yjcH	4.20026		rbfA	2.041		gyrA	4.22352		nsrR	1.27529
yhaH	4.19304		ydbP	2.0394		msmE	4.21818		mcsB	1.27006
ctpA	4.18332		lytA	2.03449		yobJ	4.21676		iolB	1.26952
ydeI	4.18179		ylyB	2.02675		yqhT	4.21608		yhcX	1.26897
ylaI	4.1804		grpE	2.01942		ydjI	4.21486		ydjE	1.26571
acpS	4.16318		yqfO	2.01848		divIB	4.21121		yhxC	1.2631
yokF	4.13434		bceA	2.01505		yvbH	4.20936		ypjQ	1.26174
yabJ	4.12487		rplK	1.99887		pyrC	4.20391		yjmD	1.26143
yjbG	4.1236		cdd	1.99821		sigL	4.20307		ampS	1.26139
yneT	4.11351		perR	1.99686		ylmE	4.20281		alr2	1.26049
folB	4.10608		sipS	1.99637		minD	4.19536		eno	1.25911
ydeE	4.10591		qcrC	1.99072		ytfP	4.19251		tuf	1.25628
ykhA	4.0955		gapA	1.98988		ykfD	4.19176		rpsO	1.25614
yvaG	4.08455		lrpA	1.98023		cinA	4.17879		yhfN	1.25577
ycsA	4.06896		nusG	1.97881		tcyC	4.17562		iolC	1.25541
yknX	4.05466		yneB	1.97486		yhgE	4.17518		resB	1.25509
ytpP	4.04314		tmk	1.97105		yjcK	4.17385		glnH	1.25033
ywqK	4.04039		menG	1.97057		cypA	4.15976		galM	1.24955
ymfF	4.03622		sigL	1.96802		cysC	4.15823		hmoA	1.24747
luxS	4.03406		nudF	1.96667		accC2	4.15619		fruA	1.24692
yrzL	4.03064		nfrA1	1.96371		yulF	4.14758		carB	1.24223
sigX	4.01114		spoIIAB	1.95876		ydjE	4.13517		gndA	1.24146
ohrB	4.00845		ogt	1.95063		rplU	4.12864		pncB	1.23971
resB	3.98641		ppiB	1.94881		argC	4.12739		gatA	1.23343
cwlD	3.97201		hutP	1.93978		yheB	4.12604		metN	1.22747
yfhH	3.94755		motB	1.93971		lysA	4.12183		yhdN	1.2271
pksG	3.9329		yvrP	1.93391		ctpA	4.11902		yokE	1.22437
ymcA	3.93073		rimM	1.93183		plsX	4.11751		tkt	1.22285
rpmD	3.92912		tcdA	1.92923		yfjO	4.11269		yqfA	1.2228
qoxA	3.92672		ypoP	1.91345		yokF	4.11177		secDF	1.22031
efeM	3.92479		gbsB	1.90537		pdxK	4.09902		yfnH	1.21928
rpsQ	3.91638		yqiW	1.90378		sucD	4.0953		prpD	1.21751
cheV	3.9095		yktB	1.90074		spoIVFA	4.09404		catE	1.21113
dps	3.90462		yitK	1.90058		ybbR	4.09043		zwf	1.2111
bmrA	3.89095		yvcA	1.89112		cca	4.08945		sinR	1.21073
secDF	3.88427		ylbP	1.88633		fabHA	4.08649		csaA	1.20925
manP	3.85506		yqhP	1.88427		der	4.08388		sufU	1.20379
tcyC	3.82918		mntR	1.88303		mapB	4.08028		yrrN	1.20196
ylyB	3.80751		yhdL	1.88084		galM	4.07636		yycR	1.20042
abrB	3.78463		yrhF	1.88049		cccA	4.07132		iolA	1.19618
dpaB	3.78401		ysnB	1.86611		ywrF	4.07044		amhX	1.19607
ydiS	3.76384		yfiT	1.86054		lon2	4.06967		ycgN	1.19534
qcrB	3.76269		ypjD	1.85676		rnjB	4.05894		lytC	1.19473
yjlC	3.75861		ylbL	1.85418		rimM	4.05136		fadN	1.19393
rpmA	3.75043		yfmS	1.84846		yknX	4.04982		sdhA	1.19344
ribT	3.73688		yabJ	1.8484		qcrB	4.04109		rplN	1.19311
yflK	3.68864		ytxJ	1.84639		rbsA	4.03118		hutU	1.19134
yitK	3.68578		yvbH	1.84545		ytcB	4.02331		purR	1.19039
hmp	3.67159		yxiF	1.84164		albC	4.02231		guaA	1.18845
yvbK	3.66707		ydcI	1.83439		lytC	4.02116		fadA	1.18694
yxjG	3.66239		tsaD	1.82174		ypmB	4.01272		yvyI	1.18678
ytcJ	3.64973		ycnI	1.81921		yyaL	4.00846		dapH	1.18392
ypbG	3.64815		yqeY	1.81345		yclP	4.00424		yxjI	1.17926
yppE	3.63696		resC	1.81251		rplW	4.00233		glnA	1.17922
ribC	3.63351		frr	1.81043		hisC	4.00106		fabHA	1.17493
ezrA	3.63205		yurT	1.79831		ywbD	3.9899		iolG	1.17491
qoxB	3.6264		yjbC	1.79735		oppD	3.98058		proA	1.174
suhB	3.58092		ppaX	1.79656		yjcN	3.9797		glpK	1.17355
yrbF	3.5696		ytlQ	1.79655		rplX	3.97477		ilvC	1.17344
atpG	3.52084		tsaE	1.79641		yodS	3.96911		yxkD	1.17343
atpC	3.50334		mhqR	1.7963		rplC	3.96776		prs	1.17242
mtlF	3.49894		hutG	1.78455		lytB	3.96534		glpX	1.17127
fadE	3.46022		yorD	1.77983		iolG	3.96474		cinA	1.17048
rny	3.42228		rpsI	1.77877		acuA	3.96155		sdaAB	1.16947
ycgM	3.39201		mutSB	1.77574		yqiK	3.96		ansB	1.16932
hmoB	3.37993		yugG	1.77305		ydjP	3.95764		bfmBAB	1.16649
lcfA	3.36393		yebC	1.76849		serA	3.95333		ytwF	1.16341
qcrC	3.35075		fur	1.76106		hflX	3.93857		mcpA	1.16334
thyA2	3.33276		resB	1.75841		ctc	3.93075		hutI	1.16174
ysdB	3.31038		ywlE	1.75458		ribBA	3.92871		ligA	1.161
yrrO	3.28897		mrgA	1.75252		accC1	3.92636		yraA	1.16001
ytwF	3.27848		cwlC	1.75116		resB	3.92189		yvaG	1.1588
fni	3.27768		yitI	1.74953		fadH	3.91564		rplX	1.15832
patB	3.26491		azoR2	1.74564		iolD	3.91529		ctaC	1.15485
prsA	3.17008		rplQ	1.74322		thrC	3.91459		glnQ	1.15312
yqfA	3.15235		ispF	1.74307		dsdA	3.91227		yqhO	1.15228
spoIIID	3.15157		sufU	1.73888		asnS	3.91185		pyrG	1.151
yfjR	3.14356		hmoB	1.73752		xylA	3.90677		rpoB	1.15002
ywnH	3.13627		yhbJ	1.72919		sufB	3.9006		ypwA	1.1497
yprA	3.13335		ctc	1.72765		dacB	3.89752		alaS	1.14897
cdd	3.12803		argR	1.71785		sigE	3.89244		comEB	1.14722
yitV	3.08269		yslB	1.7004		lcfA	3.88999		ytcI	1.14714
opuAC	3.07891		ykaA	1.6987		yqhO	3.88371		glpD	1.14515
resC	3.06819		yhjA	1.68736		gluP	3.88046		dhbC	1.14435
yobJ	3.06145		sodF	1.6865		ywnH	3.86096		yqkJ	1.14385
ytoI	3.04259		yhaH	1.67943		pksG	3.85053		ybbP	1.14162
mecA	3.02419		efeM	1.6776		ydbS	3.83822		kamA	1.14063
yjcN	2.96836		sepF	1.6724		yxjH	3.82497		pepA	1.13918
pyrD	2.96523		ycdA	1.67232		spoIVB	3.8159		iolD	1.13843
kinA	2.96336		sinR	1.66397		gdh	3.81299		egsA	1.13703
rpsF	2.96066		yuaG	1.6543		spsD	3.80865		oxdC	1.13659
rpoE	2.94207		atpC	1.64973		rapF	3.80326		sufD	1.13559
fliF	2.93411		skfG	1.64971		yvlB	3.80031		ptsI	1.13536
sunT	2.90862		mtlF	1.63732		kipR	3.78885		yhxA	1.13412
rpsT	2.88745		yqhL	1.63638		fadR	3.78568		argH	1.13383
yccK	2.87133		cymR	1.63478		yuxL	3.7806		yfmT	1.1327
ydbJ	2.85736		ylaI	1.62794		yvcJ	3.77727		sufB	1.13224
sufA	2.84471		tdk	1.62761		yqeZ	3.77104		mmgA	1.12736
oppC	2.82986		qcrA	1.62483		hutU	3.76531		recN	1.12545
yacL	2.78704		ybfF	1.62287		paiA	3.75284		gyrA	1.12457
ywhA	2.77945		fra	1.62133		ctpB	3.74907		typA	1.12338
yjdA	2.75465		pncA	1.61565		ilvH	3.73961		yabS	1.12326
rpmJ	2.74576		ygaF	1.60987		hprK	3.72082		yrpG	1.12288
yycR	2.73692		ybfJ	1.59553		appF	3.71916		nrnB	1.11525
greA	2.70768		folE	1.58833		argD	3.71665		ypdA	1.11463
lutP	2.69374		yqeG	1.57599		sdaAB	3.6917		yuxG	1.11361
pyrF	2.6808		yqhY	1.57519		ywcH	3.68795		ylyB	1.11281
rpmGA	2.66938		yncF	1.57296		yusI	3.68169		ywqK	1.11208
rpsO	2.64827		yvgL	1.56925		infB	3.67835		hemAT	1.10992
isp	2.62105		divIVA	1.56599		fabG	3.67831		pyk	1.10847
htpX	2.58106		moaE	1.56426		parE	3.67792		groL	1.10521
nasE	2.56938		ydjF	1.56106		ykfB	3.67593		yvlB	1.10355
hupA	2.55357		yceE	1.55808		acuC	3.66394		phoR	1.10249
yxbC	2.54684		comA	1.55721		ysnB	3.6522		purU	1.10232
yfjO	2.52308		minC	1.55109		yfmG	3.64501		gabD	1.10124
ppiB	2.49486		yscB	1.54242		yckD	3.63184		rocA	1.09806
rsbU	2.48154		plsC	1.54209		yhbH	3.62692		der	1.09747
yukC	2.47608		glgD	1.54053		ipi	3.62255		acsA	1.09459
rapF	2.47326		spoIIIAH	1.53952		yabS	3.6212		spsE	1.09441
yueB	2.46153		yfkD	1.5366		maf	3.61506		ytsJ	1.08868
ygaF	2.44714		yloB	1.53262		appD	3.61415		galE	1.08814
yutE	2.44282		yqjY	1.52383		ybxB	3.61319		trxB	1.08636
yfkD	2.43478		ydeS	1.51401		yloA	3.6067		nrdE	1.08008
spxA	2.41948		yhcQ	1.51345		gpsA	3.59831		bceA	1.07762
nasF	2.39858		yezG	1.51023		yqxC	3.58632		kinE	1.07749
fruA	2.39277		rlmCD	1.50156		salA	3.57811		resE	1.07454
ycgL	2.3779		zapA	1.49722		yvrC	3.56957		yycO	1.07239
pyrB	2.36216		yoeB	1.49394		yugH	3.56864		uxuA	1.07044
yjbL	2.32445		yusI	1.48744		fabI	3.56864		ymxG	1.06825
rpmE2	2.2476		ribT	1.47711		patB	3.56809		msmX	1.06622
rpmC	2.23555		paiA	1.46553		yhfE	3.56429		uvrA	1.06621
ybbR	2.21456		mecA	1.46372		bceA	3.56044		yqhT	1.06199
rpmH	2.20514		ywnH	1.46364		comEB	3.55989		srfAA	1.05691
fadA	2.19224		yodP	1.46168		rsiX	3.55903		yqxD	1.05572
asnO	2.10911		scoA	1.44407		yuaI	3.55784		skfC	1.05533
yhcQ	2.09158		tpx	1.42637		mecA	3.54622		srfAB	1.05484
fliL	2.07328		yydI	1.42459		yxeH	3.52937		mtlF	1.0543
spoIIQ	2.03265		divIB	1.42261		ypsC	3.52835		yhaQ	1.05349
hutU	2.02965		yvyF	1.40432		cheW	3.52362		tyrA	1.05268
yokB	2.02707		ypmB	1.39991		iolC	3.52087		serA	1.04441
dus2	2.01999		yodB	1.39492		yqgF	3.51312		adeC	1.04347
pcp	2.00833		greA	1.39191		trxB	3.50413		yhfM	1.03947
prpD	2.0003		yqfB	1.38288		yycR	3.50313		oppD	1.03806
mgtE	1.9752		yuaE	1.37791		acuB	3.50169		lon2	1.03767
rlmCD	1.96423		mcsA	1.37578		coaA	3.48466		ytcD	1.03456
yqeZ	1.95621		glnH	1.37355		ylbC	3.48067		purA	1.02833
yorD	1.94104		sipT	1.37311		cwlC	3.48005		polA	1.02609
yrdC	1.93987		nasE	1.36962		pyrB	3.47305		guaB	1.02592
yxjF	1.92973		ywqJ	1.35609		dppD	3.4662		dppD	1.02575
ykrA	1.91878		queF	1.3504		argH	3.46145		helD	1.02477
sacP	1.88334		yfkA	1.34949		ykhA	3.457		spoIIID	1.02423
yebC	1.88134		mmgD	1.34836		mnmA	3.44676		bfmBC	1.02411
yclJ	1.86729		yonI	1.33805		glnQ	3.44423		parC	1.02397
ydbB	1.84588		yqfF	1.33564		purR	3.44009		aroC	1.02337
yqfF	1.82584		yfhH	1.33459		ycgO	3.4317		padC	1.02213
ykvS	1.81996		ytoQ	1.32861		yaaT	3.43029		mcpB	1.02183
dagK	1.8052		kinA	1.32618		ywqF	3.42441		clpE	1.02007
katX	1.7745		ylbO	1.32373		pyrK	3.41968		cheA	1.01968
ylbO	1.76552		ytxG	1.31886		dinG	3.41758		ysdC	1.0196
spoIIIAH	1.75513		ohrB	1.31512		fabZ	3.41059		pckA	1.01891
crh	1.74421		yrrM	1.30116		gsaB	3.40388		cysJ	1.01698
gerM	1.68958		folB	1.28073		egsA	3.39417		atpA	1.0163
appD	1.60344		rpsJ	1.2802		folD	3.37179		ykuJ	1.01596
tepA	1.58448		yjcK	1.27763		lutP	3.35996		acdA	1.01567
gerE	1.55501		argJ	1.27705		ftsX	3.35478		pyrC	1.01491
gsiB	1.55454		ruvA	1.27224		nrnB	3.35425		panC	1.0149
yyaL	1.54345		kamA	1.23301		yfjR	3.32562		mtnN	1.01018
alr2	1.51528		ypmQ	1.22817		gltT	3.32291		yfkI	1.00499
dctA	1.50428		yknW	1.21642		padC	3.31916		citB	1.00198
yhgE	1.47947		ysnA	1.21444		comER	3.31069		sspE	1.00085
fnr	1.47418		yhdW	1.20936		tcdA	3.30218
sufU	1.44215		atpF	1.19573		pyrD	3.30212
lytA	1.40806		yrrS	1.19093		asnO	3.29455
egsA	1.39277		yfjO	1.17621		ywqK	3.28556
mmgD	1.38223		yisT	1.17553		glcK	3.27139
yozC	1.37683		thiE	1.16689		ytpA	3.26407
yodP	1.37314		rsbW	1.14659		iscS2	3.2634
yerB	1.36686		ypmS	1.14046		yuaB	3.25679
scoA	1.3608		sigX	1.13546		fadM	3.25293
dppA	1.34893		yfkM	1.13003		misCA	3.24405
gluP	1.33509		sufA	1.12682		phoE	3.23828
tsaE	1.30204		prkA	1.12651		yjdA	3.2156
spo0F	1.29319		ydfG	1.12105		yfhD	3.21075
sigF	1.29251		sigW	1.11293		catE	3.19323
yvhJ	1.27065		ltaS1	1.09027		yllA	3.19295
ecsB	1.26499		ywhD	1.08991		rbsC	3.19277
yngJ	1.25896		ydeI	1.07226		mutSB	3.18222
ylaK	1.24619		yabE	1.05263		nrgB	3.17455
yqaR	1.24538		comER	1.04904		ydcC	3.16406
fra	1.24472		ykfB	1.04883		yvcP	3.163
ydjA	1.22277		yngJ	1.04777		cwlD	3.15125
yhcN	1.21711		ysdB	1.04544		scoA	3.12931
hutG	1.18863		fliL	1.03097		opuCC	3.10277
yybA	1.15269		ytkD	1.0167		polC	3.09361
yuaG	1.13855		yufO	1.01435		cggR	3.09226
yybB	1.13467		rplGA	1.01196		ykpB	3.08844
ydcC	1.10098		yfmQ	1.01056		gltA	3.07847
hutI	1.09374		qcrB	1.00859		dpaA	3.06783
ytfJ	1.07869					yycO	3.05525
yrrS	1.01912					ymaD	3.0507
						coaBC	3.04064
						spoIIQ	3.03869
						cysH	3.01242
						acoL	3.00543
						yrrM	3.00054
						rnpA	2.98853
						yitD	2.96118
						dus2	2.95339
						yojF	2.95277
						sirB	2.95047
						spoIIAB	2.94449
						fbp	2.91281
						ypmS	2.91081
						yvbK	2.90727
						ywfO	2.89781
						yerB	2.89657
						ytlP	2.8912
						gntK	2.88743
						yqfF	2.87327
						yloU	2.86376
						yvqK	2.8588
						ysdB	2.83706
						ytzB	2.82452
						groS	2.82255
						ysmA	2.8192
						ytlD	2.81668
						yabJ	2.79461
						rplN	2.79438
						glvR	2.74905
						yfmL	2.7336
						yuxG	2.72588
						yobK	2.70165
						yxkF	2.68507
						yhfW	2.66608
						ylyB	2.66476
						ywrJ	2.65919
						yvaG	2.65533
						argB	2.65348
						ypvA	2.65199
						iolJ	2.65067
						ytcA	2.63287
						ogt	2.6306
						pksL	2.61569
						ccpN	2.6135
						plsC	2.60571
						menG	2.59374
						yqjY	2.57474
						yknZ	2.56625
						yydD	2.55374
						yvdP	2.54386
						yxnB	2.53913
						aroD	2.5327
						yurR	2.4985
						ribC	2.49273
						ytkK	2.48411
						recX	2.48326
						rpmH	2.48078
						yccF	2.47356
						yqcI	2.46946
						udk	2.46376
						adhB	2.46319
						rsgI	2.45353
						rlmCD	2.45292
						yyaE	2.44048
						spo0F	2.40341
						yrdC	2.37142
						bmrA	2.36951
						kinA	2.35529
						ohrA	2.33751
						licR	2.33567
						ispA	2.33328
						expZ	2.28406
						ytcJ	2.26563
						yunD	2.192
						ispF	2.17689
						cheR	2.16535
						mgtE	2.15652
						bmrU	2.14051
						yozO	2.11893
						yybT	2.08246
						ybbF	2.07576
						ureB	2.07001
						glcT	2.04567
						ytsP	2.01051
						mutL	2.0049
						prmC	1.9729
						ytoI	1.91765
						csaA	1.89834
						bcsA	1.84993
						yonS	1.83652
						rmlA	1.83352
						yjdI	1.82791
						mgfK	1.82407
						minJ	1.76347
						ynaD	1.74063
						yknW	1.72687
						dnaE	1.69512
						znuA	1.69344
						yprA	1.67395
						yrrS	1.65645
						yvyF	1.63635
						trmD	1.63433
						ytbQ	1.63401
						yrrK	1.5761
						yabB	1.57539
						yomK	1.57372
						yodR	1.55403
						yvgL	1.53413
						yycH	1.52253
						yokA	1.50066
						gerE	1.47796
						hemZ	1.46727
						folB	1.39865
						truA	1.31505
						gbsR	1.30034
						secY	1.29152
						yfnG	1.25487
						yppE	1.24817
						rapK	1.20638
						ykyB	1.20274
						tsaE	1.15813
						tilS	1.11666

## Sheet: Sup Table S5
		"Free Protein" fraction				"RBP" fraction												Max LFQ in "RBP fraction"
GENE		LB	DSM 3h	DSM 7h	DSM 12h	LB	DSM 3h	DSM 7h	DSM 12h		Cor		RBP	SPO	Essential	METAB
yugI	1	0.447756	0.473336	0.073161	0.005747	0.669435	0.240249	0.067596	0.022721		0.838918		#N/A	#N/A	#N/A	#N/A		4185400000
rpsK	1	0.470769	0.393923	0.075919	0.05939	0.54886	0.169788	0.126105	0.155248		0.869576		known RBP	#N/A	essential	#N/A		3.24887e+09
mnmG	1	0.470043	0.289462	0.119291	0.121204	0.52821	0.223821	0.136777	0.111192		0.955005		#N/A	#N/A	#N/A	#N/A		2.92287e+09
rpsJ	1	0.453127	0.417643	0.085826	0.043404	0.552416	0.198279	0.108618	0.140687		0.869652		known RBP	#N/A	essential	#N/A		2.30108e+09
dhbF	1	0.431383	0.320267	0.113311	0.135039	0.972764	0.011594	0.009469	0.006173		0.677602		#N/A	#N/A	#N/A	biosynthesis of the siderophore bacillibactin		1.46805e+09
yabR	1	0.485485	0.400843	0.099744	0.013929	0.582758	0.200431	0.139171	0.07764		0.882483		#N/A	#N/A	#N/A	#N/A		1234000000
hmoA	1	0.587731	0.170037	0.142139	0.100093	0.531815	0.045762	0.139634	0.282789		0.886032		#N/A	#N/A	#N/A	degradation of heme		9.82667e+08
yclQ	1	0.437859	0.473654	0.039819	0.048668	0.803088	0.067987	0.058219	0.070706		0.726695		#N/A	#N/A	#N/A	#N/A		802050000
glpD	1	0.565167	0.2368	0.062235	0.135798	0.732197	0.091477	0.100623	0.075704		0.8837		#N/A	#N/A	#N/A	METAB		630440000
dhbC	1	0.903233	0.077141	0.019627	0	0.914831	0.014043	0.067974	0.003152		0.959803		#N/A	#N/A	#N/A	biosynthesis of the siderophore bacillibactin		462980000
ycgT	1	0.968833	0	0.027782	0.003384	0.807114	0.092945	0.096193	0.003749		0.900662		#N/A	#N/A	#N/A	METAB		3.66657e+08
efeM	1	0.39192	0.542326	0.065287	0.000467	0.817104	0.105281	0.068331	0.009284		0.695092		#N/A	#N/A	#N/A	#N/A		3.46697e+08
dhbE	1	0.96209	0.003757	0.030662	0.003492	0.951585	0.002221	0.044793	0.001402		0.991101		#N/A	#N/A	#N/A	biosynthesis of the siderophore bacillibactin		327550000
narG	1	0.388198	0.336871	0.040113	0.234817	0.697594	0.215418	0.065138	0.02185		0.802226		#N/A	#N/A	#N/A	METAB		3.09967e+08
dhbA	1	0.982889	0	0.017111	0	0.914553	0.003834	0.0779	0.003712		0.954192		#N/A	#N/A	#N/A	biosynthesis of the siderophore bacillibactin		2.85783e+08
yqkJ	1	0.442258	0.345467	0.115432	0.096843	0.51833	0.184423	0.114159	0.183088		0.901053		#N/A	#N/A	#N/A	METAB		2.68107e+08
yabO	1	0.542719	0.330159	0.093859	0.033264	0.663113	0.116235	0.116232	0.104419		0.871721		#N/A	#N/A	#N/A	#N/A		2.61182e+08
ansB	1	0.465152	0.278459	0.093654	0.162735	0.653846	0.131607	0.158493	0.056054		0.865134		#N/A	#N/A	#N/A	aspartate degradation		2.12393e+08
oxdC	1	0.486062	0.264815	0.068141	0.180981	0.505989	0.094681	0.128565	0.270764		0.89869		#N/A	#N/A	#N/A	#N/A		198203000
carA	1	0.296254	0.279742	0.330212	0.093792	0.634608	0.131089	0.178678	0.055625		0.799376		#N/A	#N/A	#N/A	metab		1.86949e+08
ydhK	1	0.529519	0.335923	0.063338	0.07122	0.654423	0.124778	0.088619	0.132181		0.872978		#N/A	#N/A	#N/A	#N/A		1.6635e+08
dhbB	1	0.973364	0	0.019287	0.007349	0.961572	0.001582	0.035591	0.001255		0.989458		#N/A	#N/A	#N/A	biosynthesis of the siderophore bacillibactin		137299000
ansA	1	0.444486	0.322334	0.089568	0.143612	0.55988	0.156449	0.125899	0.157772		0.897099		#N/A	#N/A	#N/A	asparagine degradation		129820000
sinR	1	0.53555	0.387578	0.051751	0.025121	0.718827	0.146259	0.111474	0.023439		0.84557		known RBP_TRS	#N/A	#N/A	#N/A		85042000
abh	1	0.498397	0.445548	0.055747	0.000308	0.779026	0.180585	0.031348	0.009041		0.80659		#N/A	#N/A	#N/A	#N/A		8.11907e+07
gsiB	1	0.491956	0.48087	0.027173	0	0.599371	0.167812	0.232817	0		0.805171		#N/A	#N/A	#N/A	#N/A		81146000
rok	1	0.500797	0.453293	0.044581	0.001329	0.721949	0.187276	0.036633	0.054142		0.824982		known RBP_TRS	#N/A	#N/A	#N/A		7.65837e+07
rsgI	1	0.503789	0.3974	0.098811	0	0.855291	0.125988	0.010992	0.007728		0.773621		#N/A	#N/A	#N/A	#N/A		7.03108e+07
manP	1	0.595043	0.257757	0.061001	0.086199	0.72655	0.146021	0.045122	0.082307		0.913331		#N/A	#N/A	#N/A	METAB		61470000
besA	1	1	0	0	0	0.868116	0.075403	0.056482	0		0.918961		#N/A	#N/A	#N/A	iron acquisition		5.44607e+07
ykyB	1	0.431142	0.501059	0.065973	0.001825	0.788988	0.190701	0.020312	0		0.762059		#N/A	#N/A	#N/A	#N/A		53426300
tnrA	1	0.665284	0.135023	0.164245	0.035447	0.749	0	0.171017	0.079983		0.917434		known RBP_TRS	#N/A	#N/A	METAB		49042000
narI	1	0.414916	0.406434	0.072992	0.105658	0.608963	0.127924	0.263113	0		0.798424		#N/A	#N/A	#N/A	METAB		48443000
yneB	1	0.488959	0.399916	0.050583	0.060542	0.855117	0.078981	0.042252	0.02365		0.755817		#N/A	#N/A	#N/A	#N/A		4.57893e+07
manA	1	0.506489	0.352377	0.084433	0.056702	0.769358	0.12356	0.061596	0.045486		0.825283		#N/A	#N/A	#N/A	METAB		43127000
yfkM	1	0.606471	0.306939	0.078005	0.008585	0.84999	0.077499	0.050968	0.021543		0.832039		#N/A	#N/A	#N/A	METAB		4.08477e+07
spxA	1	0.624289	0.198098	0.177613	0	0.405986	0.201445	0.339742	0.052827		0.861487		#N/A	#N/A	#N/A	METAB		3.35257e+07
ylxR	1	0.666599	0.211881	0.069381	0.052139	0.767996	0.011521	0.090088	0.130395		0.880649		#N/A	#N/A	#N/A	#N/A		31393000
yclP	1	1	0	0	0	0.755751	0.213248	0.031001	0		0.83714		#N/A	#N/A	#N/A	#N/A		2.87069e+07
yvyF	1	0.447694	0.503412	0.048894	0	0.7888	0.204184	0.007016	0		0.77216		#N/A	#N/A	#N/A	#N/A		2.6744e+07
zapA	1	0.488367	0.39972	0.100763	0.01115	0.67684	0.16157	0.123795	0.037795		0.847129		#N/A	#N/A	#N/A	METAB		2.54583e+07
mntB	1	0.603493	0	0.045065	0.351442	0.833771	0	0.035295	0.130934		0.840511		#N/A	#N/A	#N/A	#N/A		2.37481e+07
ybcI	1	0.586893	0.23582	0.117623	0.059663	0.433893	0.105908	0.049144	0.411055		0.794786		#N/A	#N/A	#N/A	#N/A		20799500
mgsR	1	0.583058	0.33528	0.081662	0	0.780439	0.186638	0.032924	0		0.874074		known RBP_TRS	#N/A	#N/A	#N/A		1.91832e+07
yokB	1	0.560946	0.349937	0.073782	0.015335	0.589984	0.34035	0.069666	0		0.982772		#N/A	#N/A	#N/A	#N/A		19141200
cydC	1	0.592653	0.175209	0.039201	0.192938	0.730882	0.076408	0	0.192711		0.912814		#N/A	#N/A	#N/A	METAB		1.76433e+07
lysC	1	0.766971	0.163441	0.069589	0	0.553803	0.236684	0	0.209513		0.842247		#N/A	#N/A	#N/A	METAB		1.69311e+07
copZ	1	0.417073	0.421158	0.147039	0.014731	0.656033	0.20335	0.140618	0		0.838136		#N/A	#N/A	#N/A	#N/A		16191000
yflT	1	0.647894	0.212792	0.139289	2.5e-05	0.910079	0.089921	0	0		0.839345		#N/A	#N/A	#N/A	#N/A		14720100
mgtE	1	0.619863	0.220321	0.121865	0.037951	0.662078	0.099436	0.127773	0.110713		0.926304		#N/A	#N/A	essential	#N/A		13591000
uvrC	1	0.788645	0	0.211355	0	0.649617	0.087683	0.161883	0.100817		0.900465		#N/A	#N/A	#N/A	METAB		13428300
licB	1	0.683394	0.213627	0.101249	0.001729	0.631017	0.108671	0.017055	0.243257		0.859302		#N/A	#N/A	#N/A	metab		10687400
ykuN	1	0.87387	0	0.12613	0	0.808604	0	0.191396	0		0.95385		#N/A	#N/A	#N/A	METAB		9.90483e+06
rsbT	1	0.450235	0.491427	0.04226	0.016078	0.660709	0.13637	0.077119	0.125803		0.785746		#N/A	#N/A	#N/A	#N/A		9.66007e+06
rsbU	1	0.432771	0.398597	0.113568	0.055064	0.584118	0.310359	0.105522	0		0.908092		#N/A	#N/A	#N/A	#N/A		9.14317e+06
recJ	1	1	0	0	0	0.861365	0.138635	0	0		0.90197		#N/A	#N/A	#N/A	#N/A		8.82393e+06
xre	1	0.56966	0.359474	0.068945	0.001922	0.889282	0.110718	0	0		0.794577		known RBP_TRS	#N/A	essential	#N/A		6.27753e+06
ylxM	1	0.411017	0.537026	0.046078	0.005878	0.820842	0.066163	0.112995	0		0.686081		#N/A	#N/A	#N/A	#N/A		4640000
yrkA	1	0.626987	0	0.373013	0	0.525065	0.474935	0	0		0.693777		#N/A	#N/A	#N/A	#N/A		4.56103e+06
ylaI	1	0.429405	0.482082	0.08029	0.008223	0.676965	0.181215	0.14182	0		0.802731		#N/A	#N/A	#N/A	#N/A		4039100
rplU	2	0.342785	0.486935	0.152718	0.017561	0.370403	0.267755	0.266708	0.095134		0.869794		known RBP	#N/A	essential	#N/A		1.61568e+10
rpsG	2	0.299566	0.592772	0.053718	0.053944	0.415776	0.226782	0.186207	0.171235		0.788598		known RBP	#N/A	essential	#N/A		9.13953e+09
rplF	2	0.341184	0.429661	0.101514	0.127641	0.398686	0.232984	0.234348	0.133981		0.877859		known RBP	#N/A	essential	#N/A		8.14573e+09
yqgA	2	0.308095	0.517623	0.13934	0.034942	0.356493	0.286568	0.278218	0.078721		0.861316		#N/A	#N/A	#N/A	#N/A		5.32633e+09
cspD	2	0.273128	0.480761	0.223112	0.022999	0.331647	0.27686	0.314295	0.077199		0.881412		known RBP	#N/A	#N/A	#N/A		3671600000
rplT	2	0.288444	0.583286	0.060139	0.06813	0.393316	0.206623	0.199726	0.200335		0.782149		known RBP	#N/A	essential	METAB		3.61323e+09
rpsM	2	0.391521	0.460758	0.079169	0.068552	0.422314	0.223527	0.172156	0.182003		0.859693		known RBP	#N/A	essential	#N/A		3.32557e+09
rpsQ	2	0.265612	0.579751	0.112648	0.041989	0.360553	0.240198	0.301861	0.097388		0.798022		known RBP	#N/A	essential	#N/A		3.26347e+09
pdhD	2	0.360787	0.411725	0.144735	0.082752	0.364853	0.260077	0.174279	0.200791		0.902764		#N/A	#N/A	#N/A	METAB		3.20007e+09
rplS	2	0.311736	0.570823	0.081318	0.036123	0.348145	0.3291	0.240644	0.082112		0.852305		known RBP	#N/A	essential	#N/A		3177000000
gapA	2	0.339864	0.483417	0.066809	0.10991	0.490525	0.184404	0.158073	0.166998		0.824148		#N/A	#N/A	essential	METAB		3.03057e+09
bdhA	2	0.279731	0.491464	0.083135	0.145669	0.447536	0.180587	0.184499	0.187379		0.815056		#N/A	#N/A	#N/A	METAB		2880600000
rpsE	2	0.26694	0.606067	0.057732	0.069261	0.384943	0.26403	0.168533	0.182494		0.802508		known RBP	#N/A	essential	#N/A		2779200000
rplW	2	0.314854	0.517417	0.147537	0.020191	0.317738	0.272998	0.282279	0.126985		0.850577		known RBP	#N/A	#N/A	#N/A		2737800000
infB	2	0.190757	0.387009	0.227828	0.194406	0.394853	0.215542	0.266345	0.123259		0.860715		known RBP	#N/A	essential	#N/A		2.45727e+09
rplR	2	0.379397	0.464973	0.099944	0.055686	0.383607	0.269895	0.175525	0.170973		0.880546		known RBP	#N/A	essential	#N/A		2313440000
prsA	2	0.438535	0.437587	0.082434	0.041444	0.463346	0.310219	0.121872	0.104562		0.925205		#N/A	#N/A	essential	#N/A		2.29818e+09
rplD	2	0.307347	0.448919	0.112257	0.131477	0.319019	0.25402	0.253182	0.17378		0.877759		known RBP	#N/A	essential	#N/A		2294700000
rpsD	2	0.266423	0.607015	0.064085	0.062477	0.387342	0.232926	0.207123	0.172609		0.783694		known RBP	#N/A	essential	#N/A		2266500000
rpsS	2	0.383808	0.513297	0.069712	0.033183	0.499855	0.219335	0.198028	0.082782		0.827659		known RBP	#N/A	essential	#N/A		2.05524e+09
rplM	2	0.266946	0.582784	0.047752	0.102518	0.330146	0.244142	0.187661	0.238051		0.802126		known RBP	#N/A	essential	#N/A		2051030000
rplP	2	0.355635	0.480073	0.064115	0.100178	0.439263	0.246684	0.182828	0.131225		0.861688		known RBP	#N/A	essential	#N/A		2.03567e+09
rpmA	2	0.173458	0.536765	0.212837	0.076941	0.170904	0.375809	0.361936	0.091351		0.890055		known RBP	#N/A	essential	#N/A		1.93343e+09
rplV	2	0.267032	0.586565	0.078424	0.067978	0.32549	0.242784	0.254684	0.177042		0.797167		known RBP	#N/A	#N/A	#N/A		1.83165e+09
rpsO	2	0.369368	0.474086	0.109224	0.047323	0.377312	0.324094	0.216278	0.082316		0.906131		known RBP	#N/A	essential	#N/A		1737340000
rpsP	2	0.39146	0.4655	0.103892	0.039148	0.48507	0.275076	0.155582	0.084272		0.888496		known RBP	#N/A	essential	#N/A		1.57567e+09
rpoE	2	0.420111	0.351753	0.100499	0.127637	0.468813	0.347817	0.151022	0.032348		0.940797		known RBP	#N/A	#N/A	#N/A		1412090000
rocA	2	0.22253	0.517179	0.119473	0.140818	0.303573	0.326211	0.215229	0.154988		0.885537		#N/A	#N/A	#N/A	arginine, ornithine and citrulline utilization		1.25154e+09
pgk	2	0.311002	0.445092	0.089067	0.154838	0.42723	0.227408	0.192553	0.15281		0.866201		#N/A	#N/A	#N/A	METAB		1.2252e+09
rplN	2	0.319699	0.574429	0.070224	0.035648	0.37928	0.2639	0.139277	0.217543		0.814371		known RBP	#N/A	essential	#N/A		1213470000
rpsL	2	0.315432	0.502339	0.077798	0.104431	0.331083	0.328683	0.213958	0.126276		0.888849		known RBP	#N/A	essential	#N/A		1155970000
tkt	2	0.214031	0.444631	0.106855	0.234482	0.368015	0.207275	0.222109	0.202601		0.846419		#N/A	#N/A	#N/A	METAB		1.14937e+09
rplQ	2	0.326363	0.347052	0.071879	0.254706	0.42633	0.19451	0.097084	0.282075		0.906932		known RBP	#N/A	essential	#N/A		1.10549e+09
icd	2	0.194493	0.544467	0.124995	0.136044	0.332653	0.282072	0.281465	0.10381		0.83158		#N/A	#N/A	#N/A	METAB		1.09183e+09
rpmI	2	0.166821	0.628342	0.109496	0.095342	0.294097	0.230977	0.394908	0.080019		0.74712		known RBP	#N/A	#N/A	METAB		1009310000
pdhB	2	0.234379	0.484449	0.094538	0.186634	0.38705	0.218351	0.230929	0.163671		0.831739		#N/A	#N/A	#N/A	METAB		1001510000
pdhC	2	0.22749	0.441193	0.086763	0.244555	0.372113	0.234258	0.161453	0.232177		0.868214		#N/A	#N/A	#N/A	METAB		9.97117e+08
lplJ	2	0.309806	0.431717	0.119707	0.13877	0.35656	0.204743	0.20903	0.229666		0.867766		#N/A	#N/A	#N/A	scavenging of lipoic acid		957540000
rplX	2	0.270783	0.536644	0.143401	0.049171	0.321104	0.314786	0.206591	0.157519		0.87011		known RBP	#N/A	essential	#N/A		9.44557e+08
yjjA	2	0.201044	0.560393	0.111696	0.126867	0.343341	0.258001	0.215076	0.183582		0.822804		#N/A	#N/A	#N/A	#N/A		927350000
rocD	2	0.171128	0.616555	0.100179	0.112138	0.2903	0.399663	0.125855	0.184183		0.870488		#N/A	#N/A	#N/A	METAB		8.98767e+08
efp	2	0.252798	0.602951	0.077858	0.066393	0.394429	0.254592	0.152756	0.198223		0.797267		known RBP	#N/A	#N/A	#N/A		880820000
pta	2	0.323461	0.474362	0.083931	0.118247	0.396633	0.231239	0.159785	0.212343		0.859402		#N/A	#N/A	#N/A	METAB		8.67447e+08
gndA	2	0.340454	0.411588	0.101376	0.146582	0.489633	0.187786	0.149289	0.173292		0.86275		#N/A	#N/A	#N/A	METAB		847380000
eno	2	0.264424	0.405963	0.096768	0.232845	0.383703	0.187614	0.201513	0.227171		0.864993		known RBP	#N/A	essential	METAB		845870000
guaB	2	0.227258	0.366693	0.117704	0.288346	0.421284	0.257284	0.193082	0.128349		0.857788		#N/A	#N/A	#N/A	METAB		8.32637e+08
pckA	2	0.321251	0.501981	0.0898	0.086968	0.467955	0.303163	0.121828	0.107054		0.87502		#N/A	#N/A	#N/A	METAB		8.27847e+08
ptsH	2	0.325859	0.478018	0.182292	0.013831	0.433519	0.281591	0.236726	0.048163		0.883471		#N/A	#N/A	#N/A	#N/A		818750000
rpsH	2	0.334377	0.532002	0.067165	0.066455	0.318373	0.276007	0.230773	0.174847		0.838518		known RBP	#N/A	essential	#N/A		8.06067e+08
hupA	2	0.326695	0.513186	0.129934	0.030185	0.336553	0.337362	0.254871	0.071214		0.890109		#N/A	#N/A	#N/A	#N/A		728200000
groS	2	0.298204	0.535539	0.150122	0.016135	0.395477	0.382669	0.169487	0.052368		0.907103		#N/A	#N/A	#N/A	#N/A		671390000
rplL	2	0.340684	0.531799	0.100912	0.026605	0.441951	0.302078	0.179218	0.076753		0.866141		known RBP	#N/A	essential	#N/A		6.69437e+08
asnS	2	0.269228	0.415578	0.158377	0.156817	0.423071	0.253667	0.160352	0.162909		0.888282		known RBP	#N/A	#N/A	#N/A		6.34683e+08
ald	2	0.203378	0.544564	0.087881	0.164177	0.319129	0.303218	0.226022	0.15163		0.849263		#N/A	#N/A	#N/A	alanine utilization		6.32793e+08
sufC	2	0.272396	0.577877	0.101341	0.048386	0.408861	0.198605	0.211587	0.180948		0.780799		#N/A	#N/A	essential	synthesis of Fe-S clusters		5.93247e+08
ackA	2	0.327904	0.500734	0.09473	0.076632	0.507059	0.203248	0.201024	0.088669		0.818315		#N/A	#N/A	#N/A	METAB		5.65923e+08
citZ	2	0.157718	0.605698	0.146687	0.089896	0.310749	0.274113	0.312134	0.103004		0.799431		#N/A	#N/A	#N/A	METAB		5.58133e+08
dnaK	2	0.220886	0.50819	0.12608	0.144844	0.373571	0.238278	0.297188	0.090963		0.820873		#N/A	#N/A	#N/A	#N/A		5.57477e+08
yqhT	2	0.342576	0.351314	0.261195	0.044915	0.327775	0.232962	0.260073	0.179191		0.910198		#N/A	#N/A	#N/A	#N/A		5.25247e+08
pfkA	2	0.259401	0.553215	0.084229	0.103155	0.420903	0.25131	0.129483	0.198304		0.820884		#N/A	#N/A	#N/A	METAB		5.18663e+08
pgi	2	0.189484	0.522324	0.07181	0.216381	0.378003	0.238399	0.253105	0.130494		0.802265		#N/A	#N/A	#N/A	METAB		5.04577e+08
acoB	2	0.23399	0.580566	0.073835	0.111609	0.345326	0.391625	0.148176	0.114873		0.884207		#N/A	#N/A	#N/A	METAB		503970000
typA	2	0.316606	0.425687	0.162691	0.095015	0.4636	0.305409	0.148266	0.082725		0.904563		#N/A	#N/A	#N/A	#N/A		5.02633e+08
ftsZ	2	0.235924	0.518093	0.09602	0.149964	0.430601	0.244677	0.179039	0.145684		0.827108		#N/A	#N/A	essential	#N/A		4.87973e+08
sufB	2	0.259636	0.349223	0.207813	0.183327	0.365578	0.191324	0.214569	0.228529		0.902219		#N/A	#N/A	essential	synthesis of iron-sulfur clusters		483220000
yumC	2	0.300464	0.408374	0.142393	0.148769	0.42978	0.195189	0.212613	0.162418		0.870301		#N/A	#N/A	essential	METAB		4.82673e+08
resD	2	0.204243	0.630442	0.058022	0.107294	0.385949	0.295031	0.159615	0.159405		0.800906		#N/A	#N/A	#N/A	METAB		465950000
yceD	2	0.225156	0.566308	0.060966	0.14757	0.35316	0.288411	0.17034	0.188089		0.836281		#N/A	#N/A	#N/A	#N/A		4.60757e+08
lysS	2	0.243306	0.47399	0.100756	0.181947	0.434812	0.177877	0.187046	0.200264		0.818245		known RBP	#N/A	essential	translation		452860000
ypuA	2	0.172771	0.62652	0.097241	0.103468	0.38305	0.338328	0.211129	0.067493		0.811893		#N/A	#N/A	#N/A	#N/A		4.49613e+08
gltC	2	0.243646	0.490694	0.139924	0.125736	0.43526	0.238	0.193343	0.133397		0.839157		known RBP_TRS	#N/A	#N/A	metab		434480000
ahpC	2	0.295355	0.460733	0.095927	0.147986	0.409012	0.192289	0.248865	0.149834		0.835399		#N/A	#N/A	#N/A	#N/A		422350000
nasF	2	0.432577	0.223819	0.241138	0.102466	0.212816	0.605339	0.056299	0.125546		0.760965		#N/A	#N/A	#N/A	METAB		4.21987e+08
rpsU	2	0.342167	0.324867	0.118546	0.21442	0.503536	0.15177	0.266016	0.078679		0.844939		known RBP	#N/A	#N/A	#N/A		4.16183e+08
rpsN1	2	0.463212	0.438371	0.050063	0.048354	0.221344	0.362537	0.181	0.235119		0.829503		#N/A	#N/A	#N/A	#N/A		4.11695e+08
frr	2	0.352362	0.5096	0.100527	0.037511	0.378663	0.329491	0.165606	0.12624		0.893653		known RBP	#N/A	essential	#N/A		409480000
glpK	2	0.266603	0.403109	0.152343	0.177945	0.339777	0.210715	0.221579	0.227929		0.888575		#N/A	#N/A	#N/A	METAB		3.95293e+08
yeeI	2	0.266344	0.615855	0.052171	0.06563	0.350006	0.28139	0.245599	0.123005		0.800267		#N/A	#N/A	#N/A	#N/A		3.85903e+08
rpsT	2	0.218869	0.44437	0.174002	0.162759	0.227066	0.355964	0.274843	0.142127		0.932034		known RBP	#N/A	#N/A	#N/A		380770000
aspB	2	0.264653	0.511965	0.087914	0.135468	0.426229	0.249083	0.138174	0.186514		0.841613		#N/A	#N/A	#N/A	biosynthesis of aspartate		380660000
ytxH	2	0.419476	0.431478	0.129552	0.019494	0.41722	0.227378	0.334527	0.020876		0.855364		#N/A	#N/A	#N/A	#N/A		374276000
rpmD	2	0.183371	0.624166	0.155636	0.036827	0.153586	0.29095	0.479481	0.075984		0.766372		known RBP	#N/A	essential	#N/A		3.64331e+08
rnjB	2	0.260138	0.351489	0.157547	0.230826	0.454126	0.183337	0.197519	0.165018		0.86599		known RBP	#N/A	#N/A	#N/A		364270000
ptsI	2	0.2878	0.388218	0.129066	0.194916	0.421907	0.225317	0.229104	0.123672		0.87793		#N/A	#N/A	#N/A	#N/A		3.58317e+08
gltX	2	0.214087	0.423903	0.093903	0.268107	0.442359	0.154697	0.15563	0.247313		0.820541		known RBP	#N/A	essential	#N/A		3.42797e+08
rpmJ	2	0.261599	0.548818	0.157817	0.031765	0.387219	0.326125	0.194958	0.091698		0.867388		known RBP	#N/A	#N/A	#N/A		3.33527e+08
gpmI	2	0.306931	0.344935	0.088582	0.259552	0.47569	0.183031	0.199087	0.142192		0.857981		#N/A	#N/A	#N/A	#N/A		3.30893e+08
rpmB	2	0.232232	0.567382	0.133548	0.066838	0.45035	0.21902	0.207315	0.123315		0.789309		known RBP	#N/A	#N/A	#N/A		3.29717e+08
pyk	2	0.283248	0.396916	0.109248	0.210588	0.37592	0.192717	0.201228	0.230136		0.878419		#N/A	#N/A	#N/A	METAB		329370000
acoC	2	0.169141	0.609255	0.061204	0.160399	0.376977	0.325235	0.136279	0.16151		0.820069		#N/A	#N/A	#N/A	METAB		3.28413e+08
thrS	2	0.162211	0.435564	0.095682	0.306544	0.456303	0.19061	0.176484	0.176603		0.793902		known RBP	#N/A	#N/A	METAB		319820000
greA	2	0.426005	0.436049	0.10602	0.031926	0.360436	0.386785	0.222611	0.030168		0.928721		known RBP	#N/A	#N/A	#N/A		316300000
yjoA	2	0.250441	0.560054	0.045262	0.144243	0.46754	0.21834	0.108517	0.205604		0.792837		#N/A	#N/A	#N/A	#N/A		3.14798e+08
ycnI	2	0.408674	0.404101	0.072839	0.114387	0.416777	0.259705	0.129079	0.19444		0.912697		#N/A	#N/A	#N/A	#N/A		3.08469e+08
tal	2	0.199682	0.550395	0.083796	0.166127	0.31577	0.233189	0.255519	0.195523		0.809968		#N/A	#N/A	#N/A	#N/A		3.05353e+08
yoeB	2	0.432434	0.386772	0.088881	0.091913	0.511582	0.200203	0.108258	0.179956		0.889095		#N/A	#N/A	#N/A	METAB		2.98463e+08
gltA	2	0.006344	0.515021	0.224791	0.253844	0.438294	0.094841	0.343411	0.123454		0.686072		#N/A	#N/A	#N/A	METAB		296250000
ykoM	2	0.3133	0.564504	0.076798	0.045398	0.427575	0.208643	0.24556	0.118222		0.791745		#N/A	#N/A	#N/A	#N/A		2.92688e+08
gatA	2	0.28274	0.427539	0.127616	0.162106	0.443497	0.199042	0.239237	0.118224		0.847981		known RBP	#N/A	essential	METAB		2.91207e+08
acpA	2	0.338634	0.403753	0.181404	0.076209	0.296827	0.241395	0.258891	0.202888		0.888018		#N/A	#N/A	essential	METAB		2.84823e+08
rbfA	2	0.425801	0.265059	0.057601	0.251539	0.410578	0.184427	0.161809	0.243186		0.93355		known RBP	#N/A	#N/A	#N/A		2.83403e+08
der	2	0.265611	0.352842	0.177864	0.203683	0.294936	0.254127	0.176052	0.274885		0.937395		#N/A	#N/A	#N/A	#N/A		2.82653e+08
rpmC	2	0.343204	0.443538	0.105656	0.107603	0.293629	0.212694	0.320272	0.173405		0.837107		known RBP	#N/A	#N/A	#N/A		2.82142e+08
prs	2	0.277073	0.460971	0.108007	0.153949	0.382553	0.239676	0.1766	0.201171		0.870547		#N/A	#N/A	essential	phosphoribosylpyrophosphate synthesis (biosynthesis of histidine)		2.80807e+08
ahpF	2	0.325023	0.321102	0.150319	0.203556	0.497956	0.144186	0.21906	0.138798		0.867595		#N/A	#N/A	#N/A	#N/A		2.79277e+08
engB	2	0.278043	0.532569	0.048434	0.140954	0.451416	0.244413	0.138958	0.165213		0.825447		#N/A	#N/A	#N/A	METAB		265150000
gatB	2	0.308376	0.435938	0.150339	0.105347	0.42461	0.203659	0.193897	0.177834		0.863421		known RBP	#N/A	essential	#N/A		264610000
pdxS	2	0.199088	0.581576	0.077824	0.141513	0.326482	0.27838	0.22202	0.173117		0.819758		#N/A	#N/A	#N/A	pyridoxal-5-phosphate biosynthesis		2.61603e+08
srfAC	2	0.076038	0.431399	0.225884	0.266679	0.563155	0.307644	0.126961	0.00224		0.711767		#N/A	#N/A	#N/A	antibiotic synthesis		258820000
pgl	2	0.176766	0.525558	0.172962	0.124713	0.280172	0.285766	0.212387	0.221675		0.859333		#N/A	#N/A	#N/A	METAB		2.55573e+08
clpX	2	0.203631	0.476426	0.189408	0.130534	0.292766	0.216455	0.283426	0.207353		0.849775		#N/A	#N/A	#N/A	METAB		2.54833e+08
nusA	2	0.216042	0.52163	0.124729	0.137599	0.376348	0.204442	0.206581	0.212629		0.813831		known RBP	#N/A	essential	#N/A		2.53083e+08
galE	2	0.22169	0.457225	0.172846	0.148239	0.351422	0.25056	0.218014	0.180005		0.87491		#N/A	#N/A	#N/A	METAB		2.50967e+08
htpG	2	0.223815	0.370816	0.125923	0.279445	0.367701	0.295512	0.230229	0.106559		0.87044		#N/A	#N/A	#N/A	#N/A		2.50943e+08
era	2	0.193075	0.522769	0.088786	0.19537	0.480905	0.221641	0.141917	0.155536		0.789089		known RBP	#N/A	essential	METAB		243281000
ppaC	2	0.234833	0.436517	0.092488	0.236162	0.39564	0.242503	0.169196	0.192661		0.866511		#N/A	#N/A	essential	recovery of phosphate ions from pyrophosphate		2.37423e+08
ytsJ	2	0.337426	0.369676	0.097267	0.195631	0.418605	0.182472	0.194926	0.203997		0.886816		#N/A	#N/A	#N/A	METAB		2.36763e+08
obg	2	0.224731	0.448045	0.109914	0.21731	0.594101	0.158562	0.129718	0.117619		0.759914		known RBP	spo	essential	#N/A		2.36265e+08
ykaA	2	0.201184	0.591764	0.058106	0.148947	0.380765	0.269619	0.11544	0.234176		0.808573		#N/A	#N/A	#N/A	#N/A		2.30019e+08
glcD	2	0.22768	0.40609	0.074077	0.292154	0.377257	0.302377	0.173757	0.146609		0.873263		#N/A	#N/A	#N/A	METAB		2.26237e+08
fabI	2	0.22741	0.479946	0.17355	0.119094	0.353295	0.214681	0.22139	0.210634		0.844372		#N/A	#N/A	#N/A	METAB		219234000
accD	2	0.17893	0.546293	0.10987	0.164907	0.482385	0.23764	0.161057	0.118919		0.780862		#N/A	#N/A	essential	METAB		211478000
ispA	2	0.195042	0.596364	0.111096	0.097498	0.476804	0.195553	0.194629	0.133014		0.750862		#N/A	#N/A	#N/A	protein degradation		210470000
pyrG	2	0.293507	0.396678	0.137979	0.171836	0.438409	0.287027	0.177834	0.09673		0.899689		#N/A	#N/A	essential	METAB		210260000
ychF	2	0.27768	0.561804	0.082892	0.077624	0.42394	0.244804	0.09146	0.239797		0.807481		#N/A	#N/A	#N/A	#N/A		2.1023e+08
yhaH	2	0.363582	0.539385	0.078008	0.019026	0.384087	0.259088	0.241616	0.11521		0.830437		#N/A	#N/A	#N/A	#N/A		2.08861e+08
fabL	2	0.305056	0.514911	0.090035	0.089998	0.462037	0.23232	0.151924	0.15372		0.832376		#N/A	spo	#N/A	METAB		201581000
zwf	2	0.267479	0.417006	0.089277	0.226238	0.474481	0.203462	0.203675	0.118382		0.831796		#N/A	#N/A	#N/A	METAB		1.99623e+08
hisS	2	0.180085	0.51076	0.117185	0.191969	0.313811	0.328054	0.150564	0.207571		0.885303		known RBP	#N/A	essential	#N/A		199194000
cinA	2	0.229914	0.461019	0.197975	0.111092	0.305643	0.235978	0.20629	0.252088		0.861863		#N/A	#N/A	#N/A	#N/A		198065000
nusG	2	0.243117	0.593918	0.051912	0.111052	0.360374	0.254197	0.168837	0.216592		0.803805		known RBP	#N/A	#N/A	#N/A		187676000
proS	2	0.218576	0.446853	0.151972	0.182599	0.363689	0.208272	0.192152	0.235887		0.856445		known RBP	#N/A	essential	#N/A		1.81147e+08
cshB	2	0.174658	0.475588	0.062047	0.287707	0.423619	0.196572	0.148194	0.231614		0.806093		known RBP	#N/A	#N/A	#N/A		177720000
yfmT	2	0.223287	0.451182	0.082514	0.243017	0.357374	0.233957	0.196775	0.211894		0.859296		#N/A	#N/A	#N/A	#N/A		1.74869e+08
yceC	2	0.271381	0.562578	0.040581	0.125459	0.392194	0.285577	0.080663	0.241566		0.836895		#N/A	#N/A	#N/A	#N/A		174022000
prfA	2	0.240451	0.587364	0.10595	0.066235	0.37231	0.244868	0.186793	0.196028		0.801209		known RBP	#N/A	essential	#N/A		1.66444e+08
proA	2	0.280716	0.519154	0.111887	0.088242	0.389118	0.309631	0.165635	0.135616		0.876728		#N/A	#N/A	#N/A	metab		164549000
ykpA	2	0.267953	0.383733	0.135331	0.212983	0.427104	0.252088	0.201109	0.119699		0.882008		#N/A	#N/A	#N/A	#N/A		1.6446e+08
lytC	2	0.206213	0.51978	0.119629	0.154378	0.319514	0.24419	0.188996	0.247299		0.84013		#N/A	#N/A	#N/A	#N/A		1.62398e+08
iolA	2	0.12827	0.494162	0.145532	0.232036	0.284547	0.356755	0.205925	0.152773		0.884638		#N/A	#N/A	#N/A	METAB		161813000
lepA	2	0.265275	0.428636	0.171656	0.134434	0.573232	0.18772	0.147598	0.09145		0.802957		#N/A	#N/A	#N/A	#N/A		1.60919e+08
queA	2	0.292747	0.434097	0.090266	0.18289	0.401143	0.179587	0.142796	0.276474		0.85164		known RBP	#N/A	#N/A	#N/A		1.59345e+08
secA	2	0.2502	0.538465	0.141858	0.069477	0.394193	0.351595	0.165812	0.0884		0.881061		#N/A	#N/A	essential	#N/A		158246000
fur	2	0.417988	0.475026	0.058844	0.048142	0.461513	0.23939	0.183852	0.115245		0.860762		known RBP_TRS	#N/A	#N/A	regulation of iron homoeostasis		1.53137e+08
cmk	2	0.219675	0.648804	0.06723	0.06429	0.338301	0.316869	0.174297	0.170533		0.808295		#N/A	#N/A	essential	synthesis of CTP and dCTP		151820000
moaE	2	0.328873	0.560848	0.055407	0.054873	0.368898	0.288565	0.106065	0.236473		0.833203		#N/A	#N/A	#N/A	nitrate respiration		146917000
ffh	2	0.267301	0.535935	0.084991	0.111772	0.450375	0.286275	0.21727	0.04608		0.828492		#N/A	#N/A	essential	#N/A		146330000
yitK	2	0.392693	0.458971	0.096143	0.052194	0.369951	0.291522	0.16413	0.174397		0.890328		#N/A	#N/A	#N/A	#N/A		138784000
rapK	2	0.122446	0.613189	0.142759	0.121606	0.337075	0.341562	0.107863	0.2135		0.820063		#N/A	#N/A	#N/A	#N/A		1.32967e+08
yceE	2	0.288227	0.479441	0.092765	0.139566	0.358961	0.292192	0.138365	0.210483		0.891402		#N/A	#N/A	#N/A	#N/A		1.32617e+08
purA	2	0.18736	0.513532	0.120229	0.178879	0.28714	0.289053	0.215281	0.208527		0.867466		#N/A	#N/A	#N/A	METAB		131261000
gntZ	2	0.36569	0.441675	0.081921	0.110713	0.520683	0.283749	0.118998	0.07657		0.886528		#N/A	#N/A	#N/A	METAB		127660000
yoxD	2	0.293106	0.57587	0.060876	0.070148	0.426692	0.18669	0.159889	0.226728		0.774375		#N/A	#N/A	#N/A	#N/A		1.2762e+08
rsbV	2	0.455471	0.44799	0.08415	0.012388	0.474823	0.19213	0.200682	0.132366		0.846855		#N/A	#N/A	#N/A	#N/A		1.24424e+08
secDF	2	0.28102	0.463985	0.100841	0.154153	0.406222	0.196648	0.122716	0.274414		0.840246		#N/A	#N/A	#N/A	#N/A		1.22334e+08
trxA	2	0.328768	0.443301	0.093155	0.134776	0.302429	0.201419	0.212901	0.283251		0.845416		#N/A	#N/A	essential	METAB		1.21008e+08
accC1	2	0.243077	0.380022	0.206605	0.170296	0.321074	0.249833	0.184588	0.244505		0.914817		#N/A	#N/A	#N/A	METAB		1.2003e+08
trpS	2	0.196519	0.437026	0.100416	0.266039	0.385649	0.1811	0.173617	0.259633		0.8367		known RBP	#N/A	essential	#N/A		1.20012e+08
fabHA	2	0.245156	0.533895	0.159441	0.061509	0.432733	0.251522	0.173728	0.142018		0.82564		#N/A	#N/A	#N/A	METAB		1.14963e+08
dnaN	2	0.285547	0.491274	0.131057	0.092121	0.38522	0.25398	0.246668	0.114132		0.858496		#N/A	#N/A	essential	#N/A		114215000
buk	2	0.22648	0.575684	0.11391	0.083926	0.361669	0.273567	0.24438	0.120385		0.821183		#N/A	#N/A	#N/A	utilization of branched-chain keto acids		1.14018e+08
pyrH	2	0.247422	0.540215	0.092036	0.120327	0.320362	0.241428	0.182894	0.255316		0.826024		#N/A	#N/A	essential	METAB		1.11641e+08
sdaAB	2	0.2151	0.582194	0.143114	0.059592	0.302544	0.212148	0.251224	0.234083		0.783947		#N/A	#N/A	#N/A	METAB		107574000
yqiS	2	0.177956	0.464909	0.11213	0.245005	0.349934	0.204373	0.214778	0.230915		0.835538		#N/A	#N/A	#N/A	#N/A		1.07511e+08
glyS	2	0.25997	0.456217	0.127501	0.156311	0.463659	0.209015	0.238263	0.089063		0.827237		known RBP	#N/A	essential	#N/A		1.07055e+08
rlmN	2	0.230221	0.496002	0.129992	0.143784	0.470722	0.277399	0.128757	0.123122		0.837168		#N/A	#N/A	#N/A	#N/A		1.06157e+08
yvcJ	2	0.218401	0.485204	0.13099	0.165405	0.381082	0.225531	0.228654	0.164734		0.839194		#N/A	#N/A	#N/A	#N/A		1.03802e+08
glyQ	2	0.254294	0.442468	0.110567	0.192671	0.396171	0.241982	0.203333	0.158514		0.867622		known RBP	#N/A	essential	#N/A		1.03684e+08
gpsA	2	0.225361	0.517237	0.135624	0.121778	0.402755	0.235938	0.213416	0.147891		0.828732		#N/A	#N/A	#N/A	METAB		1.03095e+08
gmk	2	0.185283	0.549495	0.067956	0.197265	0.322901	0.228667	0.219762	0.22867		0.809015		#N/A	#N/A	essential	GTP biosynthesis		100607000
mreB	2	0.313133	0.525124	0.082004	0.07974	0.40193	0.319629	0.118664	0.159777		0.879726		#N/A	#N/A	essential	#N/A		9.94697e+07
ftsA	2	0.267041	0.559567	0.069101	0.104291	0.411199	0.342102	0.127248	0.11945		0.866131		#N/A	#N/A	essential	#N/A		9.86707e+07
gyrB	2	0.299374	0.398851	0.184544	0.117231	0.396684	0.207254	0.219635	0.176427		0.887179		#N/A	#N/A	essential	#N/A		94340000
iolS	2	0.139216	0.527254	0.105435	0.228095	0.279783	0.263208	0.270318	0.186692		0.827968		#N/A	#N/A	#N/A	METAB		9.22773e+07
aroC	2	0.202346	0.551179	0.100912	0.145563	0.350943	0.27697	0.139393	0.232694		0.836948		#N/A	#N/A	#N/A	biosynthesis of aromatic amino acids		9.16173e+07
serC	2	0.213179	0.552435	0.081359	0.153026	0.294874	0.285339	0.185198	0.234588		0.845526		#N/A	#N/A	#N/A	biosynthesis of serine		90768000
yknX	2	0.115004	0.547796	0.204395	0.132805	0.201844	0.259036	0.422625	0.116494		0.813711		#N/A	#N/A	#N/A	#N/A		8.88573e+07
nrdE	2	0.301906	0.429321	0.147394	0.121379	0.545122	0.231831	0.186524	0.036523		0.836531		#N/A	#N/A	essential	synthesis of deoxyribonucleoside triphosphates		8.71187e+07
msmX	2	0.180068	0.431801	0.108096	0.280034	0.303272	0.282427	0.214074	0.200227		0.882641		#N/A	#N/A	#N/A	METAB		8.09143e+07
panC	2	0.199412	0.586153	0.082391	0.132045	0.278393	0.338234	0.205848	0.177525		0.854216		#N/A	#N/A	#N/A	biosynthesis of coenzyme A		8.06943e+07
yqfO	2	0.189663	0.389509	0.132335	0.288493	0.474051	0.19517	0.167103	0.163676		0.815994		#N/A	#N/A	#N/A	#N/A		79546000
ytqB	2	0.278146	0.447397	0.053742	0.220714	0.55685	0.218251	0.12047	0.104429		0.807543		#N/A	#N/A	#N/A	#N/A		7.92047e+07
parE	2	0.288931	0.42219	0.126326	0.162554	0.494085	0.206069	0.130162	0.169684		0.850951		#N/A	#N/A	essential	#N/A		7.81583e+07
pncB	2	0.29342	0.384858	0.116053	0.205669	0.46515	0.22459	0.203783	0.106476		0.865173		#N/A	#N/A	essential	NAD salvage and biosynthesis		7.76113e+07
fabD	2	0.240251	0.427304	0.109655	0.222789	0.385814	0.230469	0.222514	0.161203		0.861741		#N/A	#N/A	essential	METAB		7.51303e+07
mtrB	2	0.37724	0.420379	0.165035	0.037347	0.431448	0.208482	0.260496	0.099574		0.876688		known RBP	#N/A	#N/A	regulation of tryptophan biosynthesis(and translation) attenuation in the trp operon;repression of the folate operon		7.49233e+07
ftsY	2	0.175494	0.653796	0.068632	0.102079	0.324774	0.286365	0.195855	0.193006		0.786843		#N/A	spo	essential	#N/A		7.43697e+07
accA	2	0.205734	0.538695	0.107484	0.148087	0.42378	0.232269	0.193817	0.150135		0.807063		#N/A	#N/A	essential	METAB		7.41193e+07
ftsE	2	0.183599	0.639508	0.056529	0.120363	0.342606	0.348309	0.153183	0.155903		0.826301		#N/A	spo	#N/A	#N/A		7.22163e+07
ptsG	2	0.295915	0.480245	0.06886	0.15498	0.341737	0.295868	0.17229	0.190105		0.890426		#N/A	#N/A	#N/A	METAB		7.18203e+07
ypgR	2	0.179698	0.503966	0.106003	0.210333	0.302183	0.280469	0.249508	0.16784		0.852222		#N/A	#N/A	#N/A	#N/A		71153000
pheS	2	0.204336	0.471899	0.087323	0.236443	0.367136	0.206483	0.181518	0.244862		0.837294		known RBP	#N/A	essential	METAB		7.11087e+07
soj	2	0.232608	0.531863	0.150287	0.085242	0.398516	0.250236	0.171111	0.180137		0.829502		#N/A	#N/A	#N/A	#N/A		7.09373e+07
ykvY	2	0.226334	0.388437	0.08918	0.296048	0.379423	0.216524	0.243835	0.160218		0.845599		#N/A	#N/A	#N/A	#N/A		70583000
yqfL	2	0.162982	0.588673	0.09083	0.157515	0.3872	0.216719	0.212754	0.183327		0.774082		#N/A	#N/A	#N/A	METAB		66067000
mecA	2	0.129035	0.502134	0.167074	0.201756	0.518626	0.194143	0.187286	0.099944		0.74632		#N/A	#N/A	#N/A	#N/A		5.73577e+07
yuaE	2	0.192417	0.729854	0.061261	0.016468	0.233892	0.15946	0.546357	0.060291		0.624398		#N/A	#N/A	#N/A	#N/A		56258000
ytpQ	2	0.154686	0.564328	0.088166	0.192819	0.413198	0.224681	0.163947	0.198175		0.783228		#N/A	#N/A	#N/A	maybe involved in iron homeostasis		5.54613e+07
atpC	2	0.36914	0.50674	0.076539	0.047582	0.340181	0.408003	0.149627	0.102189		0.931241		#N/A	#N/A	#N/A	METAB		5.52757e+07
pdxK	2	0.186788	0.536809	0.106037	0.170366	0.385039	0.238024	0.144622	0.232315		0.817037		#N/A	#N/A	#N/A	biosynthesis of pyridoxal phosphate		5.50163e+07
ypdA	2	0.263683	0.423746	0.102278	0.210292	0.331159	0.240627	0.199733	0.22848		0.890554		#N/A	#N/A	#N/A	#N/A		5.26533e+07
lipM	2	0.199039	0.576855	0.108983	0.115123	0.422641	0.299237	0.165797	0.112325		0.819511		#N/A	#N/A	#N/A	biosynthesis of lipoic acid		5.24503e+07
pcrA	2	0.294867	0.392838	0.087656	0.224639	0.57179	0.166312	0.180573	0.081325		0.801775		#N/A	#N/A	essential	#N/A		5.21273e+07
rsbRB	2	0.167459	0.435908	0.087814	0.30882	0.428183	0.227291	0.282667	0.061859		0.770623		#N/A	#N/A	#N/A	#N/A		5.18287e+07
cccA	2	0.341776	0.399817	0.065828	0.192579	0.460704	0.17795	0.163942	0.197405		0.86489		#N/A	#N/A	#N/A	METAB		48402300
iolW	2	0.182114	0.615626	0.107774	0.094486	0.362946	0.280046	0.263153	0.093855		0.794174		#N/A	#N/A	#N/A	METAB		47774000
hslO	2	0.215363	0.44885	0.071077	0.264709	0.302253	0.273164	0.221999	0.202584		0.872473		#N/A	#N/A	#N/A	#N/A		4.75133e+07
yusF	2	0.329671	0.383196	0.066745	0.220388	0.567395	0.14642	0.042928	0.243257		0.831428		#N/A	#N/A	#N/A	#N/A		46653000
degV	2	0.282562	0.45234	0.140798	0.1243	0.301037	0.354905	0.130315	0.213743		0.933021		#N/A	#N/A	#N/A	METAB		4.66017e+07
ydjI	2	0.234601	0.566413	0.110045	0.088941	0.360859	0.317131	0.171993	0.150017		0.85367		#N/A	#N/A	#N/A	#N/A		4.63423e+07
yopR	2	0.231662	0.551575	0.080337	0.136427	0.373762	0.19114	0.180051	0.255047		0.791362		#N/A	#N/A	#N/A	#N/A		4.48857e+07
glpP	2	0.278317	0.523023	0.056278	0.142382	0.404795	0.215271	0.134692	0.245242		0.821508		known RBP	#N/A	#N/A	METAB		4.46644e+07
yqaP	2	0.247409	0.591943	0.06425	0.096398	0.331725	0.304961	0.248225	0.115089		0.824171		#N/A	#N/A	#N/A	#N/A		43691000
ohrA	2	0.352264	0.369831	0.08007	0.197836	0.578022	0.132269	0.036206	0.253502		0.832351		#N/A	#N/A	#N/A	#N/A		4.24837e+07
ydiF	2	0.2051	0.484474	0.093833	0.216593	0.514285	0.252251	0.187886	0.045578		0.783427		#N/A	#N/A	#N/A	#N/A		4.22993e+07
ywtE	2	0.218703	0.492487	0.100903	0.187907	0.375597	0.309285	0.192851	0.122267		0.866826		#N/A	#N/A	#N/A	dephosphorylation of the riboflavin precursor, 5-amino-6-ribitylamino-2,4(1H,3H)-pyrimidinedione 5'-phosphate (minor activity)		3.88637e+07
yojF	2	0.333599	0.356877	0.086419	0.223104	0.431212	0.075619	0.24849	0.244679		0.830172		#N/A	#N/A	#N/A	#N/A		3.86619e+07
metN	2	0.19966	0.573557	0.060445	0.166338	0.324932	0.291711	0.197138	0.186219		0.831025		#N/A	#N/A	#N/A	methionine uptake		37820000
yjcP	2	0.294475	0.378807	0.035361	0.291357	0.325307	0.275781	0.137123	0.261789		0.92451		#N/A	#N/A	#N/A	#N/A		3.76437e+07
ywlE	2	0.299068	0.554565	0.071312	0.075055	0.392825	0.232565	0.252735	0.121875		0.807919		#N/A	#N/A	#N/A	#N/A		3.71327e+07
rny	2	0.235245	0.405571	0.110125	0.249059	0.263326	0.242727	0.240577	0.25337		0.894711		known RBP	#N/A	#N/A	#N/A		3.59337e+07
mnmE	2	0.204776	0.453897	0.126889	0.214437	0.461747	0.23193	0.237284	0.069039		0.807236		#N/A	#N/A	#N/A	#N/A		3.48303e+07
gntK	2	0.341744	0.416648	0.241608	0	0.464758	0.252405	0.201628	0.081209		0.88786		#N/A	#N/A	#N/A	METAB		3.12323e+07
ycsA	2	0.159201	0.454405	0.149127	0.237266	0.226037	0.314193	0.262917	0.196853		0.901628		#N/A	#N/A	#N/A	METAB		30866000
aroB	2	0.262769	0.496185	0.109257	0.131789	0.351056	0.270548	0.224684	0.153711		0.865361		#N/A	#N/A	#N/A	biosynthesis of aromatic amino acids		3.07363e+07
ytxK	2	0.182339	0.565929	0.11693	0.134802	0.451744	0.248997	0.201073	0.098185		0.787018		#N/A	#N/A	#N/A	#N/A		30288400
rapB	2	0.230625	0.435555	0.116848	0.216973	0.438048	0.266522	0.189432	0.105998		0.850685		#N/A	spo	#N/A	#N/A		3.00177e+07
yhdR	2	0.153913	0.453273	0.143623	0.249191	0.245472	0.280527	0.297911	0.176091		0.870219		#N/A	#N/A	#N/A	#N/A		2.94187e+07
mtaB	2	0.388965	0.378411	0.232624	0	0.430346	0.475529	0.094125	0		0.912928		#N/A	#N/A	#N/A	#N/A		2.94007e+07
ezrA	2	0.226764	0.572916	0.069544	0.130776	0.370517	0.368067	0.182513	0.078903		0.860285		#N/A	#N/A	#N/A	#N/A		2.93727e+07
purU	2	0.214675	0.488215	0.118508	0.178602	0.450372	0.234651	0.18786	0.127117		0.821599		#N/A	#N/A	#N/A	METAB		2.92653e+07
ypiA	2	0.245763	0.563621	0.11797	0.072645	0.407066	0.342093	0.250841	0		0.843455		#N/A	#N/A	#N/A	#N/A		29045000
xylA	2	0.258425	0.429571	0.10602	0.205984	0.537938	0.18796	0.197022	0.07708		0.799126		#N/A	#N/A	#N/A	METAB		2.88407e+07
prpC	2	0.161283	0.64366	0.094884	0.100173	0.368635	0.224634	0.201254	0.205477		0.754551		#N/A	#N/A	#N/A	#N/A		2.79223e+07
rsgA	2	0.284359	0.37612	0.292939	0.046582	0.374615	0.153871	0.218016	0.253498		0.837236		#N/A	#N/A	#N/A	#N/A		27735000
ribT	2	0.379484	0.439317	0.079253	0.101945	0.422479	0.265722	0.112557	0.199241		0.89685		#N/A	#N/A	#N/A	acetylation of RibH		2.72959e+07
purH	2	0.166447	0.608798	0.140008	0.084748	0.426998	0.287879	0.238388	0.046735		0.786693		#N/A	#N/A	#N/A	METAB		26626100
yurR	2	0.135995	0.513307	0.350697	0	0.332549	0.210279	0.207884	0.249288		0.769241		#N/A	#N/A	#N/A	#N/A		25506000
ywbC	2	0.280276	0.484884	0.029054	0.205786	0.449522	0.257513	0.200001	0.092965		0.825148		#N/A	#N/A	#N/A	#N/A		2.50381e+07
cca	2	0.25992	0.569039	0.171042	0	0.354555	0.301227	0.253652	0.090566		0.845318		known RBP	#N/A	essential	#N/A		2.43473e+07
malR	2	0.159465	0.531879	0.079821	0.228835	0.367274	0.206679	0.207098	0.218949		0.796753		#N/A	#N/A	#N/A	METAB		2.40707e+07
yxeH	2	0.279477	0.378581	0.072307	0.269636	0.401525	0.260797	0.224888	0.11279		0.861571		#N/A	#N/A	#N/A	#N/A		2.37247e+07
resE	2	0.229752	0.512796	0.089194	0.168258	0.361418	0.221977	0.162107	0.254498		0.830689		#N/A	#N/A	#N/A	METAB		23724100
cycB	2	0.138784	0.493161	0.090076	0.277979	0.456955	0.174174	0.160427	0.208444		0.769365		#N/A	#N/A	#N/A	#N/A		2.27121e+07
ywqK	2	0.354341	0.461537	0.057131	0.126991	0.46258	0.127488	0.229493	0.180439		0.802598		#N/A	spo	#N/A	#N/A		22656700
dxr	2	0.267021	0.428639	0.131669	0.172671	0.37843	0.334376	0.176181	0.111013		0.917719		#N/A	#N/A	#N/A	#N/A		2.15206e+07
yaaQ	2	0.214121	0.459562	0.053253	0.273064	0.421149	0.25065	0.097087	0.231115		0.849845		#N/A	#N/A	#N/A	#N/A		21473400
recN	2	0.270186	0.383942	0.345872	0	0.35768	0.334789	0.18298	0.124551		0.885853		#N/A	#N/A	#N/A	#N/A		2.13152e+07
rsmA	2	0.177761	0.566189	0.08844	0.16761	0.285157	0.239847	0.260572	0.214424		0.806445		#N/A	#N/A	#N/A	#N/A		2.12161e+07
coaA	2	0.308552	0.37342	0.129903	0.188125	0.373237	0.361072	0.159361	0.106331		0.945469		#N/A	#N/A	#N/A	biosynthesis of coenzyme A		2.08933e+07
ytcD	2	0.373964	0.497463	0.063477	0.065096	0.444776	0.252139	0.177776	0.125309		0.85692		#N/A	#N/A	#N/A	#N/A		2.04907e+07
yabN	2	0.293888	0.453122	0.079759	0.173232	0.372854	0.2202	0.218204	0.188743		0.858671		#N/A	#N/A	#N/A	#N/A		20334000
yddJ	2	0.325732	0.524896	0.102279	0.047093	0.398622	0.19484	0.406538	0		0.771395		#N/A	#N/A	#N/A	#N/A		20237400
ykzG	2	0.404859	0.436362	0.117542	0.041236	0.054493	0.238449	0.633168	0.07389		0.672562		#N/A	#N/A	#N/A	#N/A		19995540
cymR	2	0.337655	0.508511	0.079388	0.074447	0.29909	0.253836	0.242865	0.20421		0.834237		known RBP_TRS	#N/A	#N/A	METAB		19523000
ytkP	2	0.239942	0.581532	0.068567	0.109958	0.397008	0.334811	0.201839	0.066341		0.837824		#N/A	#N/A	#N/A	#N/A		1.94247e+07
guaC	2	0.133038	0.561389	0.178404	0.127169	0.289451	0.249612	0.284093	0.176844		0.816079		#N/A	#N/A	#N/A	purine salvage and interconversion		19360000
hemZ	2	0.27238	0.313509	0.285325	0.128786	0.414854	0.372014	0.052795	0.160336		0.859655		#N/A	#N/A	#N/A	METAB		1.91547e+07
prmA	2	0.114098	0.432299	0.160275	0.293329	0.430624	0.104112	0.465264	0		0.688971		#N/A	#N/A	#N/A	#N/A		1.91447e+07
tyrA	2	0.238143	0.451016	0.08285	0.227992	0.346319	0.306331	0.186346	0.161004		0.890644		#N/A	#N/A	#N/A	biosynthesis of tyrosine		1.85597e+07
cspR	2	0.324231	0.521876	0.069601	0.084292	0.370581	0.336325	0.142617	0.150477		0.892425		known RBP	#N/A	#N/A	#N/A		1.82547e+07
iolX	2	0.320396	0.377831	0.301773	0	0.361714	0.305186	0.333101	0		0.955374		#N/A	#N/A	#N/A	METAB		17968000
fabHB	2	0.257054	0.507489	0.235457	0	0.324315	0.215603	0.261512	0.198569		0.81984		#N/A	#N/A	#N/A	METAB		17463000
cssR	2	0.234746	0.491482	0.09399	0.179782	0.468811	0.297306	0.140834	0.09305		0.84015		#N/A	#N/A	#N/A	#N/A		17304000
ydiS	2	0.213131	0.423649	0.109391	0.253829	0.326818	0.216484	0.28608	0.170618		0.846715		#N/A	#N/A	#N/A	#N/A		16959000
yuxH	2	0.101706	0.420084	0.109629	0.368581	0.488333	0.363233	0.070909	0.077524		0.7556		#N/A	#N/A	#N/A	#N/A		1.66767e+07
yqcF	2	0.180264	0.667135	0.063362	0.08924	0.365853	0.236252	0.223968	0.173927		0.74847		#N/A	#N/A	essential	#N/A		16111900
yrhE	2					0.410204	0.337855	0.119053	0.132888		0.719712		#N/A	#N/A	#N/A	#N/A		1.60185e+07
yugH	2	0.157567	0.488115	0.122387	0.231931	0.297739	0.406622	0.178753	0.116886		0.896678		#N/A	#N/A	#N/A	#N/A		1.59299e+07
yqeZ	2	0.369905	0.482224	0.122065	0.025805	0.319021	0.147175	0.222797	0.311007		0.77288		#N/A	#N/A	#N/A	#N/A		1.54828e+07
crh	2	0.412807	0.385268	0.183014	0.018911	0.191048	0.24266	0.519812	0.046479		0.785695		#N/A	#N/A	#N/A	#N/A		1.51858e+07
cheY	2	0.293597	0.628022	0.058292	0.020089	0.350451	0.299298	0.188085	0.162167		0.807436		#N/A	#N/A	#N/A	#N/A		1.50966e+07
ytpP	2	0.303639	0.543609	0.067248	0.085504	0.42401	0.349987	0.119747	0.106255		0.882563		#N/A	#N/A	#N/A	METAB		1.48063e+07
aadK	2	0.150517	0.472452	0.102303	0.274729	0.369397	0.199085	0.261414	0.170105		0.800688		#N/A	#N/A	#N/A	#N/A		1.46177e+07
yqhS	2	0.181804	0.610624	0.06511	0.142462	0.339439	0.217677	0.311507	0.131377		0.755005		#N/A	#N/A	#N/A	#N/A		1.45759e+07
metA	2	0.186003	0.501723	0.162218	0.150056	0.223946	0.238945	0.323341	0.213768		0.841482		#N/A	#N/A	#N/A	biosynthesis of methionine		1.44863e+07
acuC	2	0.171533	0.453962	0.246033	0.128472	0.211993	0.46317	0.205142	0.119696		0.970543		#N/A	#N/A	#N/A	METAB		1.4184e+07
ycbJ	2	0.157017	0.522911	0.198978	0.121094	0.158621	0.041222	0.800157	0		0.610094		#N/A	#N/A	#N/A	#N/A		1.24574e+07
nupC	2	0.437494	0.455536	0.106971	0	0.242848	0.440183	0.156381	0.160588		0.871205		#N/A	#N/A	#N/A	pyrimidine uptake		12419700
ykrK	2	0.154932	0.575761	0.077228	0.192079	0.335949	0.31747	0.201458	0.145123		0.828886		known RBP_TRS	#N/A	#N/A	#N/A		1.24033e+07
ytoI	2	0.236288	0.417187	0.176088	0.170437	0.34967	0.3017	0.265768	0.082862		0.897647		#N/A	#N/A	#N/A	#N/A		1.20329e+07
resC	2	0.188228	0.484555	0.083171	0.244046	0.239611	0.260513	0.499877	0		0.732588		#N/A	#N/A	#N/A	METAB		1.20277e+07
yqgN	2	0.14993	0.521728	0.070051	0.25829	0.54195	0.083421	0.277583	0.097046		0.677951		#N/A	#N/A	#N/A	detoxification of 5-formyl-THF		1.13112e+07
yjdA	2	0.22573	0.537679	0.139977	0.096614	0.170832	0.215897	0.427723	0.185548		0.777928		#N/A	#N/A	#N/A	#N/A		11292000
yqhP	2	0.247235	0.641493	0.098641	0.012631	0.385074	0.305293	0.274142	0.035491		0.797915		#N/A	spo	#N/A	#N/A		11185000
ribC	2	0.087869	0.505846	0.090698	0.315586	0.427634	0.277681	0.184639	0.110046		0.766242		#N/A	#N/A	essential	FAD biosynthesis		1.11815e+07
sufU	2	0.503671	0.408388	0.050205	0.037736	0.148019	0.15886	0.524263	0.168858		0.67187		#N/A	#N/A	essential	transfer of sulfur from SufS to SufB		11100000
perR	2	0.357375	0.550936	0.063482	0.028208	0.441051	0.243265	0.05177	0.263914		0.801658		known RBP_TRS	#N/A	#N/A	#N/A		1.09869e+07
yokL	2	0.296827	0.564114	0.08792	0.051139	0.345228	0.309082	0.155667	0.190023		0.848952		#N/A	#N/A	#N/A	#N/A		1.08467e+07
yrdA	2	0.240131	0.372458	0.387411	0	0.257154	0.150015	0.592831	0		0.848369		#N/A	#N/A	#N/A	#N/A		10811800
rpoZ	2	0.40795	0.545603	0.031105	0.015342	0.419157	0.105709	0.383101	0.092033		0.715652		#N/A	#N/A	#N/A	#N/A		1.0794e+07
yfiR	2	0.151286	0.62068	0.139521	0.088513	0.424342	0.147105	0.192973	0.235581		0.715694		#N/A	#N/A	#N/A	#N/A		1.06721e+07
ytwF	2	0.396416	0.514332	0.051686	0.037565	0.394362	0.361424	0.2179	0.026314		0.886931		#N/A	#N/A	#N/A	#N/A		1.04594e+07
yitU	2	0.170283	0.609222	0.110225	0.11027	0.198407	0.285517	0.347986	0.16809		0.796623		#N/A	#N/A	#N/A	dephosphorylation of the riboflavin precursor, 5-amino-6-ribitylamino-2,4(1H,3H)-pyrimidinedione 5'-phosphate (minor activity)		1.03463e+07
yjoB	2	0.30592	0.504646	0.101401	0.088032	0.427981	0.317374	0.254644	0		0.85752		#N/A	#N/A	#N/A	#N/A		9.95827e+06
yhfP	2	0.252423	0.437216	0.120531	0.18983	0.286912	0.144337	0.324016	0.244735		0.818762		#N/A	#N/A	#N/A	#N/A		9.21807e+06
mtlD	2	0.327753	0.578379	0.093868	0	0.343	0.323972	0.17174	0.161287		0.844249		#N/A	#N/A	#N/A	METAB		9.10697e+06
yitV	2	0.255861	0.476765	0.059925	0.207448	0.432664	0.32484	0.242496	0		0.819233		#N/A	#N/A	#N/A	#N/A		9.03947e+06
yezE	2	0.350256	0.546409	0.103335	0	0.314758	0.292007	0.393235	0		0.806336		#N/A	#N/A	#N/A	#N/A		7.86283e+06
yonI	2	0.357809	0.554694	0.069242	0.018255	0.398617	0.163578	0.179984	0.257821		0.763202		#N/A	#N/A	#N/A	#N/A		7.83368e+06
ctaF	2	0.298068	0.401915	0.280624	0.019393	0.154759	0.280736	0.564504	0		0.82957		#N/A	#N/A	#N/A	METAB		7.62233e+06
yunD	2	0.398615	0.284929	0.227928	0.088529	0.329973	0.196948	0.135771	0.337308		0.856094		#N/A	#N/A	#N/A	#N/A		7023600
cobB	2	0.258215	0.444186	0.159259	0.138341	0.301546	0.308967	0.224552	0.164935		0.920734		#N/A	#N/A	#N/A	#N/A		6.10247e+06
yjbL	2	0.431816	0.43141	0.060375	0.076398	0.372717	0.214917	0.214944	0.197422		0.850919		#N/A	#N/A	#N/A	#N/A		6.01763e+06
yozC	2	0.317348	0.45136	0.186118	0.045174	0.341583	0.289021	0.240789	0.128607		0.903964		#N/A	#N/A	#N/A	#N/A		5.84273e+06
yabA	2	0.389698	0.506988	0.067963	0.035352	0.416261	0.360384	0.120435	0.102919		0.914098		#N/A	#N/A	#N/A	#N/A		5.61476e+06
ytmB	2	0.390813	0.480139	0.078968	0.05008	0.166498	0.185288	0.469648	0.178567		0.723236		#N/A	#N/A	#N/A	#N/A		4.97965e+06
cspB	3	0.317345	0.528558	0.151255	0.002842	0.522701	0.333005	0.128332	0.015962		0.857601		known RBP	#N/A	#N/A	#N/A		7.19297e+09
rpsC	3	0.243064	0.672237	0.033814	0.050884	0.491136	0.255476	0.114725	0.138663		0.75026		known RBP	#N/A	essential	#N/A		6.28263e+09
rpsI	3	0.404832	0.472211	0.076649	0.046308	0.564394	0.210109	0.119453	0.106044		0.842236		known RBP	#N/A	essential	#N/A		5.05643e+09
yvyD	3	0.402187	0.546262	0.049539	0.002011	0.758904	0.159033	0.070982	0.011081		0.736497		#N/A	#N/A	#N/A	#N/A		4.00177e+09
rpsB	3	0.219928	0.668062	0.058388	0.053622	0.386056	0.259542	0.120856	0.233547		0.759811		known RBP	#N/A	essential	#N/A		3492600000
rplB	3	0.167561	0.751982	0.039199	0.041258	0.410086	0.271033	0.201284	0.117598		0.716174		known RBP	#N/A	essential	#N/A		3.09257e+09
cshA	3	0.203224	0.401628	0.061268	0.33388	0.727057	0.101287	0.101907	0.069749		0.66984		known RBP	#N/A	#N/A	#N/A		2.91526e+09
gapB	3	0.30047	0.651562	0.039558	0.00841	0.610352	0.315546	0.059728	0.014374		0.771212		#N/A	#N/A	#N/A	METAB		2.86436e+09
yjlD	3	0.38359	0.516979	0.070188	0.029243	0.539576	0.258036	0.147847	0.05454		0.843432		#N/A	#N/A	#N/A	#N/A		2.21531e+09
rplO	3	0.380818	0.478446	0.068102	0.072634	0.574061	0.185145	0.116518	0.124276		0.82085		known RBP	#N/A	#N/A	#N/A		2199290000
odhB	3	0.228484	0.644462	0.054213	0.072841	0.428313	0.304498	0.15783	0.109359		0.795319		#N/A	#N/A	#N/A	METAB		1.80207e+09
tig	3	0.235452	0.6366	0.082837	0.04511	0.436512	0.309732	0.214332	0.039424		0.797151		#N/A	#N/A	#N/A	METAB		1707900000
ytkA	3	0.332683	0.597765	0.064282	0.005269	0.666967	0.277747	0.049202	0.006084		0.768491		#N/A	#N/A	#N/A	#N/A		1.66794e+09
sigA	3	0.211452	0.595871	0.076423	0.116254	0.544408	0.200985	0.098737	0.15587		0.74074		known RBP	#N/A	essential	#N/A		1.37194e+09
infC	3	0.261439	0.634338	0.043421	0.060802	0.45949	0.211428	0.131804	0.197278		0.752758		known RBP	#N/A	essential	METAB		1000450000
sucD	3	0.176492	0.740367	0.057896	0.025245	0.39328	0.340611	0.151621	0.114489		0.763594		#N/A	#N/A	#N/A	METAB		915910000
lytR	3	0.148009	0.629824	0.050943	0.171224	0.616972	0.135299	0.081738	0.165991		0.658878		#N/A	#N/A	#N/A	METAB		6.97106e+08
rplI	3	0.424294	0.445477	0.115404	0.014825	0.574839	0.269051	0.093874	0.062236		0.88115		known RBP	#N/A	#N/A	#N/A		678510000
yfmC	3	0.35808	0.488471	0.062429	0.09102	0.690587	0.114135	0.086782	0.108496		0.749208		#N/A	#N/A	#N/A	#N/A		648410000
ywfI	3	0.256847	0.581663	0.053248	0.108242	0.542969	0.184073	0.118475	0.154482		0.751839		#N/A	#N/A	#N/A	METAB		6.39523e+08
yhfQ	3	0.338595	0.519512	0.048093	0.093799	0.696257	0.069441	0.064794	0.169508		0.709958		#N/A	#N/A	#N/A	iron uptake		5.42437e+08
tcdA	3	0.196006	0.670953	0.047215	0.085826	0.500877	0.247091	0.114427	0.137605		0.735518		#N/A	#N/A	#N/A	#N/A		5.29727e+08
tpiA	3	0.237556	0.614694	0.053447	0.094303	0.455247	0.240871	0.145877	0.158005		0.776542		#N/A	#N/A	#N/A	#N/A		470850000
ydcI	3	0.176592	0.358856	0.182433	0.28212	0.729995	0.171406	0.062348	0.036251		0.677407		unknown RBP	#N/A	#N/A	#N/A		429190000
acoA	3	0.174856	0.714256	0.06591	0.044978	0.361475	0.377634	0.096163	0.164728		0.797888		#N/A	#N/A	#N/A	METAB		395330000
metK	3	0.245476	0.620432	0.065433	0.068659	0.437623	0.308627	0.107887	0.145863		0.811648		#N/A	#N/A	essential	METAB		392280000
rpsR	3	0.243071	0.648698	0.090646	0.017584	0.44761	0.260708	0.187975	0.103707		0.771274		known RBP	#N/A	essential	#N/A		3.83813e+08
trmB	3	0.240772	0.614371	0.048884	0.095973	0.519549	0.222673	0.145254	0.112524		0.754691		known RBP	#N/A	#N/A	#N/A		3.74667e+08
gudB	3	0.235594	0.701922	0.033436	0.029048	0.426861	0.491251	0.053429	0.028459		0.857377		#N/A	#N/A	#N/A	METAB		3.30913e+08
narH	3	0.372731	0.540979	0.026972	0.059317	0.6212	0.209933	0.080765	0.088102		0.790805		#N/A	#N/A	#N/A	METAB		3.28597e+08
dapH	3	0.222384	0.680965	0.078822	0.017829	0.411633	0.348877	0.154618	0.084872		0.802302		#N/A	#N/A	#N/A	#N/A		3.23503e+08
ywiB	3	0.309601	0.588725	0.101674	0	0.493211	0.361203	0.137079	0.008507		0.852687		#N/A	#N/A	#N/A	#N/A		319760000
rluB	3	0.197024	0.643306	0.056958	0.102712	0.419883	0.247191	0.151847	0.181078		0.764565		known RBP	#N/A	#N/A	#N/A		3.10417e+08
rnc	3	0.182417	0.748841	0.026738	0.042004	0.417288	0.336967	0.116624	0.129122		0.754809		known RBP	#N/A	essential	#N/A		301562000
rpsF	3	0.349288	0.56915	0.074091	0.007471	0.460945	0.382088	0.134138	0.022829		0.886751		known RBP	#N/A	#N/A	#N/A		295864000
spo0J	3	0.193629	0.749042	0.032108	0.025221	0.617855	0.247662	0.093548	0.040936		0.670087		#N/A	#N/A	#N/A	#N/A		2.90467e+08
ymfM	3	0.298639	0.569324	0.078767	0.053269	0.435876	0.293467	0.093857	0.176799		0.833854		#N/A	#N/A	#N/A	#N/A		288307000
deoC	3	0.304359	0.594679	0.058731	0.042231	0.515199	0.243714	0.078059	0.163028		0.786344		#N/A	#N/A	#N/A	#N/A		2.83957e+08
yhaM	3	0.255396	0.575483	0.091055	0.078066	0.623304	0.136114	0.165274	0.075307		0.711072		known RBP	#N/A	#N/A	#N/A		2.81009e+08
salA	3	0.311213	0.604057	0.074983	0.009746	0.520687	0.318543	0.145188	0.015582		0.819473		#N/A	#N/A	#N/A	#N/A		2.78347e+08
recA	3	0.289802	0.56131	0.073415	0.075473	0.569158	0.252572	0.109281	0.068988		0.791022		#N/A	#N/A	#N/A	#N/A		2.76867e+08
degU	3	0.274627	0.636261	0.062601	0.026511	0.502691	0.257605	0.164928	0.074775		0.771859		#N/A	#N/A	#N/A	#N/A		243400000
divIVA	3	0.268055	0.614128	0.050602	0.067216	0.39885	0.356467	0.121667	0.123016		0.848623		#N/A	#N/A	#N/A	#N/A		2.37593e+08
whiA	3	0.207209	0.765313	0.027478	0	0.724566	0.094514	0.1054	0.07552		0.572974		#N/A	#N/A	#N/A	#N/A		2.31209e+08
rsmH	3	0.209326	0.54134	0.091392	0.157943	0.525047	0.21971	0.120448	0.134795		0.773888		#N/A	#N/A	#N/A	#N/A		2.22337e+08
rpmE	3	0.318682	0.589909	0.082582	0.008827	0.575691	0.324783	0.051529	0.047998		0.813691		known RBP	#N/A	#N/A	#N/A		2.20797e+08
miaB	3	0.314851	0.628313	0.039294	0.017542	0.547112	0.348802	0.070521	0.033565		0.817446		#N/A	#N/A	#N/A	#N/A		214349000
asnB	3	0.217311	0.736634	0.029435	0.016621	0.628998	0.302574	0.053055	0.015373		0.700645		#N/A	#N/A	#N/A	control of peptidoglycan hydrolysis		2.12713e+08
ywtF	3	0.294792	0.664797	0.02844	0.011971	0.84222	0.097031	0.042914	0.017835		0.605577		#N/A	#N/A	#N/A	#N/A		2.07217e+08
folD	3	0.222504	0.653552	0.083851	0.040093	0.421057	0.266015	0.132045	0.180883		0.769917		known RBP	#N/A	#N/A	METAB		192775000
yvbJ	3	0.095118	0.550173	0.076201	0.278508	0.621725	0.202597	0.068017	0.107661		0.673129		#N/A	#N/A	#N/A	#N/A		1.91244e+08
cccB	3	0.330646	0.471877	0.093824	0.103653	0.672408	0.209178	0.063749	0.054665		0.782562		#N/A	#N/A	#N/A	METAB		190615000
yokE	3	0.215623	0.67722	0.052279	0.054878	0.41797	0.312198	0.128107	0.141724		0.783507		#N/A	#N/A	#N/A	#N/A		188999000
ispG	3	0.262472	0.680229	0.046889	0.010409	0.568572	0.291005	0.118396	0.022026		0.74978		#N/A	spo	essential	MEP pathway of isoprenoid biosynthesis		1.75182e+08
yerC	3	0.418178	0.503408	0.061812	0.016602	0.55469	0.200832	0.097897	0.146582		0.820846		#N/A	#N/A	#N/A	METAB		173858000
yycF	3	0.140521	0.699964	0.043533	0.115983	0.537962	0.208599	0.141473	0.111967		0.680232		#N/A	#N/A	#N/A	METAB		1.68543e+08
mntR	3	0.375333	0.556394	0.047631	0.020642	0.55992	0.281442	0.110276	0.048362		0.830911		known RBP_TRS	#N/A	#N/A	#N/A		1.68035e+08
motB	3	0.148715	0.586602	0.029572	0.235111	0.561808	0.191909	0.082435	0.163847		0.710906		#N/A	#N/A	#N/A	#N/A		1.66458e+08
hemY	3	0.190693	0.755021	0.045505	0.008781	0.701293	0.170371	0.058359	0.069977		0.610629		#N/A	#N/A	#N/A	biosynthesis of heme		1.58452e+08
spoVG	3	0.319023	0.628962	0.051459	0.000556	0.436058	0.481079	0.078247	0.004616		0.904736		known RBP	spo	#N/A	#N/A		1.57969e+08
mbl	3	0.29929	0.592474	0.050177	0.058059	0.470943	0.351824	0.087092	0.090142		0.850192		#N/A	spo	essential	#N/A		1.4857e+08
lytB	3	0.214275	0.677732	0.090914	0.017079	0.370252	0.355702	0.154103	0.119943		0.811184		#N/A	#N/A	#N/A	METAB		1.45356e+08
yccF	3	0.27754	0.631477	0.090983	0	0.675256	0.277942	0.046802	0		0.733018		#N/A	#N/A	#N/A	#N/A		1.44587e+08
relA	3	0.123899	0.655975	0.053222	0.166904	0.478305	0.248028	0.124714	0.148952		0.727302		#N/A	#N/A	#N/A	METAB		131927000
abrB	3	0.39829	0.523252	0.074237	0.004221	0.536057	0.341388	0.055049	0.067506		0.881228		#N/A	#N/A	#N/A	#N/A		130248000
cspC	3	0.34751	0.571357	0.079244	0.001889	0.594961	0.338539	0.066501	0		0.829998		known RBP	#N/A	#N/A	#N/A		1.28397e+08
fapR	3	0.163005	0.753276	0.083719	0	0.379153	0.259242	0.170603	0.191003		0.710682		known RBP_TRS	#N/A	#N/A	METAB		1.26118e+08
gcvH	3	0.256285	0.587522	0.064178	0.092015	0.430098	0.335959	0.082631	0.151312		0.843994		#N/A	#N/A	#N/A	glycine utilization		1.25918e+08
hemH	3	0.172147	0.609128	0.080329	0.138396	0.466387	0.266724	0.180103	0.086786		0.767387		#N/A	#N/A	#N/A	biosynthesis of heme		1.25613e+08
ylbH	3	0.095743	0.888741	0.015516	0	0.793106	0.115468	0.019865	0.07156		0.478127		unknown RBP	#N/A	#N/A	#N/A		1.25277e+08
yxiE	3	0.269136	0.666842	0.038843	0.025179	0.418881	0.255261	0.1291	0.196758		0.760517		#N/A	#N/A	#N/A	#N/A		1.24364e+08
yvrC	3	0.21048	0.73701	0.0447	0.00781	0.892737	0.068584	0.018678	0.02		0.52222		#N/A	#N/A	#N/A	uptake of cobalamin		1.21796e+08
yacO	3	0.193711	0.669716	0.056685	0.079888	0.509718	0.215479	0.14915	0.125653		0.718559		known RBP	#N/A	#N/A	#N/A		1.21322e+08
hemE	3	0.291413	0.515432	0.062444	0.130712	0.539475	0.219471	0.172398	0.068655		0.796857		#N/A	#N/A	#N/A	METAB		1.18445e+08
yqhL	3	0.290937	0.591798	0.053018	0.064247	0.426894	0.263165	0.083719	0.226222		0.804001		#N/A	#N/A	#N/A	#N/A		114994000
mcpA	3	0.165586	0.723247	0.038647	0.072519	0.645991	0.286041	0.038444	0.029525		0.674506		#N/A	#N/A	#N/A	#N/A		114559000
infA	3	0.368426	0.508701	0.102116	0.020757	0.537884	0.282739	0.116896	0.062481		0.857054		known RBP	#N/A	essential	#N/A		1.13875e+08
lipA	3	0.14372	0.839485	0.014205	0.002589	0.56173	0.355703	0.046006	0.036561		0.679476		#N/A	#N/A	#N/A	METAB		112766000
pbpH	3	0.153628	0.744254	0.079821	0.022297	0.840815	0.12728	0.031905	0		0.537486		#N/A	#N/A	#N/A	#N/A		1.10628e+08
ydeJ	3	0.330854	0.519585	0.077249	0.072313	0.809468	0.14759	0.037603	0.005339		0.694423		#N/A	#N/A	#N/A	#N/A		1.10475e+08
aroA	3	0.244017	0.659735	0.078586	0.017662	0.460379	0.25846	0.179668	0.101492		0.762787		#N/A	#N/A	#N/A	biosynthesis of aromatic amino acids		1.05851e+08
aroA	3	0.244017	0.659735	0.078586	0.017662	0.460379	0.25846	0.179668	0.101492		0.762787		#N/A	#N/A	#N/A	biosynthesis of aromatic amino acids		1.05851e+08
dnaA	3	0.305363	0.597204	0.048826	0.048607	0.630933	0.218638	0.130865	0.019564		0.746582		#N/A	#N/A	essential	#N/A		1.04956e+08
rbgA	3	0.165878	0.656589	0.045526	0.132007	0.534151	0.215203	0.114953	0.135693		0.710483		known RBP	#N/A	essential	#N/A		1.01391e+08
sepF	3	0.426053	0.514953	0.055161	0.003832	0.50337	0.401946	0.08316	0.011523		0.930015		#N/A	#N/A	#N/A	#N/A		1.00639e+08
ypoP	3	0.25908	0.630582	0.034821	0.075516	0.487859	0.186887	0.169182	0.156073		0.738396		#N/A	#N/A	#N/A	#N/A		95531000
efeN	3	0.307249	0.666629	0.026122	0	0.775399	0.172312	0.042169	0.01012		0.659459		#N/A	#N/A	#N/A	#N/A		9.30213e+07
yddK	3	0.140787	0.705397	0.038508	0.115309	0.464986	0.333916	0.119906	0.081192		0.749554		#N/A	#N/A	#N/A	#N/A		9.19793e+07
yqeY	3	0.413827	0.500148	0.077961	0.008063	0.601831	0.283044	0.066035	0.04909		0.854823		#N/A	#N/A	#N/A	#N/A		90987000
yqgF	3	0.108606	0.817268	0	0.074126	0.868382	0.118205	0.010815	0.002598		0.48251		#N/A	#N/A	#N/A	#N/A		87844900
rbsC	3	0.197102	0.625154	0.098752	0.078991	0.435771	0.332016	0.162166	0.070047		0.808301		#N/A	#N/A	#N/A	METAB		8.53217e+07
yrrM	3	0.178421	0.63238	0	0.189199	0.648609	0.166612	0.106104	0.078675		0.660335		#N/A	#N/A	#N/A	#N/A		8.49943e+07
ytpR	3	0.224927	0.629622	0.062444	0.083007	0.401854	0.318445	0.151119	0.128581		0.814208		unknown RBP	#N/A	#N/A	#N/A		8.48283e+07
wapI	3	0.254574	0.695335	0.039247	0.010844	0.483086	0.350239	0.111616	0.05506		0.788753		#N/A	#N/A	essential	#N/A		8.14593e+07
fliY	3	0.287819	0.664482	0.043738	0.003961	0.440316	0.477553	0.069036	0.013095		0.878632		#N/A	#N/A	#N/A	#N/A		80664000
thiI	3	0.158869	0.710892	0.031113	0.099126	0.518032	0.282338	0.098118	0.101512		0.718419		known RBP	#N/A	#N/A	#N/A		7.88893e+07
ccpA	3	0.206758	0.674439	0.029906	0.088897	0.402243	0.246655	0.191813	0.159288		0.748812		known RBP_TRS	#N/A	#N/A	#N/A		7.75177e+07
ydiO	3	0.304873	0.51371	0.181416	0	0.53298	0.43068	0.03634	0		0.858602		#N/A	#N/A	essential	#N/A		76510000
grpE	3	0.318881	0.589381	0.066079	0.025659	0.405862	0.404961	0.157979	0.031198		0.888138		#N/A	#N/A	#N/A	#N/A		7.59883e+07
cheR	3	0.21048	0.659966	0.031024	0.098531	0.542798	0.313336	0.093153	0.050713		0.756723		#N/A	#N/A	#N/A	#N/A		7.13727e+07
noc	3	0.195899	0.773679	0.030421	0	0.588163	0.308254	0.103583	0		0.693469		#N/A	#N/A	#N/A	#N/A		71137000
cheW	3	0.234899	0.695885	0.054943	0.014273	0.365907	0.364327	0.156616	0.11315		0.808162		#N/A	#N/A	#N/A	#N/A		6.91173e+07
lexA	3	0.235731	0.667052	0.047033	0.050184	0.48616	0.207072	0.162227	0.14454		0.727755		known RBP_TRS	#N/A	#N/A	#N/A		6.87633e+07
yrrN	3	0.354672	0.612311	0.033017	0	0.494752	0.369397	0.08728	0.048571		0.855144		known RBP	#N/A	#N/A	#N/A		67922000
ktrC	3	0.203439	0.665375	0.088224	0.042962	0.422465	0.258807	0.11028	0.208449		0.754469		#N/A	#N/A	#N/A	#N/A		6.68623e+07
ydbP	3	0.362975	0.55453	0.058287	0.024207	0.589731	0.238428	0.150692	0.021149		0.800071		#N/A	#N/A	#N/A	METAB		66379700
degS	3	0.287082	0.52875	0.075555	0.108614	0.547885	0.264303	0.134484	0.053328		0.809948		#N/A	#N/A	#N/A	#N/A		6.51063e+07
ykqA	3	0.258211	0.60336	0.03167	0.106759	0.422437	0.312331	0.073321	0.191911		0.826324		#N/A	#N/A	#N/A	#N/A		64930000
rsbW	3	0.367006	0.589914	0.041062	0.002018	0.592419	0.229516	0.144845	0.033221		0.780659		#N/A	#N/A	#N/A	#N/A		64782000
ylxF	3	0.373289	0.5671	0.05864	0.000971	0.574267	0.365942	0.059791	0		0.857821		#N/A	#N/A	#N/A	#N/A		64763300
levE	3	0.217074	0.654078	0.037599	0.091249	0.498238	0.173373	0.106554	0.221836		0.71193		#N/A	#N/A	#N/A	METAB		6.42927e+07
yrbE	3	0.292151	0.636024	0.018701	0.053124	0.465605	0.392981	0.066746	0.074668		0.848401		#N/A	#N/A	#N/A	#N/A		6.29237e+07
yfmS	3	0.206312	0.770583	0.021912	0.001193	0.506691	0.349819	0.130794	0.012696		0.735776		#N/A	#N/A	#N/A	#N/A		6.27917e+07
sigB	3	0.286684	0.66502	0.048296	0	0.800463	0.106701	0.092836	0		0.619976		known RBP	#N/A	#N/A	#N/A		6.26927e+07
yybJ	3	0.18198	0.714802	0.048704	0.054515	0.3311	0.299682	0.171356	0.197863		0.760128		#N/A	#N/A	#N/A	#N/A		62055000
narJ	3	0.280949	0.691937	0.027114	0	0.733088	0.246269	0.020643	0		0.682553		#N/A	#N/A	#N/A	METAB		61535000
yfmM	3	0.127222	0.760501	0.044731	0.067546	0.481219	0.311285	0.142767	0.064729		0.709859		#N/A	#N/A	#N/A	#N/A		61217000
yueB	3	0.103339	0.738713	0.048138	0.109811	0.490361	0.425819	0.083819	0		0.744549		#N/A	#N/A	#N/A	#N/A		6.06083e+07
yabB	3	0.191587	0.774388	0.034025	0	0.812377	0.07018	0.025561	0.091883		0.528353		#N/A	#N/A	#N/A	#N/A		60460800
yceH	3	0.297371	0.598802	0.045974	0.057853	0.552582	0.266124	0.143351	0.037943		0.784544		#N/A	#N/A	#N/A	#N/A		6.01307e+07
radA	3	0	0.442899	0.557101	0	0.777318	0.037735	0.114006	0.07094		0.507621		#N/A	#N/A	#N/A	homologous recombination, control of c-di-AMP formation, co-ordination of responses to replicative stress and genetic recombination		59856300
ybfQ	3	0.161062	0.78212	0.038282	0.018537	0.636343	0.308103	0.05095	0.004603		0.66424		unknown RBP	#N/A	#N/A	#N/A		5.94183e+07
glcF	3	0.201892	0.703379	0.027744	0.066984	0.573017	0.227796	0.085941	0.113246		0.696092		#N/A	#N/A	#N/A	METAB		57985000
smc	3	0	1	0	0	0.629165	0.274166	0.096669	0		0.517292		#N/A	#N/A	essential	#N/A		56672400
pksS	3	0.148975	0.780389	0.048989	0.021648	0.527276	0.360475	0.094643	0.017606		0.716477		#N/A	#N/A	#N/A	METAB		5.62993e+07
ylyB	3	0.171631	0.600141	0.120316	0.107912	0.520826	0.208752	0.046665	0.223756		0.728906		known RBP	#N/A	#N/A	#N/A		5.60607e+07
ykwC	3	0.2378	0.670437	0.067039	0.024724	0.46484	0.270154	0.137596	0.127411		0.761622		#N/A	#N/A	#N/A	#N/A		5.51147e+07
yxiF	3	0.278865	0.594371	0.066113	0.060651	0.45864	0.330734	0.145834	0.064793		0.835534		#N/A	#N/A	#N/A	#N/A		5.45907e+07
rex	3	0.182979	0.64189	0.050034	0.125097	0.426594	0.260439	0.181777	0.13119		0.764285		known RBP_TRS	#N/A	#N/A	METAB		5.42423e+07
sigD	3	0.247215	0.729233	0.023552	0	0.803933	0.196067	0	0		0.614398		known RBP	#N/A	#N/A	#N/A		5.21137e+07
mreC	3	0.217868	0.715802	0.047572	0.018758	0.463413	0.28467	0.11796	0.133957		0.742904		#N/A	#N/A	essential	#N/A		5.18707e+07
hisC	3	0.279846	0.602001	0.086483	0.031671	0.56532	0.293422	0.100279	0.040979		0.789647		#N/A	#N/A	#N/A	biosynthesis of histidine and of aromatic amino acids		50999600
yusI	3	0.340072	0.550952	0.057735	0.051241	0.573101	0.289915	0.128616	0.008367		0.820205		#N/A	#N/A	#N/A	#N/A		4.97637e+07
yrhF	3	0.199427	0.780787	0.019786	0	0.620976	0.305912	0.073112	0		0.681388		#N/A	#N/A	#N/A	#N/A		4.94773e+07
mcpB	3	0.192045	0.725755	0.051616	0.030585	0.348657	0.357344	0.117604	0.176394		0.784438		#N/A	#N/A	#N/A	#N/A		4.82923e+07
hemAT	3	0.14425	0.800947	0.043898	0.010905	0.400435	0.3792	0.154808	0.065557		0.745643		#N/A	#N/A	#N/A	#N/A		4.65407e+07
rnhC	3	0.076246	0.923754	0	0	0.577554	0.185667	0.108525	0.128253		0.546043		known RBP	#N/A	#N/A	METAB		44925700
adk	3	0.184128	0.708663	0.054339	0.05287	0.392586	0.351871	0.179116	0.076427		0.783852		#N/A	#N/A	essential	METAB		44582000
dck	3	0.242333	0.66086	0.040789	0.056018	0.574954	0.241727	0.109368	0.07395		0.730123		#N/A	#N/A	#N/A	METAB		4.43167e+07
rnpA	3	0.443359	0.480853	0.048161	0.027627	0.566845	0.380669	0.052487	0		0.919273		known RBP	#N/A	essential	#N/A		43515000
minD	3	0.196191	0.727831	0.035142	0.040836	0.418588	0.296366	0.065236	0.219809		0.740886		#N/A	#N/A	#N/A	#N/A		4.34987e+07
ispH	3	0.266187	0.62999	0.066235	0.037588	0.509466	0.295362	0.106135	0.089037		0.790596		#N/A	#N/A	essential	MEP pathway of isoprenoid biosynthesis		4.33073e+07
pdxT	3	0.234743	0.63948	0.062744	0.063033	0.472307	0.249342	0.147764	0.130587		0.765247		#N/A	#N/A	#N/A	pyridoxal-5-phosphate biosynthesis		4.32967e+07
minC	3	0.138982	0.756906	0.046704	0.057409	0.572555	0.193695	0.095194	0.138557		0.641486		#N/A	#N/A	#N/A	#N/A		4.26767e+07
recX	3	0.236998	0.763002	0	0	0.713792	0.250648	0.02165	0.01391		0.649821		#N/A	#N/A	#N/A	#N/A		4.24607e+07
rsiX	3	0.039042	0.888049	0.059731	0.013178	0.668536	0.285652	0.045812	0		0.56425		#N/A	#N/A	#N/A	#N/A		4.18383e+07
yutJ	3	0.240359	0.612232	0.077529	0.069881	0.456728	0.399204	0.088237	0.055831		0.847924		#N/A	#N/A	#N/A	METAB		4.08533e+07
yaaT	3	0.243366	0.621642	0.134992	0	0.356863	0.390438	0.088293	0.164407		0.845446		#N/A	#N/A	#N/A	#N/A		4.02747e+07
ypjD	3	0.307398	0.582081	0.042131	0.068391	0.389888	0.444664	0.165449	0		0.893261		#N/A	#N/A	#N/A	#N/A		3.82703e+07
ylmH	3	0.20857	0.726058	0.065372	0	0.420979	0.272762	0.177743	0.128517		0.735548		known RBP	#N/A	#N/A	#N/A		3.82566e+07
mhqR	3	0.289809	0.609094	0.042509	0.058588	0.456524	0.239338	0.120348	0.183791		0.784218		known RBP_TRS	#N/A	#N/A	#N/A		38079200
yrdC	3	0.211318	0.685808	0.060342	0.042532	0.493548	0.316728	0.142461	0.047263		0.764076		#N/A	#N/A	#N/A	#N/A		3.69737e+07
hepT	3	0.169648	0.714989	0.065164	0.050199	0.61578	0.20284	0.18138	0		0.654545		#N/A	#N/A	#N/A	menaquinone biosynthesis		3.69573e+07
aroK	3	0.141607	0.674366	0.029145	0.154881	0.454921	0.292087	0.093842	0.159151		0.750748		#N/A	#N/A	essential	biosynthesis of aromatic amino acids		3.58531e+07
sigL	3	0.198651	0.424813	0.100991	0.275545	0.68131	0.147618	0.105598	0.065475		0.702533		known RBP	#N/A	#N/A	#N/A		3.51827e+07
yfmR	3	0.2662	0.548039	0.10975	0.076011	0.511473	0.284688	0.155286	0.048553		0.818107		known RBP	#N/A	#N/A	#N/A		3.50733e+07
ydeS	3	0.222082	0.560809	0.065925	0.151184	0.53999	0.189375	0.146446	0.12419		0.751887		#N/A	#N/A	#N/A	#N/A		35050000
yvyG	3	0.349357	0.546531	0.082122	0.021991	0.603379	0.136811	0.146751	0.113058		0.752579		#N/A	#N/A	#N/A	#N/A		3.48927e+07
ywhD	3	0.412697	0.523153	0.034347	0.029804	0.527533	0.163047	0.125372	0.184047		0.790871		#N/A	#N/A	#N/A	#N/A		3.43503e+07
ribE	3	0.178349	0.765305	0.056346	0	0.531492	0.291501	0.159459	0.017548		0.699941		#N/A	#N/A	#N/A	riboflavin biosynthesis		3.42153e+07
zur	3	0.435105	0.490956	0.058049	0.01589	0.555301	0.308575	0.09346	0.042664		0.888554		known RBP_TRS	#N/A	#N/A	#N/A		3.30773e+07
nrdR	3	0.266212	0.59883	0.072026	0.062931	0.473653	0.183902	0.046896	0.295548		0.740222		known RBP_TRS	#N/A	#N/A	#N/A		32163900
yjcN	3	0.260998	0.586715	0.114697	0.03759	0.393173	0.374611	0.087219	0.144997		0.863298		#N/A	#N/A	#N/A	#N/A		3.18577e+07
ysmB	3	0.287975	0.634886	0.040705	0.036434	0.552848	0.244545	0.12039	0.082217		0.759704		#N/A	#N/A	#N/A	METAB		30884000
yvrP	3	0.111356	0.825985	0.056937	0.005722	0.532722	0.406491	0.060787	0		0.70269		#N/A	#N/A	#N/A	#N/A		3.07508e+07
yhbE	3	0.29707	0.570727	0.132203	0	0.51785	0.409802	0.057622	0.014726		0.858208		#N/A	#N/A	#N/A	#N/A		30212100
ytzG	3	0.161183	0.693473	0.063962	0.081382	0.470651	0.204773	0.111187	0.21339		0.702404		known RBP	#N/A	#N/A	#N/A		30100000
yscB	3	0.259756	0.712754	0.02749	0	0.784977	0.215023	0	0		0.63794		#N/A	#N/A	#N/A	METAB		2.92627e+07
ylbN	3	0.21586	0.581934	0.033442	0.168764	0.504992	0.254561	0	0.240447		0.778061		#N/A	#N/A	#N/A	#N/A		2.85483e+07
arfM	3	0.127788	0.836082	0.036131	0	0.61961	0.367849	0.012541	0		0.660262		known RBP_TRS	#N/A	#N/A	METAB		2.84277e+07
yaaK	3	0.311624	0.55893	0.121344	0.008102	0.801081	0.05741	0.141509	0		0.649442		#N/A	#N/A	#N/A	#N/A		2.81373e+07
yqxC	3	0.197583	0.629095	0.010147	0.163175	0.535053	0.293975	0.09739	0.073582		0.754119		unknown RBP	#N/A	#N/A	#N/A		2.7954e+07
udk	3	0.250116	0.691653	0.033411	0.024821	0.528632	0.363518	0.047463	0.060386		0.783953		#N/A	#N/A	#N/A	METAB		2.74507e+07
mutSB	3	0.206944	0.677472	0.053433	0.062152	0.409341	0.28708	0.113332	0.190246		0.769042		#N/A	#N/A	#N/A	METAB		26115000
ypiB	3	0.218819	0.717495	0.058442	0.005245	0.520736	0.296044	0.165293	0.017928		0.735258		#N/A	#N/A	#N/A	#N/A		2.58976e+07
mrnC	3	0.375917	0.479144	0.073717	0.071222	0.545872	0.276931	0.12276	0.054436		0.865406		known RBP	#N/A	#N/A	#N/A		2.56927e+07
yutI	3	0.334899	0.575485	0.081809	0.007807	0.615709	0.235723	0.127516	0.021051		0.778326		#N/A	#N/A	#N/A	#N/A		2.5661e+07
polC	3	0	0.730972	0	0.269028	0.610385	0.301484	0.088131	0		0.600884		#N/A	#N/A	essential	#N/A		25407000
pabB	3	0.353705	0.570889	0.061779	0.013626	0.563371	0.319644	0.116984	0		0.83393		#N/A	#N/A	#N/A	biosynthesis of folate		25396000
gpsB	3	0.407418	0.573332	0.016638	0.002612	0.534205	0.418094	0.040016	0.007684		0.899072		#N/A	#N/A	#N/A	#N/A		25219200
yopQ	3	0.166405	0.689902	0.075373	0.06832	0.446624	0.228928	0.238872	0.085576		0.718021		#N/A	#N/A	#N/A	#N/A		25038000
mutM	3	0.154369	0.632339	0	0.213292	0.683367	0.035488	0.075631	0.205514		0.599422		#N/A	#N/A	#N/A	#N/A		2.50188e+07
divIB	3	0.251229	0.616758	0.084076	0.047936	0.427181	0.417293	0.042929	0.112596		0.861599		#N/A	spo	essential	#N/A		2.47414e+07
ytlQ	3	0.353432	0.558329	0	0.088239	0.673783	0.1832	0.063492	0.079525		0.751276		#N/A	#N/A	#N/A	#N/A		2.45548e+07
mgfK	3	0.259949	0.58125	0.105261	0.053539	0.49171	0.260301	0.087358	0.160631		0.79475		#N/A	#N/A	#N/A	#N/A		2.43097e+07
fadR	3	0.154623	0.686488	0.036802	0.122087	0.518113	0.169076	0.144142	0.168669		0.678468		known RBP_TRS	#N/A	#N/A	METAB		24285500
swrC	3	0.09503	0.728991	0.130143	0.045836	0.407655	0.356024	0.21931	0.017011		0.752199		#N/A	#N/A	#N/A	#N/A		24079000
lytT	3	0.0728	0.9272	0	0	0.521565	0.420818	0.057617	0		0.660466		#N/A	#N/A	#N/A	METAB		23976000
sigH	3	0.267862	0.70457	0.027568	0	0.568251	0.404758	0.026991	0		0.787797		known RBP	#N/A	#N/A	#N/A		2.32005e+07
tsaD	3	0.234961	0.591126	0.084954	0.08896	0.44964	0.258725	0.162475	0.12916		0.79739		known RBP	#N/A	essential	#N/A		2.31217e+07
yokG	3	0.239225	0.69928	0.047243	0.014251	0.399931	0.452939	0.127862	0.019269		0.847492		#N/A	#N/A	#N/A	#N/A		2.30507e+07
dnaX	3	0.229623	0.572377	0.164998	0.033002	0.46804	0.24427	0.170017	0.117673		0.792822		#N/A	#N/A	essential	#N/A		2.29077e+07
yhcW	3	0.142596	0.603009	0.069068	0.185327	0.528685	0.143841	0.094055	0.233419		0.69882		#N/A	#N/A	#N/A	#N/A		22353000
ysaA	3	0.099347	0.796676	0.034212	0.069765	0.398092	0.357852	0.183763	0.060294		0.724197		#N/A	#N/A	#N/A	METAB		22032000
ruvA	3	0.330644	0.463819	0.034805	0.170732	0.578233	0.200294	0.112858	0.108615		0.812452		#N/A	#N/A	#N/A	#N/A		2.20193e+07
yeeB	3	0.278737	0.544082	0.177181	0	0.481568	0.426171	0.092261	0		0.875245		#N/A	#N/A	#N/A	#N/A		2.2011e+07
sirB	3	0.149523	0.813083	0.037393	0	0.481193	0.467457	0.05135	0		0.760387		#N/A	#N/A	#N/A	METAB		2.18809e+07
trmD	3	0.138227	0.723242	0.076495	0.062037	0.423113	0.414104	0.040784	0.122		0.786929		known RBP	#N/A	essential	#N/A		2.10932e+07
yflK	3	0.218305	0.666105	0.087913	0.027677	0.443617	0.194512	0.175371	0.1865		0.723396		#N/A	#N/A	#N/A	unknown		20522600
nrdF	3	0.257085	0.608603	0.134311	0	0.599804	0.187824	0.212371	0		0.725863		#N/A	#N/A	essential	synthesis of deoxyribonucleoside triphosphates		2.02727e+07
ydjH	3	0.221735	0.727859	0.034019	0.016387	0.568053	0.335265	0.053855	0.042827		0.737722		#N/A	#N/A	#N/A	#N/A		1.97434e+07
thyA2	3	0.356102	0.643898	0	0	0.528599	0.3751	0.096301	0		0.833206		#N/A	#N/A	#N/A	METAB		1.89957e+07
licT	3	0.186152	0.647648	0.048247	0.117952	0.514218	0.351334	0.090301	0.044147		0.774919		known RBP	#N/A	#N/A	METAB		18675400
cysH	3	0.160631	0.806603	0.032766	0	0.511141	0.426798	0.062061	0		0.741172		#N/A	#N/A	#N/A	METAB		1.79108e+07
dnaI	3	0.20174	0.717027	0.081232	0	0.48331	0.425174	0.091517	0		0.797167		#N/A	#N/A	essential	METAB		17371000
yfiT	3	0.165671	0.770849	0.028404	0.035076	0.414162	0.312849	0.159419	0.11357		0.728505		#N/A	#N/A	#N/A	#N/A		1.71765e+07
hepS	3	0.145543	0.786846	0.033605	0.034006	0.42988	0.387977	0.08492	0.097223		0.751719		#N/A	#N/A	#N/A	menaquinone biosynthesis		1.71351e+07
menF	3	0.103229	0.896771	0	0	0.522217	0.293101	0.040539	0.144143		0.625037		#N/A	#N/A	#N/A	METAB		1.69963e+07
yqiW	3	0.282255	0.630286	0.037182	0.050277	0.629036	0.224606	0.07997	0.066389		0.732174		#N/A	#N/A	#N/A	#N/A		1.64733e+07
yqzD	3	0.361303	0.611248	0.027449	0	0.844162	0.106074	0.034142	0.015622		0.650485		#N/A	#N/A	#N/A	#N/A		1.5643e+07
yjlC	3	0.403469	0.5548	0.038456	0.003274	0.59545	0.328962	0.071288	0.0043		0.850887		#N/A	#N/A	#N/A	#N/A		1.54516e+07
yvcP	3	0.173174	0.727903	0.049858	0.049065	0.521773	0.371886	0.106341	0		0.748074		#N/A	#N/A	#N/A	#N/A		1.49257e+07
yfhH	3	0.393803	0.56121	0.044987	0	0.657073	0.229013	0.113915	0		0.785281		#N/A	#N/A	#N/A	#N/A		1.46362e+07
ypjQ	3	0.179663	0.802982	0.009617	0.007738	0.781189	0.209058	0	0.009754		0.577308		#N/A	#N/A	#N/A	#N/A		14542800
proB	3	0.319955	0.580132	0.099913	0	0.489732	0.293547	0.216721	0		0.823507		#N/A	#N/A	#N/A	metab		14526800
yphP	3	0.32785	0.625618	0.035915	0.010617	0.678873	0.293666	0.027461	0		0.758342		#N/A	#N/A	#N/A	#N/A		1.44801e+07
ywqD	3	0.059022	0.927934	0.013044	0	0.785622	0.214378	0	0		0.490765		#N/A	#N/A	#N/A	#N/A		14343200
rapG	3	0.28811	0.540074	0.06741	0.104406	0.600291	0.311384	0.088324	0		0.799317		#N/A	#N/A	#N/A	#N/A		1.40038e+07
comEB	3	0.226663	0.677351	0.045142	0.050843	0.464581	0.280881	0.102569	0.151969		0.761611		#N/A	#N/A	#N/A	#N/A		1.39953e+07
misCA	3	0.090034	0.812631	0.031169	0.066166	0.439543	0.316327	0.171666	0.072463		0.68845		#N/A	#N/A	#N/A	#N/A		13540000
yfmQ	3	0.26468	0.657004	0.04124	0.037076	0.583557	0.240944	0.013068	0.16243		0.730141		#N/A	#N/A	#N/A	#N/A		13280400
yslB	3	0.386129	0.562546	0.016691	0.034634	0.614975	0.155943	0.092596	0.136485		0.758219		#N/A	#N/A	#N/A	METAB		1.31656e+07
yjdI	3	0.233669	0.590025	0.075209	0.101097	0.585689	0.211278	0.04321	0.159823		0.739309		known RBP	#N/A	#N/A	#N/A		1.27895e+07
msmR	3	0.440445	0.481844	0.077711	0	0.622654	0.317718	0.059628	0		0.877052		#N/A	#N/A	#N/A	#N/A		12690500
yfkA	3	0.396807	0.603193	0	0	0.788613	0.211387	0	0		0.722951		#N/A	#N/A	#N/A	METAB		1.26046e+07
ywpF	3	0.377042	0.582985	0.031822	0.008151	0.817853	0.182147	0	0		0.701644		#N/A	#N/A	#N/A	#N/A		1.25409e+07
menG	3	0.177448	0.71708	0.044119	0.061353	0.405937	0.413614	0.04183	0.138619		0.806174		#N/A	#N/A	#N/A	METAB		12289000
ybeY	3	0.221814	0.703661	0.038892	0.035633	0.533745	0.226879	0.134072	0.105304		0.709081		#N/A	#N/A	#N/A	#N/A		1.2178e+07
kapB	3	0.19971	0.730023	0.038152	0.032115	0.405033	0.204711	0.116861	0.273394		0.690759		#N/A	spo	#N/A	#N/A		11907900
menD	3	0	1	0	0	0.854977	0	0.145023	0		0.338181		#N/A	#N/A	essential	METAB		11753400
fliM	3	0.230048	0.721858	0.004729	0.043364	0.608637	0.391363	0	0		0.74778		#N/A	#N/A	#N/A	#N/A		1.17355e+07
yacP	3	0.255939	0.535343	0.095728	0.11299	0.581686	0.363502	0	0.054812		0.807523		known RBP	#N/A	#N/A	#N/A		1.05362e+07
lrpA	3	0.324364	0.592419	0.060783	0.022435	0.690887	0.07964	0	0.229473		0.666893		known RBP_TRS	spo	#N/A	#N/A		10286900
sufA	3	0.438765	0.444069	0.092529	0.024638	0.58683	0.379497	0.033673	0		0.913161		#N/A	#N/A	#N/A	assembly of Fe-S clusters		1.00097e+07
ftsX	3	0.147219	0.779671	0.062091	0.01102	0.46576	0.361828	0.172413	0		0.731507		#N/A	spo	#N/A	#N/A		9.55493e+06
hrcA	3	0.197772	0.540204	0.079954	0.182071	0.56831	0.237718	0.116801	0.077171		0.754461		known RBP_TRS	#N/A	#N/A	#N/A		8.80793e+06
fliL	3	0.323649	0.633366	0.042985	0	0.522765	0.378039	0.006829	0.092367		0.830679		#N/A	#N/A	#N/A	#N/A		8.62867e+06
ydjF	3	0.172954	0.714498	0.061088	0.051461	0.554163	0.342426	0	0.103411		0.730654		#N/A	#N/A	#N/A	#N/A		8315100
ykuJ	3	0.362238	0.528968	0.067451	0.041343	0.56514	0.256458	0.045238	0.133165		0.82368		#N/A	#N/A	#N/A	#N/A		8.25003e+06
yutD	3	0.303166	0.583773	0.064953	0.048108	0.516949	0.177357	0.210337	0.095357		0.758005		#N/A	#N/A	#N/A	#N/A		7.72337e+06
fliI	3	0.464318	0.535682	0	0	0.521122	0.404142	0.074736	0		0.919199		#N/A	#N/A	#N/A	#N/A		7503200
moaA	3	0.241044	0.758956	0	0	0.473354	0.526646	0	0		0.835732		#N/A	#N/A	#N/A	nitrate respiration		7.49807e+06
yodB	3	0.3438	0.569903	0.050711	0.035586	0.549394	0.229306	0.119537	0.101763		0.795432		known RBP_TRS	#N/A	#N/A	#N/A		7.27827e+06
yopJ	3	0.283347	0.674027	0.040023	0.002604	0.643733	0.338	0.018266	0		0.753387		#N/A	#N/A	#N/A	#N/A		6.98043e+06
ymcA	3	0.406485	0.546669	0.046846	0	0.770029	0.229971	0	0		0.757793		#N/A	#N/A	#N/A	#N/A		6740080
ylbG	3	0.394667	0.514912	0.038349	0.052071	0.528999	0.153771	0.118398	0.198832		0.789991		#N/A	#N/A	#N/A	#N/A		6.62463e+06
ywfO	3	0.267599	0.515356	0.100327	0.116718	0.641815	0.196293	0.161892	0		0.745416		#N/A	#N/A	#N/A	#N/A		6.31287e+06
yxeK	3	0.11973	0.744654	0.029969	0.105646	0.420148	0.241287	0.135976	0.202589		0.698228		#N/A	#N/A	#N/A	METAB		5.79023e+06
yppE	3	0.318728	0.647128	0.014374	0.01977	0.688976	0.18806	0.122964	0		0.699996		#N/A	#N/A	#N/A	#N/A		5.25007e+06
ybfF	3	0.281101	0.552828	0.090875	0.075196	0.681736	0.144561	0.101541	0.072162		0.713943		#N/A	#N/A	#N/A	#N/A		5245800
ytsP	3	0.156662	0.708148	0.035731	0.099459	0.49408	0.352192	0.060117	0.09361		0.754447		#N/A	#N/A	#N/A	#N/A		4456500
yrrK	3	0.308756	0.613237	0.045203	0.032803	0.618284	0.316503	0.065213	0		0.784747		known RBP	#N/A	#N/A	#N/A		4.43993e+06
ylaN	3	0.296735	0.661057	0.035425	0.006783	0.481775	0.263894	0.146831	0.107499		0.768411		#N/A	#N/A	#N/A	#N/A		3.4151e+06
yhfF	3	0.290381	0.595838	0.041964	0.071817	0.463267	0.269506	0.063772	0.203456		0.803667		#N/A	#N/A	#N/A	#N/A		3014900
tmk	3	0.304718	0.652001	0.04328	0	0.586475	0.413525	0	0		0.81417		#N/A	#N/A	essential	TTP biosynthesis		2868000
yrzL	3	0.334189	0.62674	0.038376	0.000695	0.431948	0.396549	0.171503	0		0.858342		#N/A	#N/A	#N/A	#N/A		1.55247e+06
yutE	3	0.138359	0.848059	0.013287	0.000295	0.49465	0.302787	0.202563	0		0.66085		#N/A	#N/A	#N/A	#N/A		849067
tuf	4	0.2704	0.492003	0.134262	0.103335	0.279118	0.227992	0.193494	0.299396		0.832873		#N/A	#N/A	#N/A	#N/A		14502700000
ypfD	4	0.18203	0.467971	0.106466	0.243533	0.316779	0.201064	0.144389	0.337769		0.842111		#N/A	#N/A	#N/A	#N/A		3.23557e+09
tsf	4	0.159589	0.641487	0.057204	0.141721	0.251549	0.208991	0.153231	0.386229		0.742845		known RBP	#N/A	essential	#N/A		2.91533e+09
rplE	4	0.280204	0.488944	0.066937	0.163916	0.318742	0.204724	0.195564	0.28097		0.832285		known RBP	#N/A	essential	#N/A		2667700000
groL	4	0.235994	0.423596	0.191468	0.148941	0.23343	0.197733	0.250787	0.318051		0.855832		#N/A	#N/A	#N/A	#N/A		2.59463e+09
rplA	4	0.251226	0.537219	0.061133	0.150422	0.279891	0.224182	0.136754	0.359173		0.807575		known RBP	#N/A	#N/A	#N/A		2.04467e+09
lutB	4	0.111441	0.508271	0.089355	0.290932	0.273527	0.309879	0.182234	0.23436		0.860843		#N/A	#N/A	#N/A	METAB		1.81168e+09
fbaA	4	0.203998	0.641892	0.061074	0.093036	0.300651	0.192974	0.113933	0.392441		0.724634		#N/A	#N/A	#N/A	METAB		1.6671e+09
pdhA	4	0.18572	0.620223	0.05827	0.135786	0.34553	0.201598	0.200339	0.252534		0.757822		#N/A	#N/A	#N/A	METAB		1660580000
rplJ	4	0.326576	0.517717	0.081714	0.073993	0.316082	0.191374	0.119059	0.373485		0.777683		known RBP	#N/A	essential	#N/A		1560430000
ndk	4	0.18278	0.563532	0.048401	0.205287	0.279861	0.207852	0.126803	0.385485		0.791103		#N/A	#N/A	#N/A	METAB		1.20441e+09
lon1	4	0.184759	0.43432	0.132737	0.248184	0.30578	0.158711	0.265057	0.270453		0.835219		#N/A	#N/A	#N/A	METAB		1203260000
rocF	4	0.129691	0.663746	0.056294	0.150268	0.218044	0.319265	0.246269	0.216422		0.795708		#N/A	#N/A	#N/A	METAB		1.16625e+09
rplC	4	0.284512	0.589236	0.063131	0.06312	0.263854	0.22591	0.241757	0.268479		0.772782		known RBP	#N/A	essential	#N/A		1.10005e+09
sufD	4	0.293729	0.465274	0.159468	0.081529	0.283202	0.152647	0.168364	0.395787		0.778255		#N/A	#N/A	essential	synthesis of Fe-S-clusters		8.51007e+08
ybbR	4	0.114319	0.679148	0.018757	0.187777	0.158108	0.308311	0.081684	0.451897		0.769155		#N/A	#N/A	#N/A	#N/A		802260000
rpoA	4	0.198599	0.445186	0.162744	0.193471	0.282716	0.190019	0.2081	0.319164		0.849965		known RBP	#N/A	essential	#N/A		761270000
nadE	4	0.177875	0.602035	0.049165	0.170924	0.21948	0.171924	0.163994	0.444601		0.737888		#N/A	#N/A	essential	NAD biosynthesis		7.39933e+08
tyrS1	4	0.264594	0.408133	0.094254	0.233018	0.281951	0.174968	0.138611	0.40447		0.853345		#N/A	#N/A	#N/A	#N/A		7.32577e+08
yvgN	4	0.188715	0.554756	0.092917	0.163612	0.263678	0.19293	0.168244	0.375147		0.783806		#N/A	#N/A	#N/A	#N/A		6.61923e+08
sodA	4	0.154036	0.597346	0.054441	0.194176	0.256741	0.253442	0.253917	0.2359		0.793633		#N/A	#N/A	#N/A	#N/A		644700000
clpQ	4	0.228445	0.494888	0.083439	0.193228	0.19259	0.155502	0.192096	0.459812		0.776761		#N/A	#N/A	#N/A	#N/A		6.32703e+08
rplK	4	0.327935	0.50643	0.073632	0.092003	0.330145	0.231262	0.121257	0.317336		0.820581		known RBP	#N/A	#N/A	#N/A		5.55163e+08
yqxJ	4	0.147258	0.696565	0.039911	0.116266	0.193987	0.263616	0.110527	0.431869		0.72879		#N/A	#N/A	#N/A	#N/A		550780000
tpx	4	0.228545	0.53425	0.066635	0.17057	0.274505	0.19201	0.156836	0.376649		0.793939		#N/A	#N/A	#N/A	#N/A		548970000
ylbA	4	0.292888	0.471942	0.095701	0.139469	0.195133	0.131032	0.190076	0.483758		0.748397		#N/A	#N/A	#N/A	#N/A		5.24643e+08
lutC	4	0.128411	0.655483	0.067893	0.148213	0.185978	0.277329	0.165707	0.370986		0.773334		#N/A	#N/A	#N/A	METAB		4.88403e+08
yhfE	4	0.192327	0.442531	0.217136	0.148006	0.244657	0.219046	0.115198	0.421099		0.81449		#N/A	#N/A	#N/A	#N/A		4.85563e+08
mnmA	4	0.310353	0.36215	0.091551	0.235946	0.336673	0.213301	0.097176	0.352851		0.904413		#N/A	#N/A	#N/A	#N/A		4.16717e+08
rbsA	4	0.210355	0.410146	0.140261	0.239238	0.238692	0.251702	0.145339	0.364267		0.898062		#N/A	#N/A	#N/A	METAB		4.00193e+08
yukJ	4	0.091656	0.608552	0.0938	0.205992	0.131169	0.151744	0.214492	0.502595		0.720369		#N/A	#N/A	#N/A	#N/A		3.87243e+08
fabG	4	0.214558	0.465468	0.136263	0.183711	0.249744	0.164547	0.191258	0.394451		0.813434		#N/A	#N/A	essential	METAB		3.69617e+08
rbsK	4	0.194022	0.506572	0.133201	0.166205	0.27394	0.217887	0.229075	0.279098		0.83292		#N/A	#N/A	#N/A	METAB		3.52993e+08
bdbD	4	0.263575	0.645961	0.056165	0.034299	0.302755	0.190313	0.10242	0.404512		0.704895		#N/A	spo	#N/A	#N/A		3.47013e+08
ysdC	4	0.172703	0.406365	0.167577	0.253355	0.181712	0.164256	0.249948	0.404084		0.851506		#N/A	#N/A	#N/A	METAB		3.10067e+08
codY	4	0.204539	0.42855	0.115754	0.251157	0.26019	0.202531	0.2498	0.287479		0.864474		known RBP_TRS	#N/A	#N/A	METAB		3.09687e+08
ytkL	4	0.121317	0.539465	0.107465	0.231752	0.195253	0.097667	0.276456	0.430624		0.74079		#N/A	#N/A	#N/A	#N/A		306230000
nadK2	4	0.09639	0.570807	0.13562	0.197183	0.164857	0.170372	0.286062	0.37871		0.765149		#N/A	#N/A	#N/A	#N/A		2.84853e+08
kbl	4	0.178382	0.518523	0.102902	0.200193	0.27548	0.257136	0.22071	0.246674		0.846874		#N/A	#N/A	#N/A	threonine utilization		277710000
qoxA	4	0.221898	0.589636	0.049081	0.139385	0.261981	0.246952	0.12444	0.366628		0.790025		#N/A	#N/A	#N/A	METAB		2.75747e+08
sdhB	4	0.161004	0.557497	0.059262	0.222237	0.204135	0.224865	0.079131	0.49187		0.784593		#N/A	#N/A	#N/A	METAB		2.60533e+08
flgG	4	0.199978	0.722845	0.054334	0.022843	0.195084	0.191673	0.064954	0.548289		0.626378		#N/A	#N/A	#N/A	#N/A		2.57513e+08
tdh	4	0.207196	0.584154	0.150762	0.057887	0.27199	0.302825	0.161795	0.263391		0.822731		#N/A	#N/A	#N/A	threonine utilization		2.47404e+08
lutA	4	0.104185	0.71026	0.055318	0.130237	0.303743	0.310874	0.123763	0.261621		0.764798		#N/A	#N/A	#N/A	METAB		239831000
serS	4	0.268032	0.390531	0.098559	0.242878	0.323912	0.185512	0.201089	0.289487		0.87975		known RBP	#N/A	essential	#N/A		2.36297e+08
azoR1	4	0.147947	0.587359	0.057264	0.20743	0.257022	0.158992	0.159517	0.424469		0.748526		#N/A	#N/A	#N/A	#N/A		226770000
ctc	4	0.37641	0.392547	0.067585	0.163458	0.400131	0.0632	0.106712	0.429956		0.786936		known RBP	#N/A	#N/A	#N/A		2.23783e+08
iolC	4	0.114571	0.769362	0.092456	0.023611	0.155184	0.338882	0.169956	0.335977		0.730491		#N/A	#N/A	#N/A	METAB		218920000
nrnA	4	0.147296	0.467639	0.170962	0.214103	0.194944	0.160735	0.169194	0.475127		0.797147		known RBP	#N/A	#N/A	#N/A		2.18423e+08
clpP	4	0.260551	0.468449	0.148711	0.12229	0.288395	0.117319	0.232039	0.362247		0.782865		#N/A	#N/A	#N/A	#N/A		2.12657e+08
trxB	4	0.196484	0.483737	0.101471	0.218308	0.27814	0.232521	0.208459	0.280879		0.854107		#N/A	#N/A	essential	METAB		2.09867e+08
menB	4	0.217393	0.519994	0.083318	0.179295	0.372117	0.170871	0.143311	0.313701		0.795372		#N/A	#N/A	essential	METAB		1.96413e+08
dps	4	0.295655	0.482962	0.064108	0.157275	0.314471	0.155029	0.174617	0.355884		0.80028		#N/A	#N/A	#N/A	iron storage, survival of of stress conditions		188410000
fabF	4	0.205916	0.403152	0.186346	0.204587	0.271792	0.188144	0.232644	0.30742		0.874216		#N/A	#N/A	essential	METAB		1.85238e+08
resA	4	0.199451	0.46762	0.07348	0.259449	0.417555	0.100316	0.085955	0.396174		0.77565		#N/A	#N/A	#N/A	METAB		1.84726e+08
cysK	4	0.156603	0.490427	0.093021	0.259948	0.232045	0.20542	0.260551	0.301984		0.829154		#N/A	#N/A	#N/A	METAB		1.84157e+08
gcvT	4	0.128013	0.438093	0.169503	0.264391	0.198912	0.227705	0.26931	0.304073		0.876685		#N/A	#N/A	#N/A	glycine utilization		1.83103e+08
ywbD	4	0.177744	0.472975	0.12777	0.22151	0.406384	0.16494	0.134987	0.293688		0.804793		#N/A	#N/A	#N/A	#N/A		1.77809e+08
prfB	4	0.190034	0.517984	0.103447	0.188535	0.273983	0.169858	0.172879	0.383281		0.793248		known RBP	#N/A	essential	#N/A		1.72913e+08
ywlF	4	0.290188	0.519534	0.054781	0.135497	0.270632	0.213715	0.088312	0.427341		0.787747		#N/A	#N/A	#N/A	METAB		1.72893e+08
yjcG	4	0.154088	0.513067	0.052942	0.279903	0.215977	0.193685	0.186588	0.403751		0.813563		#N/A	#N/A	#N/A	nucleotide metabolism		1.683e+08
glpX	4	0.246785	0.449423	0.119699	0.184094	0.276519	0.221329	0.197729	0.304422		0.864465		#N/A	#N/A	#N/A	METAB		160901000
yugG	4	0.244362	0.640877	0.041105	0.073655	0.319702	0.268744	0.127004	0.284551		0.778632		#N/A	#N/A	#N/A	#N/A		1.47377e+08
yfkO	4	0.121684	0.490638	0.063264	0.324415	0.193149	0.188563	0.183028	0.43526		0.824653		#N/A	#N/A	#N/A	#N/A		142290000
map	4	0.17847	0.55645	0.060564	0.204516	0.281138	0.174924	0.14575	0.398188		0.775908		known RBP	#N/A	#N/A	#N/A		136253000
yodC	4	0.212507	0.465532	0.084669	0.237292	0.281158	0.135688	0.198673	0.384481		0.807535		#N/A	#N/A	#N/A	#N/A		1.34537e+08
aspS	4	0.15912	0.619845	0.116295	0.10474	0.334768	0.2416	0.185792	0.23784		0.778377		known RBP	#N/A	essential	#N/A		1.29703e+08
smpB	4	0.297764	0.474865	0.052879	0.174491	0.247598	0.180608	0.195539	0.376255		0.806245		known RBP	#N/A	#N/A	#N/A		1.24733e+08
yraA	4	0.224474	0.554161	0.080813	0.140553	0.233156	0.2143	0.198751	0.353793		0.790858		#N/A	#N/A	#N/A	#N/A		124099000
phoH	4	0.167107	0.467383	0.095167	0.270343	0.31168	0.197652	0.208995	0.281674		0.836644		#N/A	#N/A	#N/A	#N/A		1.23719e+08
mtnN	4	0.217328	0.546236	0.073376	0.163061	0.289358	0.242367	0.169736	0.298538		0.823107		#N/A	#N/A	#N/A	methionine salvage		123285000
yktB	4	0.222681	0.497949	0.08159	0.19778	0.32996	0.16919	0.193872	0.306978		0.810183		#N/A	#N/A	#N/A	#N/A		1.12256e+08
rimP	4	0.245206	0.49558	0.096124	0.16309	0.285617	0.168693	0.158714	0.386976		0.798425		#N/A	#N/A	#N/A	#N/A		1.11991e+08
etfB	4	0.102019	0.451632	0.159467	0.286882	0.156189	0.152519	0.283517	0.407774		0.825067		#N/A	#N/A	#N/A	METAB		1.11623e+08
ymdB	4	0.188295	0.480028	0.107511	0.224166	0.255165	0.140367	0.214786	0.389682		0.800786		#N/A	#N/A	#N/A	#N/A		1.10463e+08
speE	4	0.215222	0.475911	0.098927	0.20994	0.269222	0.172907	0.202825	0.355046		0.822111		#N/A	#N/A	#N/A	spermidine, polyamine biosynthesis		109424000
ygaF	4	0.29327	0.446608	0.060237	0.199885	0.2556	0.245481	0.158778	0.340141		0.866534		#N/A	#N/A	#N/A	#N/A		105956000
ytiB	4	0.181567	0.601673	0.044891	0.171869	0.238682	0.156042	0.128015	0.477261		0.725217		#N/A	#N/A	#N/A	#N/A		1.05771e+08
yrbF	4	0.329876	0.499329	0.054772	0.116024	0.326836	0.131284	0.100183	0.441697		0.753225		#N/A	#N/A	#N/A	#N/A		99389000
yheG	4	0.219326	0.511403	0.100519	0.168752	0.244983	0.174982	0.204262	0.375773		0.795392		#N/A	#N/A	#N/A	#N/A		9.93143e+07
rimM	4	0.226211	0.604988	0.057718	0.111083	0.288345	0.139094	0.158839	0.413722		0.715952		known RBP	#N/A	#N/A	#N/A		98050000
yjbM	4	0.130236	0.652342	0.043868	0.173553	0.26758	0.186154	0.148914	0.397352		0.727367		#N/A	#N/A	#N/A	METAB		9.36583e+07
hfq	4	0.278136	0.387364	0.140368	0.194132	0.251047	0.092576	0.257215	0.399162		0.810709		unknown RBP	#N/A	#N/A	#N/A		91732000
yloU	4	0.23262	0.616691	0.083884	0.066805	0.208231	0.118508	0.10009	0.573172		0.644525		#N/A	#N/A	#N/A	#N/A		9.16693e+07
hit	4	0.27629	0.488953	0.050917	0.18384	0.337018	0.256226	0.134359	0.272397		0.865227		#N/A	#N/A	#N/A	#N/A		9.05847e+07
hprK	4	0.196041	0.508912	0.100336	0.194711	0.291064	0.17722	0.158316	0.373399		0.803569		#N/A	#N/A	#N/A	METAB		8.81643e+07
ylmE	4	0.210762	0.539558	0.106455	0.143225	0.351337	0.183645	0.123997	0.341021		0.784439		#N/A	#N/A	#N/A	#N/A		8.61597e+07
dnaJ	4	0.129882	0.701714	0.04214	0.126264	0.289231	0.222275	0.118888	0.369607		0.716998		#N/A	#N/A	#N/A	#N/A		84894000
yvcT	4	0.137965	0.461138	0.115737	0.28516	0.22824	0.234934	0.249642	0.287184		0.861028		#N/A	#N/A	#N/A	#N/A		8.30643e+07
iolH	4	0.087475	0.5152	0.08514	0.312186	0.159251	0.245731	0.272878	0.32214		0.831841		#N/A	#N/A	#N/A	METAB		81999000
yisK	4	0.0965	0.446709	0.160519	0.296272	0.172185	0.194182	0.23247	0.401164		0.853647		#N/A	#N/A	#N/A	detoxification of enol-oxaloacetate, control of cell division,		81411000
yjcH	4	0.112194	0.644888	0.06497	0.177948	0.215973	0.211203	0.195858	0.376966		0.747219		#N/A	#N/A	#N/A	#N/A		8.11873e+07
gsaB	4	0.271834	0.369034	0.152316	0.206816	0.322103	0.204734	0.156695	0.316468		0.898064		#N/A	#N/A	#N/A	METAB		7.96817e+07
ybxB	4	0.220587	0.609454	0.056147	0.113812	0.29258	0.125855	0.113296	0.468268		0.696703		#N/A	#N/A	#N/A	#N/A		7.87907e+07
fmt	4	0.208411	0.400062	0.123453	0.268073	0.272848	0.175565	0.181105	0.370482		0.869269		known RBP	#N/A	#N/A	#N/A		7.87073e+07
folE	4	0.183889	0.595567	0.036872	0.183671	0.245149	0.170895	0.126124	0.457832		0.741529		known RBP	#N/A	essential	METAB		7.52393e+07
ytxJ	4	0.301337	0.410262	0.099806	0.188595	0.295711	0.122147	0.191012	0.39113		0.818079		#N/A	#N/A	#N/A	#N/A		7.48283e+07
fabZ	4	0.277273	0.601776	0.053229	0.067722	0.373796	0.230938	0.110827	0.284439		0.778008		#N/A	#N/A	#N/A	METAB		7.43363e+07
hemB	4	0.206715	0.436799	0.09518	0.261306	0.341976	0.188744	0.199915	0.269365		0.849284		#N/A	#N/A	#N/A	METAB		7.42793e+07
yhfK	4	0.222464	0.484701	0.112903	0.179932	0.233757	0.169898	0.258634	0.337712		0.809369		#N/A	#N/A	#N/A	#N/A		7.17863e+07
yerH	4	0.185733	0.515501	0.088188	0.210578	0.228089	0.232901	0.163398	0.375612		0.830774		#N/A	#N/A	#N/A	#N/A		69991000
phoP	4	0.122003	0.682576	0.055047	0.140373	0.286391	0.323479	0.190976	0.199154		0.789105		#N/A	spo	#N/A	regulation of phosphate metabolism (phoA, phoB, phoD, resABCDE, tagA-tagB, tagDEF, tuaA-H)		69175000
ssbA	4	0.288996	0.483292	0.0581	0.169612	0.255508	0.215628	0.119006	0.409857		0.816838		#N/A	#N/A	essential	METAB		6.91153e+07
plsX	4	0.197723	0.523246	0.135713	0.143318	0.295728	0.175024	0.267755	0.261493		0.79859		#N/A	#N/A	essential	METAB		68443000
rho	4	0.206027	0.4334	0.097049	0.263524	0.302234	0.201229	0.178543	0.317994		0.865123		known RBP	#N/A	#N/A	#N/A		6.72737e+07
coaE	4	0.181231	0.491631	0.21514	0.111998	0.20862	0.141347	0.380228	0.269805		0.790473		#N/A	#N/A	essential	synthesis of coenzyme A		6.25647e+07
rtp	4	0.352823	0.487079	0.042683	0.117415	0.333454	0.17809	0.183644	0.304812		0.805811		#N/A	#N/A	#N/A	#N/A		61727000
yqeI	4	0.336775	0.437155	0.106563	0.119507	0.320993	0.143811	0.142857	0.392338		0.79872		unknown RBP	#N/A	#N/A	#N/A		59781000
est	4	0.175777	0.614204	0.073256	0.136763	0.325138	0.206016	0.136559	0.332288		0.759603		#N/A	#N/A	#N/A	#N/A		5.95347e+07
yxxD	4	0.245562	0.391791	0.044538	0.318109	0.205196	0.15208	0.250305	0.392419		0.836482		#N/A	#N/A	essential	#N/A		59379000
fadH	4	0.068345	0.514726	0.124099	0.292831	0.175842	0.199473	0.186549	0.438136		0.815641		#N/A	#N/A	#N/A	METAB		57494000
yodJ	4	0.192585	0.584821	0.034258	0.188336	0.19054	0.309254	0.117862	0.382344		0.826384		#N/A	#N/A	#N/A	#N/A		55272000
yabD	4	0.149548	0.474171	0.066596	0.309685	0.285819	0.225821	0.182874	0.305485		0.846878		#N/A	#N/A	#N/A	#N/A		5.48793e+07
yydD	4	0.202696	0.43789	0.148368	0.211046	0.353124	0.199023	0.098355	0.349498		0.840817		#N/A	#N/A	#N/A	#N/A		5.46047e+07
yvyI	4	0.166555	0.525525	0.163393	0.144526	0.227835	0.30426	0.187284	0.280622		0.866016		#N/A	#N/A	#N/A	METAB		54275000
nudF	4	0.17148	0.687848	0.041084	0.099589	0.326565	0.278828	0.160947	0.23366		0.76352		#N/A	#N/A	#N/A	isoprenoid biosynthesis		53412000
yuaB	4	0.187197	0.558257	0.206674	0.047872	0	0.200781	0.572807	0.226412		0.713311		#N/A	#N/A	#N/A	#N/A		52804000
mapB	4	0.212706	0.541712	0.065965	0.179617	0.362779	0.138551	0.102693	0.395977		0.758535		#N/A	#N/A	#N/A	#N/A		52085000
jag	4	0.117746	0.613321	0.069254	0.199678	0.354919	0.166311	0.184909	0.293861		0.736222		#N/A	spo	#N/A	#N/A		5.09557e+07
yneT	4	0.315898	0.490151	0.060619	0.133333	0.228026	0.226749	0.202942	0.342282		0.812238		#N/A	#N/A	#N/A	#N/A		5.01647e+07
nrgB	4	0.265118	0.477092	0.105574	0.152215	0.28037	0.184018	0.140893	0.394719		0.808832		#N/A	#N/A	#N/A	METAB		4.97023e+07
acuA	4	0.167674	0.516713	0.081462	0.234151	0.188646	0.229387	0.206103	0.375863		0.827798		#N/A	#N/A	#N/A	METAB		49025000
qoxB	4	0.293849	0.508588	0.083748	0.113816	0.195642	0.307067	0.195512	0.301779		0.843414		#N/A	#N/A	#N/A	METAB		4.86327e+07
ydiR	4	0.123632	0.476128	0.045873	0.354366	0.311827	0.179186	0.057923	0.451063		0.817594		#N/A	#N/A	#N/A	#N/A		4.83117e+07
luxS	4	0.191626	0.553295	0.050038	0.205041	0.277637	0.239359	0.116884	0.36612		0.815359		#N/A	#N/A	#N/A	methionine salvage		4.65193e+07
ytpA	4	0.088461	0.648942	0.068604	0.193992	0.207111	0.181984	0.153375	0.45753		0.722166		#N/A	#N/A	#N/A	#N/A		4.41077e+07
ysdB	4	0.248675	0.418749	0.172654	0.159922	0.286199	0.158596	0.185183	0.370023		0.831635		#N/A	#N/A	#N/A	METAB		4.05437e+07
yxjI	4	0.208742	0.621333	0.084517	0.085409	0.225479	0.161984	0.158012	0.454524		0.702961		#N/A	#N/A	#N/A	#N/A		3.95213e+07
yqeG	4	0.200278	0.545359	0.041815	0.212548	0.299533	0.212119	0.127151	0.361197		0.806171		#N/A	#N/A	essential	#N/A		3.92373e+07
iscS2	4	0.14467	0.490145	0.152365	0.21282	0.337482	0.246288	0.14365	0.272579		0.841657		#N/A	#N/A	#N/A	#N/A		38955000
yitL	4	0.169953	0.544296	0.065791	0.21996	0.294597	0.194122	0.116993	0.394288		0.793137		#N/A	#N/A	#N/A	#N/A		3.83527e+07
purD	4	0.248642	0.645978	0.10538	0	0.262364	0.319073	0.178551	0.240012		0.793836		#N/A	#N/A	#N/A	METAB		3.74183e+07
maf	4	0.089973	0.780235	0.113164	0.016628	0.258921	0.181334	0.107559	0.452186		0.620208		#N/A	#N/A	#N/A	METAB		37391000
miaA	4	0.12552	0.550101	0.099778	0.224602	0.504139	0.059393	0.05249	0.383978		0.679148		known RBP	#N/A	#N/A	#N/A		3.69636e+07
yncF	4	0.244999	0.543024	0.052966	0.159011	0.230017	0.230181	0.106288	0.433514		0.790065		#N/A	#N/A	#N/A	METAB		36197000
ribH	4	0.230723	0.516677	0.061345	0.191255	0.181135	0.145414	0.168321	0.50513		0.749872		#N/A	#N/A	#N/A	riboflavin biosynthesis		3.52557e+07
yrkL	4	0.239347	0.491311	0.040727	0.228616	0.333607	0.195292	0.170834	0.300267		0.827827		#N/A	#N/A	#N/A	METAB		35166000
ykpB	4	0.212974	0.543333	0.120966	0.122727	0.297194	0.236614	0.214363	0.251829		0.822124		#N/A	#N/A	#N/A	#N/A		3.50353e+07
ylbL	4	0.151615	0.506226	0.159806	0.182353	0.169009	0.112624	0.253435	0.464932		0.753098		#N/A	#N/A	#N/A	#N/A		34991000
aroE	4	0.152964	0.479743	0.127835	0.239458	0.271592	0.187029	0.206519	0.334859		0.830407		#N/A	#N/A	essential	biosynthesis of aromatic amino acids		34541000
comA	4	0.146213	0.675565	0.073804	0.104419	0.28596	0.284021	0.163005	0.267014		0.772387		#N/A	#N/A	#N/A	#N/A		34358000
nfo	4	0.174504	0.478902	0.129674	0.216919	0.240816	0.163638	0.177265	0.418281		0.808558		#N/A	#N/A	#N/A	#N/A		3.42493e+07
yjhA	4	0.253007	0.549236	0.053859	0.143897	0.248196	0.28229	0.17259	0.296924		0.835078		#N/A	#N/A	#N/A	#N/A		33038000
ywnH	4	0.220882	0.447749	0.048738	0.282631	0.275333	0.181522	0.132217	0.410929		0.844059		#N/A	#N/A	#N/A	#N/A		3.27763e+07
ydbS	4	0.165917	0.529643	0.092732	0.211708	0.191999	0.103063	0.188402	0.516536		0.733202		#N/A	#N/A	#N/A	#N/A		3.19483e+07
speB	4	0.196162	0.537904	0.079281	0.186653	0.269006	0.225175	0.245423	0.260396		0.81551		#N/A	#N/A	#N/A	spermidine, polyamine biosynthesis		31908000
acuB	4	0.104818	0.654715	0.104188	0.13628	0.286655	0.33351	0.16863	0.211204		0.808948		#N/A	#N/A	#N/A	#N/A		3.07707e+07
yvbH	4	0.15527	0.693741	0.047755	0.103235	0.378236	0.239921	0.095848	0.285996		0.730101		#N/A	#N/A	#N/A	#N/A		3.06093e+07
iscS1	4	0.248083	0.389121	0.135941	0.226855	0.275363	0.193559	0.210441	0.320637		0.884529		#N/A	#N/A	#N/A	#N/A		3.04723e+07
ywnB	4	0.174827	0.66251	0.06358	0.099083	0.230723	0.09902	0.168336	0.501922		0.64861		#N/A	#N/A	#N/A	#N/A		3.02163e+07
yvyE	4	0.212617	0.699641	0.030296	0.057446	0.361177	0.286922	0.056682	0.295219		0.75018		#N/A	#N/A	#N/A	#N/A		30111000
spoVC	4	0.142817	0.597614	0.0793	0.180269	0.447114	0.11467	0.088993	0.349224		0.702313		#N/A	#N/A	#N/A	#N/A		2.9962e+07
msrA	4	0.217548	0.519828	0.038387	0.224237	0.210819	0.288503	0.168673	0.332005		0.856695		#N/A	#N/A	#N/A	#N/A		2.96277e+07
yozO	4	0.201848	0.593164	0.06156	0.143429	0.366732	0.147825	0.090349	0.395094		0.730891		#N/A	#N/A	#N/A	#N/A		29401000
yabJ	4	0.232739	0.393615	0.096574	0.277072	0.182905	0.25641	0.120823	0.439862		0.890003		#N/A	#N/A	#N/A	deamination of reactive intermediates generated in isoleucine biosynthesis		29313000
yueD	4	0.242785	0.585808	0.072532	0.098875	0.314244	0.189803	0.174455	0.321498		0.764482		#N/A	#N/A	#N/A	#N/A		2.88407e+07
htrB	4	0.142725	0.603756	0.077356	0.176163	0.305437	0.277825	0.174081	0.242657		0.808634		#N/A	#N/A	#N/A	#N/A		28762000
yloC	4	0.199002	0.651424	0.055742	0.093832	0.312806	0.200156	0.124513	0.362525		0.729113		unknown RBP	#N/A	#N/A	#N/A		28738000
ctpA	4	0.172843	0.541475	0.164763	0.12092	0.233592	0.192893	0.24748	0.326036		0.791365		#N/A	#N/A	#N/A	#N/A		2.83827e+07
yuxO	4	0.237771	0.541796	0.124322	0.096111	0.327014	0.210846	0.102588	0.359552		0.783571		#N/A	#N/A	#N/A	#N/A		28173000
ypmB	4	0.173923	0.762712	0.035861	0.027504	0.453745	0.13713	0.031451	0.377675		0.615197		#N/A	#N/A	#N/A	#N/A		2.71455e+07
znuA	4	0.013373	0.623086	0.057269	0.306272	0.388108	0.137665	0.140415	0.333813		0.69027		#N/A	#N/A	#N/A	#N/A		2.70476e+07
yneP	4	0.262241	0.564456	0.042047	0.131256	0.271458	0.134588	0.103034	0.490921		0.718065		#N/A	#N/A	#N/A	#N/A		2.70107e+07
ytxG	4	0.221364	0.524633	0.14809	0.105913	0.334487	0.124298	0.254203	0.287012		0.767018		#N/A	#N/A	#N/A	#N/A		2.69969e+07
ysnA	4	0.271912	0.49388	0.062594	0.171614	0.248787	0.231924	0.099454	0.419836		0.818253		#N/A	#N/A	#N/A	METAB		2.65623e+07
plsC	4	0.209679	0.647864	0.053239	0.089218	0.380702	0.142862	0.090693	0.385743		0.694384		#N/A	#N/A	essential	METAB		2.60497e+07
yycI	4	0.142611	0.516637	0.026431	0.314321	0.480429	0.140628	0.091513	0.28743		0.744822		#N/A	#N/A	#N/A	#N/A		2.50593e+07
ywfH	4	0.060318	0.607231	0.109977	0.222474	0.173142	0.206441	0.237711	0.382706		0.76797		#N/A	#N/A	#N/A	#N/A		2.48193e+07
ywhA	4	0.398447	0.411738	0.027482	0.162334	0.332862	0.118233	0.023835	0.525071		0.764395		#N/A	#N/A	#N/A	#N/A		2.42243e+07
mtnD	4	0.070633	0.695236	0.059157	0.174974	0	0.201578	0.379203	0.419219		0.679542		#N/A	#N/A	#N/A	methionine salvage		2.42073e+07
rsmE	4	0.164749	0.595062	0.079886	0.160304	0.19539	0.220218	0.143113	0.441279		0.76315		#N/A	#N/A	#N/A	#N/A		22067000
trmK	4	0.145395	0.658088	0.093753	0.102764	0.281772	0.239388	0.124556	0.354285		0.745972		known RBP	#N/A	#N/A	#N/A		2.19447e+07
thyA1	4	0.194306	0.481566	0.054521	0.269607	0.333187	0.0474	0.196518	0.422895		0.749277		#N/A	#N/A	#N/A	METAB		2.13003e+07
ycsE	4	0.209763	0.524282	0.092845	0.17311	0.251878	0.175348	0.284883	0.287891		0.791684		#N/A	#N/A	#N/A	dephosphorylation of the riboflavin precursor, 5-amino-6-ribitylamino-2,4(1H,3H)-pyrimidinedione 5'-phosphate		20934000
moaB	4	0.20234	0.557592	0.041516	0.198552	0.218589	0.172425	0.069472	0.539514		0.742292		#N/A	#N/A	#N/A	nitrate respiration		2.06656e+07
ydeI	4	0.23651	0.612304	0.032449	0.118737	0.248763	0.201552	0.150415	0.39927		0.744323		#N/A	#N/A	#N/A	#N/A		20611000
fliW	4	0.135967	0.703772	0.043644	0.116618	0.312451	0.297097	0.098683	0.291769		0.760084		#N/A	#N/A	#N/A	#N/A		2.01726e+07
yitI	4	0.257173	0.653167	0.05926	0.0304	0.310704	0.12937	0.110324	0.449602		0.662522		#N/A	#N/A	#N/A	#N/A		2.01207e+07
yvcQ	4	0.089166	0.721325	0.189509	0	0.406785	0.211074	0	0.382141		0.631495		#N/A	#N/A	#N/A	#N/A		20000000
ydbJ	4	0.266608	0.411051	0.113613	0.208728	0.307428	0.203307	0.145945	0.343321		0.873524		#N/A	#N/A	#N/A	#N/A		1.95744e+07
ytnP	4	0.094266	0.710018	0.044749	0.150968	0.157857	0.158129	0.166816	0.517198		0.661751		#N/A	#N/A	#N/A	#N/A		19196000
yezG	4	0.249638	0.434015	0.053957	0.262389	0.320457	0.228918	0.154478	0.296147		0.879248		#N/A	#N/A	essential	#N/A		19077600
rpmH	4	0.018203	0.770745	0.20439	0.006662	0.34214	0.230786	0.132757	0.294317		0.652017		known RBP	#N/A	#N/A	#N/A		1.88797e+07
iolR	4	0.101565	0.710497	0.044013	0.143925	0.256615	0.329748	0.16227	0.251367		0.779467		known RBP_TRS	#N/A	#N/A	METAB		1.88524e+07
fliF	4	0.186675	0.551953	0.073114	0.188258	0.233449	0.444182	0.089446	0.232923		0.936628		#N/A	#N/A	#N/A	#N/A		18811000
yybB	4	0.11764	0.488379	0.069038	0.324944	0.310118	0.198793	0.112124	0.378964		0.822741		#N/A	#N/A	#N/A	#N/A		18598000
yndB	4	0.276658	0.551665	0.049198	0.122479	0.268164	0.279857	0.111674	0.340306		0.823009		#N/A	#N/A	#N/A	#N/A		1.7879e+07
yhfO	4	0.298679	0.551421	0.053734	0.096167	0.121186	0.23803	0.213019	0.427766		0.742586		#N/A	#N/A	#N/A	#N/A		1.76891e+07
yesJ	4	0.170774	0.616346	0.05938	0.1535	0.235572	0.195916	0.231357	0.337156		0.752884		#N/A	spo	#N/A	#N/A		1.75449e+07
ureB	4	0	0.956632	0.043368	0	0.041334	0.154385	0.261169	0.543112		0.50308		#N/A	#N/A	#N/A	METAB		1.69216e+07
ytkK	4	0.169566	0.508523	0.119507	0.202404	0.235566	0.245985	0.197439	0.32101		0.847174		#N/A	#N/A	#N/A	#N/A		1.66647e+07
ytkD	4	0.212451	0.591335	0.045506	0.150707	0.290151	0.167306	0.05404	0.488503		0.726131		#N/A	#N/A	#N/A	#N/A		16643600
rlmH	4	0.240888	0.595174	0.047103	0.116835	0.429051	0.174072	0.083688	0.313189		0.748691		#N/A	#N/A	#N/A	#N/A		16473700
yolF	4	0.267252	0.597374	0.061021	0.074353	0.300421	0.262397	0.098563	0.33862		0.7852		#N/A	#N/A	#N/A	#N/A		1.60265e+07
yutF	4	0.204774	0.520796	0.109857	0.164574	0.278342	0.241359	0.18471	0.295589		0.837008		#N/A	#N/A	#N/A	#N/A		1.58469e+07
thiE	4	0.202827	0.609653	0.049944	0.137575	0.353181	0.166076	0.131324	0.349419		0.739775		#N/A	#N/A	#N/A	biosynthesis of thiamine by 4-methyl-5-(beta-hydroxyethyl)thiazole phosphate to yield thiamine phosphate		15248200
ccpN	4	0.123678	0.478771	0.167068	0.230484	0.262938	0.24685	0.252507	0.237705		0.858109		known RBP_TRS	#N/A	#N/A	METAB		15090000
dagK	4	0.165857	0.45809	0.014635	0.361418	0.191494	0.29219	0.183674	0.332641		0.880018		#N/A	#N/A	#N/A	METAB		1.50377e+07
ogt	4	0.314626	0.468657	0.101554	0.115163	0.319769	0.094764	0.034852	0.550615		0.711084		#N/A	#N/A	#N/A	#N/A		14866000
ispF	4	0.261232	0.576287	0.055274	0.107207	0.372745	0.118232	0.16444	0.344582		0.730503		#N/A	#N/A	essential	MEP pathway of isoprenoid biosynthesis		14695200
yvqK	4	0.214133	0.599193	0.059393	0.127281	0.39215	0.268898	0.080777	0.258176		0.801018		#N/A	#N/A	#N/A	unknown		14550500
nfrA2	4	0.178661	0.480995	0.057075	0.283269	0.266084	0.091265	0.189841	0.45281		0.773117		#N/A	#N/A	#N/A	#N/A		1.44483e+07
rsfS	4	0.302298	0.506056	0.047404	0.144242	0.432529	0.126257	0.070585	0.370628		0.769243		#N/A	#N/A	#N/A	#N/A		1.44415e+07
gltT	4	0.111349	0.613198	0.275454	0	0	0.127641	0.407374	0.464986		0.652948		#N/A	#N/A	#N/A	metab		1.37933e+07
moaC	4	0.199924	0.719662	0.016454	0.063959	0.226519	0.195864	0	0.577617		0.632853		#N/A	#N/A	#N/A	#N/A		1.24905e+07
yxiG	4	0.203571	0.684424	0.025478	0.086527	0.120022	0.126923	0.157123	0.595931		0.614445		#N/A	#N/A	#N/A	#N/A		12109400
sigW	4	0.109614	0.603534	0.059761	0.227091	0.228761	0.303025	0.228502	0.239712		0.817562		known RBP	#N/A	#N/A	#N/A		1.18225e+07
queF	4	0.342955	0.464161	0.049607	0.143277	0.350465	0.265478	0.0783	0.305757		0.870816		known RBP	#N/A	#N/A	#N/A		1.15424e+07
tcyC	4	0.175855	0.517731	0.045959	0.260456	0.253751	0.1745	0.059274	0.512475		0.783455		#N/A	#N/A	#N/A	cystine and diaminopimelate uptake		1.13802e+07
ykuL	4	0.101549	0.841287	0.028624	0.02854	0.354989	0.212987	0.071582	0.360442		0.622178		#N/A	#N/A	#N/A	#N/A		10934000
ydfG	4	0.33556	0.564546	0.0271	0.072794	0.271671	0.185379	0.099086	0.443864		0.730406		#N/A	#N/A	#N/A	#N/A		1.08959e+07
ywrF	4	0.119926	0.656201	0.145118	0.078755	0.336041	0.202382	0.18259	0.278987		0.72882		#N/A	#N/A	#N/A	#N/A		1.03833e+07
mtlF	4	0.347415	0.554176	0.056927	0.041482	0	0.469843	0	0.530157		0.695922		#N/A	#N/A	#N/A	METAB		1.0024e+07
ppaX	4	0.14882	0.704116	0.08471	0.062353	0.340812	0.114617	0.125416	0.419156		0.641763		#N/A	#N/A	#N/A	#N/A		9.74533e+06
ywjG	4	0.317607	0.579477	0.0564	0.046516	0.293826	0.143125	0.103909	0.45914		0.698552		#N/A	#N/A	#N/A	#N/A		9585300
rsbX	4	0.407928	0.565987	0.026085	0	0.214056	0.136025	0.247629	0.402291		0.670844		#N/A	#N/A	#N/A	#N/A		9.51213e+06
aroD	4	0.151167	0.562555	0.045147	0.241131	0.282012	0.308891	0.122573	0.286525		0.850399		#N/A	#N/A	#N/A	biosynthesis of aromatic amino acids		9.22173e+06
nin	4	0.269964	0.478182	0.049232	0.202623	0.428469	0.115359	0.027635	0.428536		0.771818		#N/A	#N/A	#N/A	#N/A		9195600
bsaA	4	0.193078	0.600564	0.073749	0.13261	0.271227	0.332147	0.058276	0.33835		0.826274		#N/A	#N/A	#N/A	#N/A		9121000
yqaR	4	0.203901	0.591284	0.074788	0.130026	0.225104	0.162867	0.083731	0.528298		0.707301		#N/A	#N/A	#N/A	#N/A		8.91087e+06
secY	4	0.172795	0.507212	0.188922	0.131071	0.13754	0.226842	0.26345	0.372167		0.810572		#N/A	#N/A	essential	#N/A		8.62367e+06
argR	4	0.271497	0.448769	0.047811	0.231924	0.300402	0.229133	0.161472	0.308993		0.869679		#N/A	#N/A	#N/A	METAB		7786200
thiM	4	0.277302	0.546122	0.066471	0.110105	0.326243	0.337244	0	0.336513		0.840545		#N/A	#N/A	#N/A	biosynthesis of thiamine		7150400
yrbC	4	0.380084	0.481062	0.071134	0.06772	0.281013	0.268543	0.049568	0.400876		0.796016		#N/A	#N/A	#N/A	#N/A		6.89617e+06
yxbD	4	0.095649	0.443296	0.273673	0.187381	0.050248	0.215758	0.377856	0.356138		0.847383		#N/A	#N/A	#N/A	#N/A		6429000
sigX	4	0.100374	0.72754	0.026199	0.145888	0.245479	0.299818	0.226921	0.227781		0.749502		known RBP	#N/A	#N/A	METAB		5.99317e+06
yydI	4	0.195103	0.675419	0.051028	0.078449	0.270187	0.211295	0.299146	0.219372		0.725013		#N/A	#N/A	#N/A	#N/A		5.96687e+06
yomK	4	0.204594	0.530063	0.03832	0.227023	0.344631	0.234262	0.053526	0.36758		0.821747		#N/A	#N/A	#N/A	#N/A		5.78067e+06
fra	4	0.132423	0.600977	0.02809	0.23851	0.216649	0.332068	0.120952	0.33033		0.84471		#N/A	#N/A	#N/A	METAB		5.68271e+06
yxdJ	4	0.111328	0.760672	0.019306	0.108693	0.179059	0.244961	0.165336	0.410644		0.690547		#N/A	#N/A	#N/A	#N/A		5.36107e+06
defA	4	0.126169	0.695516	0.01995	0.158365	0.23204	0.238741	0.033025	0.496195		0.710971		known RBP	#N/A	#N/A	#N/A		3554100
ndoA	4	0.310398	0.53134	0.038017	0.120245	0.191053	0.247589	0.205949	0.355409		0.788895		known RBP	#N/A	#N/A	#N/A		3.00327e+06
ycgN	5	0.085448	0.312911	0.163489	0.438152	0.099905	0.13943	0.287258	0.473407		0.891757		#N/A	#N/A	#N/A	#N/A		2.17665e+09
bfmBC	5	0.275873	0.292603	0.270069	0.161455	0.191362	0.158836	0.192528	0.457274		0.827839		#N/A	#N/A	#N/A	#N/A		8.82837e+08
yqfA	5	0.119645	0.202867	0.200712	0.476777	0.066105	0.064776	0.151032	0.718087		0.856269		#N/A	#N/A	#N/A	#N/A		751000000
yqhY	5	0.271278	0.46401	0.115433	0.149279	0.196896	0.11553	0.140645	0.54693		0.73273		#N/A	#N/A	#N/A	#N/A		6.70793e+08
atpH	5	0.259638	0.452673	0.046999	0.240691	0.217126	0.100046	0.107782	0.575046		0.754215		#N/A	#N/A	#N/A	METAB		637450000
spoVS	5	0.375333	0.404435	0.133654	0.086578	0.065175	0.054693	0.17685	0.703283		0.612473		#N/A	spo	#N/A	#N/A		6.34177e+08
oppD	5	0.13084	0.446859	0.232102	0.190199	0.099765	0.209343	0.144118	0.546774		0.780759		#N/A	spo	#N/A	initiation of sporulation, competence development		5.67713e+08
atpG	5	0.210492	0.356283	0.082504	0.350721	0.19326	0.160875	0.13397	0.511896		0.870475		#N/A	#N/A	#N/A	METAB		402980000
oppF	5	0.066672	0.426693	0.095386	0.411248	0.095131	0.136188	0.175077	0.593604		0.82336		#N/A	spo	#N/A	initiation of sporulation, competence development		376790000
etfA	5	0.097081	0.37257	0.204975	0.325374	0.112738	0.112124	0.293677	0.481461		0.841642		#N/A	#N/A	#N/A	METAB		344060000
dus2	5	0.241505	0.441547	0.080331	0.236617	0.145112	0.145858	0.124711	0.584319		0.765698		#N/A	#N/A	#N/A	METAB		340320000
atpF	5	0.168127	0.382553	0.029719	0.419601	0.23156	0.107136	0.088424	0.57288		0.836584		#N/A	#N/A	#N/A	METAB		3.35957e+08
qcrA	5	0.112988	0.448262	0.036163	0.402586	0.130427	0.080625	0.069182	0.719767		0.756507		#N/A	#N/A	#N/A	METAB		3.33807e+08
ytoQ	5	0.209724	0.334928	0.048244	0.407104	0.151498	0.064162	0.108526	0.675815		0.804716		#N/A	#N/A	#N/A	#N/A		3.33707e+08
yufN	5	0.010829	0.43836	0.110415	0.440397	0.001863	0.053195	0.162306	0.782636		0.741034		#N/A	#N/A	#N/A	#N/A		2.93967e+08
bfmBAA	5	0.120069	0.380028	0.108581	0.391323	0.179434	0.125708	0.25645	0.438409		0.848108		#N/A	#N/A	#N/A	#N/A		229820000
rbsD	5	0.211276	0.545813	0.040472	0.20244	0.210185	0.108708	0.0981	0.583007		0.70879		#N/A	#N/A	#N/A	METAB		2.21713e+08
sppA	5	0.114577	0.46118	0.103303	0.32094	0.199545	0.108221	0.140095	0.552139		0.78401		#N/A	#N/A	#N/A	#N/A		2.13143e+08
ytcJ	5	0.136869	0.183479	0.090569	0.589083	0.121231	0.175237	0.125576	0.577957		0.979618		#N/A	#N/A	#N/A	#N/A		2.1173e+08
ymxG	5	0.125052	0.20645	0.235423	0.433074	0.111431	0.083861	0.276211	0.528497		0.919404		#N/A	#N/A	#N/A	#N/A		206300000
purR	5	0.176255	0.294283	0.162764	0.366699	0.121576	0.152912	0.165177	0.560335		0.87704		known RBP_TRS	#N/A	#N/A	regulation of purine biosynthesis		2.05991e+08
ytoP	5	0.117159	0.285518	0.171007	0.426316	0.166842	0.1489	0.195454	0.488805		0.919945		#N/A	#N/A	#N/A	#N/A		173799000
ytzB	5	0.282832	0.443624	0.093117	0.180427	0.097787	0.036942	0.063981	0.80129		0.617263		#N/A	#N/A	#N/A	#N/A		1.71327e+08
ctaC	5	0.107535	0.236448	0.115918	0.540099	0.138183	0.128155	0.233282	0.50038		0.916306		#N/A	#N/A	#N/A	METAB		1.51743e+08
pncA	5	0.161735	0.513905	0.062224	0.262137	0.150888	0.138678	0.141296	0.569139		0.75433		#N/A	#N/A	#N/A	NAD salvage		1.46962e+08
rph	5	0.15545	0.458055	0.105021	0.281475	0.187511	0.110091	0.170575	0.531823		0.782584		known RBP	#N/A	#N/A	METAB		1.41093e+08
yhbJ	5	0.180805	0.382298	0.108663	0.328233	0.050434	0.019161	0.034576	0.895829		0.654848		#N/A	#N/A	#N/A	#N/A		1.35133e+08
fadB	5	0.096622	0.341437	0.180626	0.381315	0.13043	0.100904	0.207619	0.561047		0.848317		#N/A	#N/A	#N/A	METAB		1.30811e+08
defB	5	0.124352	0.393397	0.046467	0.435784	0.157345	0.12925	0.105601	0.607804		0.838794		#N/A	#N/A	#N/A	utilization of S-methyl-cysteine		127500000
kduI	5	0.162254	0.338903	0.139488	0.359354	0.231491	0.103374	0.21604	0.449094		0.863819		#N/A	#N/A	#N/A	METAB		1.25719e+08
yvdT	5	0.162768	0.464154	0.033651	0.339427	0.178273	0.097006	0.099865	0.624856		0.765004		#N/A	#N/A	#N/A	#N/A		1.21586e+08
mccB	5	0.100483	0.290653	0.045127	0.563737	0.155295	0.127501	0.144888	0.572316		0.90044		#N/A	#N/A	#N/A	methionine-to-cysteine conversion		113554000
yjbC	5	0.193903	0.416062	0.042294	0.34774	0.099421	0.085191	0.11737	0.698018		0.751639		#N/A	#N/A	#N/A	#N/A		1.06127e+08
albC	5	0.123861	0.411071	0.066539	0.398528	0.094307	0.145333	0.048832	0.711528		0.793983		#N/A	#N/A	#N/A	export of antilisterial bacteriocin (subtilosin)		9.67487e+07
ppnKA	5	0.176469	0.387667	0.11002	0.325843	0.224643	0.165129	0.164148	0.44608		0.868441		#N/A	#N/A	#N/A	#N/A		9.21107e+07
ykuU	5	0.087342	0.444638	0.107843	0.360177	0.124166	0.080478	0.370316	0.425039		0.772477		#N/A	#N/A	#N/A	#N/A		84545000
yvcA	5	0.251366	0.283543	0.048224	0.416867	0.11591	0.069176	0.097086	0.717828		0.801716		#N/A	#N/A	#N/A	#N/A		8.07247e+07
hutP	5	0.02837	0.485174	0.054649	0.431807	0.026106	0.045658	0.070885	0.857351		0.694005		known RBP	#N/A	#N/A	METAB		79262000
tsaB	5	0.316207	0.549856	0.036306	0.097631	0.111429	0.033123	0.049455	0.805994		0.549751		known RBP	#N/A	essential	#N/A		74727000
ctsR	5	0.225071	0.482504	0.050304	0.242121	0.146375	0.077103	0.099784	0.676739		0.699216		known RBP_TRS	#N/A	#N/A	#N/A		6.94367e+07
yhfI	5	0.115775	0.503849	0.078487	0.301888	0.15159	0.147749	0.218452	0.48221		0.787752		#N/A	#N/A	#N/A	#N/A		6.91277e+07
yjcK	5	0.115428	0.405063	0.097405	0.382104	0.086767	0.054139	0.235679	0.623414		0.775657		unknown RBP	#N/A	#N/A	#N/A		6.04037e+07
yurT	5	0.263833	0.492274	0.069694	0.174199	0.160137	0.1481	0.067819	0.623944		0.712127		#N/A	#N/A	#N/A	#N/A		60206000
paiA	5	0.154355	0.27345	0.125413	0.446782	0.163236	0.067187	0.163369	0.606208		0.868204		#N/A	#N/A	#N/A	control of intracellular polyamine concentrations		59418000
sipS	5	0.142858	0.374195	0.027837	0.45511	0.184998	0.125954	0.073772	0.615277		0.849034		#N/A	#N/A	#N/A	#N/A		59129000
mrgA	5	0.219822	0.434993	0.032963	0.312223	0.305018	0.10081	0.086835	0.507337		0.800057		#N/A	#N/A	#N/A	iron storage,		5.67287e+07
pksJ	5	0.13411	0.271135	0.13329	0.461466	0.102929	0.406877	0	0.490194		0.902545		#N/A	#N/A	#N/A	METAB		5.47207e+07
spoIIAB	5	0.169388	0.490659	0.230909	0.109043	0.104451	0.059678	0.315231	0.52064		0.697311		#N/A	spo	#N/A	#N/A		5.41757e+07
yfjR	5	0.125254	0.389586	0.300918	0.184243	0.144186	0.110628	0.268372	0.476814		0.797002		#N/A	#N/A	#N/A	METAB		5.37673e+07
mcsA	5	0.192113	0.52576	0.074832	0.207295	0.18612	0.102835	0.10429	0.606755		0.708737		#N/A	spo	#N/A	#N/A		5.26937e+07
phoE	5	0.132238	0.509174	0.069013	0.289575	0.228311	0.152481	0.071187	0.548021		0.774579		#N/A	#N/A	#N/A	#N/A		5.26387e+07
rpe	5	0.124705	0.407139	0.159864	0.308293	0.298643	0.101718	0.121538	0.478101		0.803888		#N/A	#N/A	#N/A	METAB		5.21667e+07
yurQ	5	0.140609	0.315573	0.040271	0.503547	0.217208	0.125574	0.110251	0.546967		0.889604		#N/A	#N/A	#N/A	#N/A		5.20937e+07
ecsA	5	0.11673	0.498208	0.106622	0.27844	0.147372	0.109235	0.123711	0.619681		0.740685		#N/A	#N/A	#N/A	#N/A		51348000
nfrA1	5	0.151239	0.389328	0.078129	0.381304	0.240556	0.04818	0.211655	0.499609		0.802399		#N/A	#N/A	#N/A	#N/A		5.00163e+07
yvbK	5	0.135099	0.542032	0.03505	0.287819	0.098919	0.083242	0.064129	0.753709		0.672244		#N/A	#N/A	#N/A	#N/A		4.96953e+07
yqjY	5	0.136178	0.408954	0.071054	0.383814	0.03416	0.107632	0.032997	0.82521		0.727291		#N/A	#N/A	#N/A	#N/A		48847000
ygaC	5	0.189298	0.427137	0.074456	0.309109	0.100127	0.076255	0.099256	0.724362		0.724265		#N/A	#N/A	#N/A	#N/A		4.87203e+07
folB	5	0.260667	0.470972	0.047321	0.221041	0.243753	0.155771	0.027748	0.572728		0.763513		#N/A	#N/A	essential	biosynthesis of folate		48541000
truB	5	0.046451	0.535898	0.062675	0.354975	0.327458	0.11979	0.066585	0.486167		0.740511		known RBP	#N/A	#N/A	#N/A		48328000
fruK	5	0.241152	0.428941	0.112301	0.217607	0.212087	0.131206	0.149707	0.507001		0.791051		#N/A	#N/A	#N/A	METAB		47594000
opuAC	5	0.104227	0.310729	0.087399	0.497645	0.090022	0.111954	0.163165	0.634859		0.873231		#N/A	#N/A	#N/A	#N/A		47356000
padC	5	0.223026	0.374238	0.088605	0.31413	0.173541	0.123474	0.141222	0.561764		0.820123		#N/A	#N/A	#N/A	#N/A		4.52553e+07
yhdN	5	0.185565	0.210672	0.151366	0.452397	0.180192	0	0.176762	0.643046		0.857343		#N/A	#N/A	#N/A	detoxification of methylglyoxal		4.5116e+07
ysnB	5	0.179794	0.557129	0.108577	0.154499	0.170096	0.13932	0.115838	0.574747		0.703639		#N/A	#N/A	#N/A	METAB		4.47883e+07
yvrD	5	0.186165	0.381212	0.114795	0.317828	0.170273	0.154448	0.220542	0.454737		0.857171		#N/A	#N/A	#N/A	#N/A		4.45783e+07
acpS	5	0.226545	0.356897	0.08831	0.328247	0.026925	0.022699	0.065385	0.884991		0.660138		#N/A	#N/A	essential	METAB		4.34397e+07
ymaD	5	0.214684	0.214481	0.078936	0.4919	0.115854	0.043339	0.065611	0.775196		0.827163		#N/A	#N/A	#N/A	#N/A		4.32483e+07
alr1	5	0.227015	0.338502	0.094551	0.339932	0.335952	0.135175	0.057445	0.471428		0.86595		#N/A	#N/A	#N/A	#N/A		4.24153e+07
ctaD	5	0.084497	0.333449	0.278999	0.303055	0.021866	0.02619	0.244368	0.707576		0.743501		#N/A	#N/A	#N/A	METAB		42413000
ywrO	5	0.151429	0.454069	0.067609	0.326894	0.27227	0.105199	0.146469	0.476062		0.797033		#N/A	#N/A	#N/A	METAB		41544500
yufO	5	0.030457	0.470973	0.12727	0.3713	0.037618	0.025269	0.195772	0.74134		0.708313		#N/A	#N/A	#N/A	#N/A		4.11163e+07
qcrB	5	0.092236	0.253931	0.189013	0.46482	0.140808	0.092185	0.191778	0.575229		0.899106		#N/A	#N/A	#N/A	METAB		40772000
opuAA	5	0.224386	0.312253	0.1232	0.340161	0.286719	0.09707	0.16254	0.453671		0.872896		#N/A	#N/A	#N/A	#N/A		4.04843e+07
sipT	5	0.205364	0.415205	0.045135	0.334296	0.265163	0.187036	0.068314	0.479487		0.861026		#N/A	#N/A	#N/A	#N/A		3.99333e+07
yvcI	5	0.16334	0.531124	0.034524	0.271012	0.15754	0.154594	0.107961	0.579904		0.75372		#N/A	#N/A	#N/A	#N/A		3.99233e+07
ywlG	5	0.146194	0.474242	0.082485	0.297079	0.155223	0.165535	0.150916	0.528326		0.804079		#N/A	#N/A	#N/A	#N/A		38295000
accB	5	0.229478	0.58095	0.068511	0.121062	0.119243	0.105711	0.093708	0.681339		0.628332		#N/A	#N/A	essential	METAB		3.72654e+07
ypzJ	5	0.170983	0.405031	0.213335	0.210651	0.025895	0.047973	0.136134	0.789998		0.649949		#N/A	#N/A	#N/A	#N/A		3.63247e+07
yhdL	5	0.092269	0.488957	0.038934	0.37984	0.317522	0.132644	0.092288	0.457546		0.784024		#N/A	#N/A	essential	#N/A		3.41317e+07
ypmQ	5	0.101157	0.383819	0.100169	0.414855	0	0.07936	0.251832	0.668808		0.781813		#N/A	#N/A	#N/A	#N/A		3.36173e+07
ykhA	5	0.13259	0.638973	0.036992	0.191445	0.174043	0.117534	0.076979	0.631443		0.65765		#N/A	#N/A	#N/A	#N/A		3.16067e+07
gerE	5	0.067727	0.243111	0.255966	0.433196	0.067621	0	0.136964	0.795416		0.773909		known RBP_TRS	spo/ger	#N/A	METAB		2.92317e+07
yisT	5	0.147169	0.325516	0.015876	0.511439	0.072704	0.027814	0.192696	0.706786		0.797764		#N/A	#N/A	#N/A	#N/A		2.84427e+07
coaD	5	0.225151	0.473268	0.029277	0.272304	0.138152	0.108253	0.032135	0.72146		0.707359		#N/A	#N/A	essential	biosynthesis of coenzyme A		28130000
ydaG	5	0.429718	0.210307	0.07804	0.281935	0.103899	0.039321	0.260709	0.596071		0.741425		#N/A	#N/A	#N/A	#N/A		27456000
bceA	5	0.201287	0.351999	0.054087	0.392626	0.113238	0.117457	0.085666	0.68364		0.807355		#N/A	#N/A	#N/A	#N/A		2.62417e+07
tdk	5	0.111742	0.465064	0.183688	0.239506	0.274306	0.120107	0	0.605588		0.720188		#N/A	#N/A	#N/A	biosynthesis of thymidine nucleotides		2.21667e+07
ynaD	5	0	0.650235	0.114853	0.234912	0	0	0.097115	0.902885		0.533817		unknown RBP	#N/A	#N/A	#N/A		2.08433e+07
kduD	5	0.122324	0.475927	0.092725	0.309025	0.269702	0.04931	0.170816	0.510171		0.74986		#N/A	#N/A	#N/A	METAB		1.98087e+07
azr	5	0.144692	0.439081	0.034952	0.381276	0.186443	0.053653	0.190837	0.569067		0.770946		#N/A	#N/A	#N/A	#N/A		1.87773e+07
yybA	5	0.260549	0.531609	0.045232	0.16261	0.235163	0.106546	0.074431	0.58386		0.700155		#N/A	#N/A	#N/A	#N/A		18323000
ispD	5	0.164139	0.416554	0.203027	0.216279	0.234608	0.215957	0	0.549436		0.777841		#N/A	#N/A	essential	MEP pathway of isoprenoid biosynthesis		17577000
cysE	5	0.090898	0.454893	0.108136	0.346073	0.109495	0.132249	0.106321	0.651934		0.777514		#N/A	#N/A	#N/A	METAB		1.61383e+07
yheB	5	0.19902	0.363875	0.098927	0.338178	0.115168	0.167428	0.112482	0.604922		0.829004		#N/A	#N/A	#N/A	#N/A		13498500
yknY	5	0.164624	0.553954	0.118869	0.162552	0	0.034749	0.357318	0.607933		0.628551		#N/A	#N/A	#N/A	#N/A		1.32676e+07
ycgL	5	0.07082	0.299772	0.109559	0.519849	0.188937	0.065748	0.208427	0.536888		0.859658		#N/A	spo	#N/A	#N/A		1.31576e+07
cdd	5	0.251687	0.393647	0.04321	0.311455	0.050474	0.1546	0	0.794926		0.711365		#N/A	#N/A	#N/A	pyrimidine interconversion		1.27736e+07
yfkI	5	0.276455	0.280874	0.085863	0.356808	0	0	0.182176	0.817824		0.692946		#N/A	#N/A	#N/A	#N/A		12765000
yugU	5	0.224291	0.439836	0.045809	0.290064	0	0	0	1		0.567025		#N/A	#N/A	#N/A	#N/A		12724000
padR	5	0.184574	0.506688	0.055394	0.253344	0.240609	0.033021	0.118732	0.607637		0.701238		known RBP_TRS	#N/A	#N/A	METAB		1.03251e+07
nsrR	5	0.184027	0.510831	0.064177	0.240964	0.385325	0	0	0.614675		0.666366		known RBP_TRS	#N/A	#N/A	#N/A		10298700
yhcS	5	0.122179	0.308795	0.058836	0.51019	0.198387	0	0	0.801613		0.782313		#N/A	#N/A	#N/A	#N/A		1.00683e+07
yebC	5	0.18908	0.265406	0.102783	0.442731	0.268828	0.166806	0	0.564366		0.898215		#N/A	#N/A	#N/A	METAB		9.98733e+06
rplGA	5	0.47186	0.245376	0.067808	0.214957	0.339453	0.017504	0	0.643043		0.74637		unknown RBP	#N/A	#N/A	#N/A		9.86257e+06
znuC	5	0.146041	0.57013	0	0.283828	0	0.152985	0	0.847015		0.642048		#N/A	#N/A	#N/A	#N/A		9236900
yrpG	5					0.277671	0.132902	0	0.589427		0.667514		#N/A	#N/A		#N/A		8.47333e+06
gbsR	5	0.13411	0.374032	0.136594	0.355264	0.275835	0.127538	0.097346	0.499281		0.839433		known RBP_TRS	#N/A	#N/A	regulation of osmoprotection		8.07327e+06
ywcH	5	0.052747	0.469796	0.094962	0.382495	0	0.271659	0.273699	0.454642		0.859294		#N/A	#N/A	#N/A	#N/A		4985200
fusA	6	0.217569	0.370521	0.175242	0.236668	0.308598	0.210221	0.1911	0.290081		0.90371		known RBP	#N/A	essential	#N/A		5.06077e+09
yerB	6	0.410571	0.27189	0.043948	0.273591	0.410423	0.146462	0.152399	0.290715		0.916653		#N/A	#N/A	#N/A	METAB		2.20162e+09
clpC	6	0.218288	0.30949	0.247213	0.225009	0.339133	0.153309	0.361256	0.146302		0.87938		#N/A	spo	#N/A	#N/A		1.24553e+09
srfAA	6	0.065425	0.423892	0.11624	0.394442	0.494421	0.339379	0.132556	0.033644		0.716442		#N/A	#N/A	#N/A	antibiotic synthesis, biocontrol of fungal growth		1.18348e+09
rpoC	6	0.140657	0.227682	0.084297	0.547364	0.376178	0.178773	0.259372	0.185678		0.765836		known RBP	#N/A	essential	#N/A		1031610000
glnA	6	0.159457	0.242942	0.152924	0.444677	0.249484	0.113461	0.283053	0.354002		0.888168		#N/A	#N/A	#N/A	METAB		1012500000
yfjO	6	0.153705	0.179946	0.214533	0.451815	0.530402	0.432591	0.016436	0.020571		0.671768		unknown RBP	#N/A	#N/A	METAB		9.15329e+08
atpD	6	0.214128	0.362465	0.077628	0.345779	0.280333	0.192971	0.210385	0.316311		0.886417		#N/A	#N/A	#N/A	METAB		8.94127e+08
atpA	6	0.221937	0.29882	0.101194	0.378049	0.252252	0.160933	0.151054	0.435761		0.919768		#N/A	#N/A	#N/A	METAB		8.62997e+08
odhA	6	0.206206	0.240933	0.208707	0.344153	0.413752	0.243787	0.217949	0.124512		0.848829		#N/A	#N/A	#N/A	METAB		7.21237e+08
dhaS	6	0.090194	0.170436	0.181993	0.557376	0.17617	0.137907	0.340396	0.345527		0.859981		#N/A	#N/A	#N/A	#N/A		6.27473e+08
glyA	6	0.160168	0.432377	0.098473	0.308982	0.345624	0.227982	0.183752	0.242642		0.851807		#N/A	#N/A	#N/A	METAB		593890000
rlmCD	6	0.141116	0.068286	0.185982	0.604615	0.554302	0.393849	0.038884	0.012965		0.597383		known RBP	#N/A	#N/A	#N/A		5.9361e+08
guaA	6	0.252038	0.284626	0.106248	0.357088	0.44612	0.212242	0.21403	0.127609		0.836305		#N/A	#N/A	#N/A	METAB		5.74067e+08
rpoB	6	0.138408	0.237674	0.07323	0.550687	0.305832	0.182024	0.258487	0.253657		0.803993		known RBP	#N/A	essential	#N/A		5.59283e+08
citB	6	0.13074	0.179661	0.179676	0.509923	0.295027	0.251779	0.254115	0.199079		0.816727		known RBP	#N/A	#N/A	METAB		525780000
yvlB	6	0.090083	0.295254	0.253421	0.361242	0.188388	0.159258	0.312294	0.34006		0.910455		#N/A	#N/A	#N/A	#N/A		5.10687e+08
sdhA	6	0.168595	0.365236	0.104626	0.361543	0.260545	0.266104	0.161645	0.311705		0.922513		#N/A	#N/A	#N/A	METAB		4.59803e+08
acsA	6	0.053983	0.320149	0.185203	0.440665	0.086432	0.168076	0.312856	0.432635		0.899329		#N/A	#N/A	#N/A	METAB		4.21043e+08
rnjA	6	0.211023	0.244256	0.160769	0.383952	0.394257	0.138877	0.211728	0.255138		0.873638		known RBP	#N/A	essential	#N/A		3.94497e+08
srfAB	6	0.036955	0.164153	0.225867	0.573025	0.366159	0.20834	0.364177	0.061324		0.687232		#N/A	#N/A	#N/A	antibiotic synthesis		385450000
yqiT	6	0.159795	0.329515	0.166988	0.343702	0.239658	0.170974	0.26825	0.321118		0.897193		#N/A	#N/A	#N/A	#N/A		3.81143e+08
yqeH	6	0.185465	0.273309	0.135751	0.405474	0.53183	0.239996	0.141021	0.087152		0.764185		known RBP	#N/A	#N/A	#N/A		3.79073e+08
fumC	6	0.186209	0.394054	0.10745	0.312288	0.31492	0.20551	0.264689	0.214881		0.853092		#N/A	#N/A	#N/A	METAB		3.65637e+08
leuS	6	0.245391	0.151351	0.201647	0.401611	0.379607	0.209961	0.224805	0.185627		0.869009		known RBP	#N/A	essential	#N/A		3.59503e+08
bfmBB	6	0.15763	0.363213	0.121125	0.358032	0.246813	0.150113	0.258256	0.344818		0.865515		#N/A	#N/A	#N/A	#N/A		345210000
yerA	6	0.219091	0.246267	0.086558	0.448084	0.47348	0.153927	0.136457	0.236136		0.826325		#N/A	#N/A	#N/A	METAB		3.39887e+08
topA	6	0.129924	0.226325	0.127825	0.515926	0.369016	0.12772	0.15584	0.347424		0.845028		#N/A	#N/A	#N/A	#N/A		332530000
yfhC	6	0.299381	0.346864	0.054063	0.299692	0.453387	0.084799	0.158931	0.302882		0.839218		#N/A	#N/A	#N/A	#N/A		331880000
spo0A	6	0.090567	0.406057	0.118947	0.384429	0.292587	0.190723	0.384565	0.132125		0.764739		#N/A	spo	#N/A	#N/A		3.08837e+08
yjbG	6	0.139934	0.281154	0.128602	0.450309	0.263754	0.125263	0.359361	0.251622		0.818094		#N/A	#N/A	#N/A	#N/A		2.97893e+08
alaS	6	0.172161	0.262347	0.183274	0.382218	0.333837	0.233784	0.182906	0.249472		0.894434		known RBP	#N/A	essential	#N/A		2.73603e+08
argS	6	0.19747	0.337953	0.10239	0.362186	0.350064	0.12966	0.149742	0.370534		0.868677		known RBP	#N/A	essential	#N/A		2.73457e+08
yqjE	6	0.17033	0.387016	0.10929	0.333363	0.245923	0.164558	0.200312	0.389207		0.87096		#N/A	#N/A	#N/A	#N/A		272520000
ftsH	6	0.188264	0.320408	0.144204	0.347123	0.223422	0.163095	0.228645	0.384838		0.90708		#N/A	#N/A	#N/A	#N/A		2.70747e+08
ppsA	6	0.146585	0.267185	0.15672	0.42951	0.422553	0.435677	0.082361	0.059409		0.751478		#N/A	#N/A	#N/A	production of the antibacterial compound plipastatin		268921000
spo0M	6	0.172224	0.400679	0.098721	0.328376	0.315654	0.147699	0.203528	0.333119		0.845422		#N/A	spo	#N/A	#N/A		2.59263e+08
metG	6	0.177122	0.285354	0.112035	0.425489	0.260871	0.148779	0.227413	0.362937		0.896449		#N/A	#N/A	#N/A	#N/A		2.40593e+08
gyrA	6	0.329446	0.131742	0.305002	0.233811	0.394762	0.219407	0.225886	0.159945		0.92308		#N/A	#N/A	essential	#N/A		2.38233e+08
pepT	6	0.172966	0.410702	0.100465	0.315867	0.241785	0.171303	0.229723	0.357189		0.85817		#N/A	#N/A	#N/A	peptide degradation		233650000
yeaA	6	0.198779	0.391881	0.016173	0.393166	0.126581	0.285852	0.232633	0.354935		0.872749		#N/A	spo	#N/A	METAB		227200000
topB	6	0.232164	0.194857	0.103901	0.469077	0.53825	0.274391	0.110622	0.076737		0.748013		#N/A	#N/A	#N/A	#N/A		2.22371e+08
clpE	6	0.328033	0.209216	0.313333	0.149418	0.360864	0.178078	0.348905	0.112153		0.965716		#N/A	#N/A	#N/A	#N/A		221066000
gcvPB	6	0.113011	0.304243	0.152904	0.429842	0.174045	0.187944	0.298472	0.339538		0.89207		#N/A	#N/A	#N/A	glycine utilization		2.18527e+08
pepA	6	0.245716	0.332845	0.268811	0.152628	0.224683	0.15878	0.258891	0.357645		0.865026		#N/A	#N/A	#N/A	#N/A		2.12043e+08
kapD	6	0.028176	0.157033	0.481796	0.332996	0.191542	0.178701	0.263318	0.36644		0.862151		known RBP	spo	#N/A	#N/A		2.07514e+08
clpY	6	0.139952	0.325752	0.135972	0.398325	0.204879	0.164356	0.289539	0.341226		0.880514		#N/A	#N/A	#N/A	#N/A		2.07253e+08
parC	6	0.193111	0.107481	0.318068	0.38134	0.496138	0.18288	0.158416	0.162566		0.793323		#N/A	#N/A	essential	#N/A		190504000
yfmJ	6	0.181036	0.304117	0.235235	0.279611	0.194286	0.134001	0.285513	0.3862		0.896313		#N/A	#N/A	#N/A	#N/A		182590000
yhcX	6	0.127996	0.089074	0.19537	0.587561	0.379675	0.118371	0.248545	0.253409		0.788644		#N/A	#N/A	#N/A	#N/A		174436000
bfmBAB	6	0.14605	0.260732	0.155515	0.437704	0.206364	0.131725	0.304876	0.357036		0.889211		#N/A	#N/A	#N/A	#N/A		172013000
yugJ	6	0.146426	0.242544	0.166775	0.444254	0.255786	0.132609	0.278436	0.333169		0.889486		#N/A	#N/A	#N/A	METAB		1.70787e+08
yllA	6	0.229998	0.326067	0.294735	0.1492	0.27187	0.158209	0.292962	0.276958		0.892465		#N/A	#N/A	#N/A	#N/A		1.57683e+08
ileS	6	0.14087	0.069083	0.202767	0.58728	0.39817	0.192443	0.193144	0.216243		0.765916		known RBP	#N/A	essential	#N/A		1.52904e+08
iolD	6	0.098207	0.443312	0.15226	0.306222	0.205968	0.303607	0.273757	0.216669		0.883906		#N/A	#N/A	#N/A	METAB		1.46992e+08
pheT	6	0.221003	0.193912	0.251649	0.333436	0.261673	0.188937	0.165113	0.384276		0.945797		known RBP	#N/A	essential	METAB		1.43705e+08
cysS	6	0.100239	0.226149	0.075196	0.598416	0.223117	0.157586	0.20981	0.409487		0.86434		known RBP	#N/A	essential	#N/A		1.42743e+08
trmFO	6	0.261793	0.313339	0.07027	0.354598	0.368097	0.227949	0.160898	0.243056		0.900946		known RBP	#N/A	#N/A	#N/A		1.42082e+08
hmoB	6	0.203193	0.407065	0.051844	0.337898	0.260011	0.187584	0.197847	0.354558		0.864912		#N/A	#N/A	#N/A	degradation of heme, acquisition of iron		138851000
thrC	6	0.115806	0.268753	0.32619	0.289251	0.09542	0.225376	0.308812	0.370391		0.952086		#N/A	#N/A	#N/A	biosynthesis of threonine		1.24182e+08
uvrA	6	0.142863	0.126588	0.265781	0.464768	0.495901	0.111023	0.18769	0.205385		0.77737		#N/A	#N/A	#N/A	#N/A		1.22375e+08
gcvPA	6	0.097539	0.348872	0.128121	0.425467	0.205609	0.171475	0.300661	0.322255		0.855456		#N/A	#N/A	#N/A	glycine utilization		117760000
ypwA	6	0.152368	0.371584	0.129697	0.346351	0.24412	0.204067	0.240539	0.311274		0.8882		#N/A	#N/A	#N/A	#N/A		115598000
cheA	6	0.252926	0.276359	0.11773	0.352985	0.443734	0.340643	0.177297	0.038326		0.810858		#N/A	#N/A	#N/A	#N/A		1.13155e+08
valS	6	0.198315	0.067495	0.20464	0.52955	0.358751	0.193419	0.223758	0.224072		0.816099		known RBP	#N/A	essential	#N/A		112953000
drm	6	0.212338	0.408361	0.123478	0.255823	0.303275	0.179693	0.256266	0.260766		0.860165		#N/A	#N/A	#N/A	utilization of deoxyribose		112374000
hemC	6	0.265609	0.240903	0.140373	0.353115	0.451846	0.143397	0.127513	0.277244		0.88807		#N/A	#N/A	#N/A	METAB		111624000
ampS	6	0.16788	0.327337	0.127027	0.377757	0.236538	0.163961	0.243088	0.356413		0.893544		#N/A	#N/A	#N/A	#N/A		1.06861e+08
sufS	6	0.198233	0.327844	0.164828	0.309095	0.330322	0.146552	0.232512	0.290614		0.882487		#N/A	#N/A	essential	formation of iron-sulfur clusters in proteins		1.06517e+08
metE	6	0.052806	0.134571	0.275673	0.53695	0.157795	0.3175	0.401895	0.12281		0.759205		#N/A	#N/A	#N/A	METAB		97778000
ytlP	6	0.125222	0.372446	0.083983	0.41835	0.523981	0.071017	0.119629	0.285373		0.74076		#N/A	#N/A	#N/A	nucleotide metabolism		95125600
yhxA	6	0.144983	0.408842	0.132345	0.31383	0.278865	0.23008	0.228124	0.262931		0.875858		#N/A	#N/A	#N/A	METAB		9.05527e+07
recG	6	0	0.37367	0.163544	0.462786	0.639021	0.179442	0.143493	0.038044		0.604121		#N/A	#N/A	#N/A	#N/A		87596000
yqiR	6	0.18611	0.20015	0.248817	0.364924	0.398142	0.209874	0.21509	0.176894		0.85722		#N/A	#N/A	#N/A	#N/A		8.34627e+07
hemL	6	0.257154	0.312334	0.106098	0.324414	0.340108	0.157137	0.167071	0.335684		0.90671		#N/A	#N/A	#N/A	METAB		8.19957e+07
rapA	6	0.227427	0.260689	0.282879	0.229005	0.312413	0.183316	0.407504	0.096768		0.892497		#N/A	spo	#N/A	#N/A		7.98657e+07
yfmL	6	0.192446	0.418448	0.033925	0.355181	0.494178	0.211805	0.069172	0.224845		0.805081		known RBP	#N/A	#N/A	#N/A		79065000
glmU	6	0.19247	0.332722	0.126838	0.34797	0.312956	0.203969	0.173111	0.309964		0.906887		#N/A	#N/A	#N/A	#N/A		7.66723e+07
dbpA	6	0.101365	0.293257	0.078017	0.527361	0.422124	0.251834	0.104747	0.221295		0.776957		#N/A	#N/A	#N/A	#N/A		7.47567e+07
rsmB	6	0.200136	0.238757	0.147805	0.413302	0.512297	0.195659	0.181504	0.11054		0.780853		#N/A	#N/A	#N/A	#N/A		6.88513e+07
ypsC	6	0.177751	0.352663	0.131456	0.33813	0.426222	0.172619	0.089765	0.311393		0.844592		known RBP	#N/A	#N/A	#N/A		68499000
hom	6	0.083107	0.281204	0.294388	0.341301	0.104302	0.150264	0.386491	0.358943		0.918777		#N/A	#N/A	#N/A	biosynthesis of methionine and threonine		6.58453e+07
yqkF	6	0.128027	0.368784	0.110601	0.392587	0.210978	0.14621	0.295979	0.346832		0.84762		#N/A	#N/A	#N/A	#N/A		6.35497e+07
ypvA	6	0.072556	0	0.643764	0.283679	0.4412	0.269593	0.289207	0		0.677989		#N/A	#N/A	#N/A	#N/A		61710000
yulF	6	0.198174	0.36104	0.141096	0.299689	0.349102	0.196775	0.129231	0.324892		0.887596		#N/A	#N/A	#N/A	#N/A		6.06837e+07
purB	6	0.198166	0.33968	0.12456	0.337594	0.451915	0.195525	0.250262	0.102298		0.802304		#N/A	#N/A	#N/A	METAB		59136000
ohrB	6	0.456639	0.196051	0.107058	0.240252	0.240538	0.062809	0.307722	0.388931		0.821938		#N/A	#N/A	#N/A	#N/A		58525000
yydB	6	0.176614	0.327246	0.070046	0.426093	0.429805	0.292617	0.162208	0.115369		0.793634		#N/A	#N/A	#N/A	#N/A		5.82217e+07
cysI	6	0.048286	0.386329	0.25851	0.306874	0.141547	0.284527	0.384708	0.189218		0.889512		#N/A	#N/A	#N/A	METAB		5.68407e+07
mcsB	6	0.180028	0.222428	0.154063	0.443481	0.280016	0.165258	0.207584	0.347142		0.920295		#N/A	spo	#N/A	#N/A		5.51857e+07
dnaE	6	0	0	0.654398	0.345602	0.594102	0.167755	0.098419	0.139724		0.572041		#N/A	#N/A	essential	#N/A		5.36317e+07
qcrC	6	0.135076	0.288927	0.131117	0.44488	0.20604	0.245238	0.268095	0.280627		0.885232		#N/A	#N/A	#N/A	METAB		52027000
ygxA	6	0.204423	0.367625	0.127891	0.300061	0.316623	0.163132	0.21453	0.305715		0.875557		#N/A	#N/A	#N/A	#N/A		5.10393e+07
polX	6	0.172397	0.396595	0.143544	0.287464	0.335067	0.153061	0.192211	0.319661		0.850689		#N/A	#N/A	#N/A	METAB		50944000
yhaR	6	0.111532	0.306389	0.077463	0.504616	0.185415	0.159542	0.352969	0.302074		0.810297		#N/A	#N/A	#N/A	#N/A		5.00753e+07
yloV	6	0.212857	0.326333	0.165428	0.295382	0.317103	0.219609	0.303288	0.16		0.877944		#N/A	#N/A	#N/A	#N/A		4.97223e+07
gabD	6	0.109103	0.154111	0.157707	0.579079	0.190822	0.153633	0.298926	0.356619		0.86206		#N/A	#N/A	#N/A	utilization of gamma-amino butyric acid		49574000
ytjP	6	0.219675	0.229865	0.168033	0.382427	0.339895	0.191016	0.262492	0.206598		0.881889		#N/A	#N/A	#N/A	#N/A		4.93857e+07
yloA	6	0.163006	0.308665	0.102224	0.426104	0.344529	0.181297	0.170511	0.303663		0.868824		#N/A	#N/A	#N/A	#N/A		48986000
cysJ	6	0.042806	0.250529	0.211505	0.49516	0.110922	0.277779	0.374833	0.236466		0.842694		#N/A	#N/A	#N/A	METAB		4.84833e+07
fbp	6	0.187866	0.265617	0.192155	0.354363	0.369685	0.270637	0.226528	0.13315		0.855778		#N/A	#N/A	#N/A	METAB		4.62967e+07
phoR	6	0.092881	0.343357	0.26818	0.295582	0.15293	0.223718	0.329438	0.293915		0.926388		#N/A	spo	#N/A	regulation of phosphate metabolism		4.54977e+07
skfG	6	0.126828	0.278682	0.439006	0.155483	0.211368	0.298654	0.489978	0		0.907373		#N/A	#N/A	#N/A	#N/A		4.47097e+07
gluP	6	0.258394	0.274497	0	0.467109	0.321983	0.274842	0.186137	0.217038		0.84092		#N/A	#N/A	#N/A	#N/A		4.44723e+07
ilvD	6	0.013356	0.427076	0.199172	0.360397	0.058124	0.43189	0.355184	0.154801		0.869007		#N/A	#N/A	#N/A	biosynthesis of branched-chain amino acids		4.29769e+07
yugK	6	0.255096	0.343518	0.092198	0.309187	0.408641	0.184787	0.211324	0.195249		0.86221		#N/A	#N/A	#N/A	METAB		4.20797e+07
uvrB	6	0.175019	0.250234	0.153065	0.421682	0.517202	0.083763	0.205825	0.19321		0.776513		#N/A	#N/A	#N/A	#N/A		40691000
ligA	6	0.160235	0.279687	0.177571	0.382507	0.314496	0.156315	0.304502	0.224686		0.858547		#N/A	#N/A	essential	#N/A		39840000
ypmS	6	0.133719	0.254384	0.073393	0.538504	0.328377	0.151767	0.095971	0.423885		0.875431		#N/A	#N/A	#N/A	#N/A		3.97517e+07
ylbC	6	0.041243	0.096917	0.332184	0.529656	0.411642	0.070772	0.1763	0.341286		0.777704		#N/A	spo	#N/A	#N/A		3.9526e+07
rsmG	6	0.183075	0.382691	0.094054	0.34018	0.361549	0.172722	0.132919	0.33281		0.860802		#N/A	#N/A	#N/A	#N/A		3.70686e+07
lysA	6	0.243686	0.344456	0.136438	0.27542	0.339292	0.245291	0.22663	0.188787		0.906976		#N/A	spo	#N/A	biosynthesis of lysine		36873000
namA	6	0.155904	0.334884	0.171819	0.337392	0.223739	0.130198	0.348468	0.297595		0.859211		#N/A	#N/A	#N/A	#N/A		34970000
glcK	6	0.282471	0.306129	0.113856	0.297544	0.290343	0.199858	0.138414	0.371385		0.934024		#N/A	#N/A	#N/A	METAB		34284000
suhB	6	0.162603	0.334487	0.134423	0.368488	0.251432	0.118085	0.27606	0.354422		0.863088		#N/A	#N/A	#N/A	#N/A		34116000
ycsN	6	0.065978	0.264675	0.131474	0.537873	0.218677	0.126073	0.208005	0.447245		0.881048		#N/A	#N/A	#N/A	#N/A		3.29473e+07
htpX	6	0.258188	0.176081	0.290259	0.275472	0.186141	0.10573	0.43804	0.270089		0.910546		#N/A	#N/A	#N/A	#N/A		3.09117e+07
ytfP	6	0.1534	0.316196	0.141765	0.38864	0.407311	0.2443	0.158332	0.190056		0.83466		#N/A	#N/A	#N/A	#N/A		3.08693e+07
hflX	6	0.132656	0.350455	0.188097	0.328791	0.289037	0.170744	0.307986	0.232233		0.858183		#N/A	#N/A	#N/A	#N/A		3.05453e+07
sdaAA	6	0.204782	0.37232	0.15848	0.264418	0.324026	0.223081	0.165229	0.287664		0.903723		#N/A	#N/A	#N/A	serine utilization		3.00547e+07
moeA	6	0.22309	0.215555	0.172542	0.388813	0.419116	0.178897	0.200686	0.201301		0.862411		#N/A	#N/A	#N/A	nitrate respiration		29924000
galK	6	0.179397	0.358141	0.159847	0.302615	0.249891	0.290895	0.187433	0.271781		0.947078		#N/A	#N/A	#N/A	METAB		2.86157e+07
katE	6	0.243736	0.267267	0.166013	0.322984	0.511893	0.088418	0.242415	0.157275		0.814803		#N/A	#N/A	#N/A	#N/A		2.83423e+07
ykuM	6	0.122824	0.375915	0.163572	0.33769	0.207645	0.162167	0.308686	0.321502		0.863799		#N/A	#N/A	#N/A	#N/A		2.81123e+07
ribBA	6	0.14921	0.3894	0.204184	0.257206	0.353363	0.191805	0.210375	0.244457		0.857765		#N/A	#N/A	#N/A	#N/A		27404900
polA	6	0.11096	0.089705	0.254149	0.545186	0.276728	0.194451	0.306876	0.221946		0.809137		#N/A	#N/A	#N/A	#N/A		2.68827e+07
galT	6	0.149818	0.213289	0.139881	0.497012	0.265162	0.186609	0.312921	0.235308		0.832334		#N/A	#N/A	#N/A	METAB		2.62327e+07
mutS	6	0.225749	0	0.432218	0.342033	0.649658	0.246644	0.103698	0		0.658883		#N/A	#N/A	#N/A	#N/A		2.60415e+07
prkC	6	0.14697	0.231772	0.228582	0.392676	0.264484	0.240064	0.180937	0.314516		0.925406		#N/A	spo/ger	#N/A	#N/A		25812000
resB	6	0.058272	0.090349	0.041248	0.81013	0.24838	0.427165	0.26549	0.058965		0.56293		#N/A	#N/A	#N/A	METAB		25297600
egsA	6	0.015798	0.265951	0.191723	0.526528	0.094051	0.25956	0.350572	0.295817		0.854548		#N/A	#N/A	#N/A	METAB		25230000
coaBC	6	0.156601	0.402843	0.120154	0.320401	0.292086	0.195098	0.157377	0.355438		0.873383		#N/A	#N/A	essential	METAB		2.51037e+07
addA	6	0.285098	0	0	0.714902	0.42896	0.2274	0.127007	0.216633		0.709823		#N/A	#N/A	#N/A	#N/A		2.32413e+07
ybfJ	6	0.231031	0.350155	0.102955	0.315858	0.297793	0.121201	0.236178	0.344828		0.862646		#N/A	spo	#N/A	#N/A		2.24534e+07
disA	6	0.10406	0.388803	0.12928	0.377858	0.345998	0.135131	0.248048	0.270822		0.807357		#N/A	spo	#N/A	control of sporulation initiation, synthesis of c-di-AMP		21799000
rpmE2	6	0.268404	0.158402	0.335	0.238194	0.12999	0.073167	0.387798	0.409045		0.879168		#N/A	#N/A	#N/A	#N/A		2.15623e+07
glcT	6	0.139659	0.386524	0.079928	0.393889	0.38152	0.22811	0.170456	0.219913		0.825318		known RBP	#N/A	#N/A	METAB		21458000
ispE	6	0.236528	0.169271	0.209973	0.384229	0.245417	0.237273	0.181628	0.335681		0.955661		#N/A	#N/A	essential	MEP pathway of isoprenoid biosynthesis		2.12273e+07
fruA	6	0.18681	0.361447	0.097271	0.354471	0.222065	0.19117	0.302819	0.283946		0.860841		#N/A	#N/A	#N/A	METAB		20912000
yobK	6	0.275895	0.339001	0.063408	0.321697	0.166307	0.314229	0.145542	0.373922		0.925675		#N/A	#N/A	#N/A	#N/A		2.06405e+07
msmE	6	0.205986	0.314417	0.149065	0.330532	0.359544	0.185582	0.168306	0.286568		0.896945		#N/A	#N/A	#N/A	#N/A		2.06201e+07
rsmI	6	0.252094	0.330367	0.102872	0.314666	0.468515	0.20702	0.140374	0.184091		0.85813		#N/A	#N/A	#N/A	#N/A		20182300
gltB	6	0.410291	0	0.405388	0.184321	0.490272	0.056643	0.33047	0.122615		0.931033		#N/A	#N/A	#N/A	METAB		2.01517e+07
yaaN	6	0.13213	0.37867	0.130017	0.359184	0.208943	0.174162	0.378568	0.238327		0.823855		#N/A	#N/A	#N/A	#N/A		2.00273e+07
mutL	6	0.253249	0	0.746751	0	0.382606	0.456803	0.079201	0.08139		0.588403		#N/A	#N/A	#N/A	#N/A		1.90452e+07
rapC	6	0.073936	0.408757	0.233191	0.284116	0.266173	0.227038	0.381948	0.124842		0.828628		#N/A	#N/A	#N/A	#N/A		18335000
yvcN	6	0.505785	0	0.150168	0.344046	0.214524	0.090278	0.24789	0.447308		0.831777		#N/A	#N/A	#N/A	#N/A		1.78197e+07
ywqJ	6	0	0.146838	0.15789	0.695272	0.448557	0.076593	0.245581	0.229269		0.671752		#N/A	spo	#N/A	#N/A		17203000
ilvA	6	0.06387	0.335297	0.534683	0.06615	0.118175	0.40976	0.296619	0.175446		0.861153		#N/A	#N/A	#N/A	biosynthesis of branched-chain amino acids		1.7132e+07
yycG	6	0.20499	0.265655	0.128361	0.400995	0.299384	0.288448	0.292371	0.119797		0.830146		#N/A	#N/A	#N/A	METAB		16793000
ykuI	6	0.160096	0.344262	0.110264	0.385377	0.335585	0.176033	0.379011	0.109371		0.772238		#N/A	#N/A	#N/A	#N/A		1.64877e+07
yobJ	6	0.080983	0.196279	0.209458	0.51328	0.197384	0.124303	0.333256	0.345058		0.875146		#N/A	#N/A	#N/A	#N/A		1.64053e+07
yqgU	6	0.162788	0	0.08018	0.757031	0.488929	0.066685	0.034785	0.4096		0.758347		#N/A	#N/A	#N/A	#N/A		1.62821e+07
ydbM	6	0.147816	0.428066	0.072739	0.351379	0.257599	0.180456	0.289504	0.272441		0.822109		#N/A	#N/A	#N/A	METAB		1.61745e+07
yqfF	6	0.077348	0.276439	0.156612	0.489601	0.190789	0.212524	0.362022	0.234666		0.823833		#N/A	#N/A	#N/A	#N/A		1.51532e+07
yacL	6	0.20723	0.236402	0.243339	0.31303	0.170324	0.149041	0.387983	0.292652		0.912921		#N/A	#N/A	#N/A	#N/A		1.50738e+07
bshB2	6	0.178738	0.391255	0.042771	0.387236	0.404324	0.19917	0.166583	0.229924		0.821211		#N/A	#N/A	#N/A	biosynthesis of bacillithiol		1.49784e+07
yqiG	6	0.182104	0.239713	0.095966	0.482218	0.234428	0.143307	0.337436	0.284828		0.834695		#N/A	#N/A	#N/A	#N/A		14934500
rasP	6	0.193753	0.382683	0.191984	0.231581	0.236323	0.215095	0.279917	0.268665		0.901251		#N/A	#N/A	#N/A	#N/A		1.48624e+07
rnz	6	0.132495	0.389361	0.094828	0.383316	0.34273	0.169282	0.125217	0.362771		0.84672		known RBP	#N/A	essential	#N/A		1.48457e+07
ribD	6	0.421692	0	0.578308	0	0.277537	0.13084	0.260753	0.33087		0.750894		#N/A	#N/A	#N/A	riboflavin biosynthesis		1.39431e+07
patB	6	0.231178	0.291866	0.17064	0.306316	0.361239	0.290693	0.27312	0.074948		0.857741		#N/A	#N/A	#N/A	biosynthesis of methionine		1.39361e+07
glvR	6	0.052185	0.338499	0.094373	0.514942	0.250497	0.20311	0.191783	0.35461		0.847641		known RBP_TRS	#N/A	#N/A	#N/A		1.36971e+07
cggR	6	0.440058	0.17084	0.150732	0.238369	0.390198	0.156536	0.139322	0.313944		0.953815		known RBP_TRS	#N/A	#N/A	METAB		13495300
dsdA	6	0.227562	0	0.327951	0.444487	0.314012	0.231834	0.255913	0.198241		0.821782		#N/A	#N/A	#N/A	#N/A		1.30208e+07
ypbR	6	0	0	0.480207	0.519793	0	0.789929	0.210071	0		0.508282		#N/A	#N/A	#N/A	#N/A		1.23304e+07
adeC	6	0.182017	0.308545	0.146171	0.363267	0.211604	0.219828	0.292848	0.27572		0.902629		#N/A	#N/A	#N/A	METAB		11942100
yvaG	6	0.2285	0.195465	0.18632	0.389714	0.201766	0.129612	0.22268	0.445942		0.951176		#N/A	#N/A	#N/A	#N/A		1.19129e+07
expZ	6	0	0.450694	0.187543	0.361763	0.345584	0.167056	0.139789	0.347571		0.775077		#N/A	#N/A	#N/A	#N/A		1.12493e+07
oppC	6	0.071002	0.413925	0.202799	0.312274	0.082283	0.149177	0.386555	0.381985		0.835042		#N/A	spo	#N/A	initiation of sporulation, competence development		1.1037e+07
yokA	6	0	0	0.127797	0.872203	0.430707	0.203496	0.116739	0.249058		0.607778		#N/A	#N/A	#N/A	#N/A		1.02371e+07
ybbP	6	0.255942	0.248426	0.154957	0.340676	0.174655	0.248329	0.240613	0.336402		0.940918		#N/A	#N/A	#N/A	#N/A		10198800
yycH	6	0.228684	0.352082	0.091349	0.327885	0.426866	0.171855	0.072412	0.328867		0.865727		#N/A	#N/A	#N/A	#N/A		9.80553e+06
yclJ	6	0.319017	0.261154	0.089395	0.330434	0.329841	0.234923	0.325791	0.109445		0.837577		#N/A	#N/A	#N/A	#N/A		8932700
yqeK	6	0.097241	0.452508	0.089824	0.360427	0.386696	0.201074	0.130328	0.281903		0.803271		#N/A	#N/A	#N/A	degradation of Ap4A, degradation of toxic side-products of NadD activity		8822600
fni	6	0.079348	0.35866	0.188368	0.373624	0.296608	0.21303	0.13605	0.354312		0.866284		#N/A	#N/A	#N/A	MEP pathway of isoprenoid biosynthesis		8.53023e+06
araN	6	0	0.256863	0.160016	0.58312	0.420212	0	0.116563	0.463225		0.745628		#N/A	#N/A	#N/A	METAB		8.09353e+06
licR	6	0.062261	0	0.215619	0.72212	0.340857	0.199785	0.265866	0.193493		0.68397		#N/A	#N/A	#N/A	metab		7.72457e+06
ycgP	6	0.140618	0.273826	0.301213	0.284343	0.285741	0.371563	0.342697	0		0.831785		#N/A	#N/A	#N/A	#N/A		7.61683e+06
yhaQ	6	0.063653	0.419619	0.281308	0.23542	0.231951	0.116138	0.432972	0.218938		0.810462		#N/A	#N/A	#N/A	#N/A		7.40643e+06
rsbRC	6	0.078292	0.432791	0.091965	0.396953	0.364722	0.120131	0.333712	0.181434		0.733219		#N/A	#N/A	#N/A	#N/A		6632300
yprA	6	0	0	0.358159	0.641841	0.279287	0.625687	0.095025	0		0.512485		#N/A	#N/A	#N/A	#N/A		6443100
yqjN	6	0.11268	0.274292	0.143555	0.469473	0.363184	0.221706	0.245406	0.169704		0.796436		#N/A	#N/A	#N/A	#N/A		5.99563e+06
rsbRA	6	0.151597	0.355853	0.097077	0.395473	0.284501	0.166047	0.271272	0.27818		0.843642		#N/A	#N/A	#N/A	#N/A		5602500
sucC	7	0.183506	0.665384	0.115974	0.035137	0.324007	0.408357	0.188539	0.079097		0.847519		#N/A	#N/A	#N/A	METAB		1633730000
yvhJ	7	0.119331	0.82049	0.032201	0.027978	0.310992	0.624087	0.04019	0.024732		0.862721		#N/A	#N/A	#N/A	#N/A		1.42e+09
serA	7	0.196855	0.597829	0.129877	0.07544	0.232388	0.504439	0.129133	0.134041		0.94208		#N/A	#N/A	#N/A	METAB		5.86307e+08
nasD	7	0.01948	0.931336	0.020798	0.028387	0.087307	0.905982	0.005641	0.00107		0.960569		#N/A	#N/A	#N/A	METAB		5.17013e+08
rocG	7	0.14555	0.611937	0.105761	0.136752	0.293828	0.432223	0.171045	0.102903		0.877841		#N/A	#N/A	#N/A	METAB		476920000
ywsB	7	0.047996	0.931703	0.018632	0.001668	0.142986	0.699211	0.083764	0.074038		0.86532		#N/A	#N/A	#N/A	#N/A		4.34043e+08
yybN	7	0.007517	0.967319	0.024928	0.000235	0	0.981085	0.018915	0		0.9916		#N/A	#N/A	#N/A	#N/A		3.55513e+08
rpmGA	7	0.083906	0.5875	0.306785	0.021809	0.143925	0.459852	0.321883	0.07434		0.924363		known RBP	#N/A	#N/A	#N/A		3.53753e+08
yhjA	7	0.008286	0.794365	0.134991	0.062359	0	0.38524	0.557751	0.057008		0.705803		#N/A	#N/A	#N/A	#N/A		321507000
albA	7	0.205968	0.783612	0.006557	0.003863	0.308702	0.680358	0.009338	0.001601		0.92715		#N/A	#N/A	#N/A	antilisterial bacteriocin (subtilosin) production		3.16199e+08
hmp	7	0.034396	0.808161	0.065598	0.091845	0.093132	0.516098	0.258105	0.132665		0.821481		#N/A	#N/A	#N/A	METAB		277420000
yrrO	7	0.283551	0.648548	0.04156	0.026341	0.243998	0.633584	0.029476	0.092942		0.960094		known RBP	#N/A	#N/A	#N/A		219541000
iolG	7	0.14664	0.647641	0.139152	0.066567	0.25593	0.42113	0.169131	0.15381		0.866058		#N/A	#N/A	#N/A	METAB		2.10502e+08
acoL	7	0.238019	0.663672	0.077227	0.021082	0.364181	0.532297	0.059216	0.044306		0.90775		#N/A	#N/A	#N/A	METAB		1.8168e+08
pyrAB	7	0.034401	0.513791	0.391267	0.060541	0.089149	0.777942	0.131538	0.001371		0.810439		#N/A	#N/A	#N/A	METAB		176364000
iolB	7	0.09446	0.78626	0.083964	0.035317	0.143858	0.418218	0.173028	0.264897		0.777214		#N/A	#N/A	#N/A	METAB		1.5675e+08
yokF	7	0.239019	0.674968	0.057668	0.028344	0.352481	0.488309	0.103201	0.056009		0.887579		#N/A	#N/A	#N/A	#N/A		1.41975e+08
ylbP	7	0.137263	0.772194	0.044221	0.046322	0.234564	0.495332	0.203548	0.066556		0.832732		#N/A	#N/A	#N/A	#N/A		1.30519e+08
ilvC	7	0.041631	0.674964	0.246003	0.037402	0.019588	0.381651	0.323524	0.275237		0.806937		#N/A	#N/A	#N/A	METAB		1.28736e+08
ycgM	7	0.127626	0.698043	0.052661	0.121671	0.273366	0.421504	0.11085	0.194279		0.836927		#N/A	#N/A	#N/A	METAB		125735000
pyrC	7	0.081948	0.639446	0.154908	0.123698	0.139956	0.502851	0.199966	0.157227		0.920663		#N/A	#N/A	#N/A	METAB		1.17956e+08
yttA	7	0.347776	0.59846	0.053764	0	0.309792	0.677934	0.012273	0		0.951316		#N/A	#N/A	#N/A	#N/A		110946000
pyrAA	7	0.069675	0.871251	0.054656	0.004418	0.200592	0.664391	0.135017	0		0.871152		#N/A	#N/A	#N/A	METAB		110469000
sat	7	0.095665	0.828935	0.053061	0.02234	0.280018	0.608536	0.090276	0.021169		0.855131		#N/A	#N/A	#N/A	METAB		9.84403e+07
ysmA	7	0.077455	0.847905	0.046736	0.027904	0.220085	0.42538	0.161707	0.192828		0.755414		#N/A	#N/A	#N/A	METAB		9.55463e+07
yukC	7	0.033897	0.731396	0.056316	0.178391	0.411195	0.43727	0.110654	0.040881		0.749638		#N/A	#N/A	#N/A	#N/A		8.74133e+07
rocB	7	0.120629	0.850934	0.028437	0	0.26802	0.698701	0.033279	0		0.894025		#N/A	#N/A	#N/A	METAB		8.65563e+07
panB	7	0.183095	0.718798	0.064281	0.033825	0.358914	0.422129	0.141365	0.077592		0.821967		#N/A	#N/A	#N/A	biosynthesis of coenzyme A		85247000
ppiB	7	0.259299	0.639058	0.054073	0.047569	0.307472	0.451053	0.148354	0.093122		0.889738		#N/A	#N/A	#N/A	#N/A		75749000
rpmF	7	0.200876	0.612483	0.122408	0.064233	0.213391	0.436927	0.151954	0.197728		0.888566		known RBP	#N/A	#N/A	#N/A		73973000
ydjE	7	0.205089	0.639322	0.103832	0.051758	0.29508	0.409544	0.166623	0.128753		0.866989		#N/A	#N/A	#N/A	#N/A		73506000
ilvK	7	0.160366	0.741304	0.086902	0.011428	0.312764	0.476668	0.198254	0.012314		0.837475		#N/A	#N/A	#N/A	biosynthesis of branched-chain amino acids		6.20893e+07
pyrB	7	0.010701	0.964165	0.006536	0.018598	0.071371	0.882188	0.026219	0.020222		0.94806		#N/A	#N/A	#N/A	METAB		5.96837e+07
ppsC	7	0.315275	0.446911	0	0.237814	0.129261	0.596367	0.211118	0.063254		0.818355		#N/A	#N/A	#N/A	production of the antibacterial compound plipastatin		5.66157e+07
pyrK	7	0.06943	0.820065	0.067026	0.043479	0.181391	0.669712	0.148898	0		0.895436		#N/A	#N/A	#N/A	METAB		5.27057e+07
yfhB	7	0.057312	0.885857	0.056831	0	0.352551	0.475856	0.109379	0.062214		0.74412		#N/A	#N/A	#N/A	#N/A		5.00573e+07
nasE	7	0.099054	0.880747	0.020025	0.000174	0.099573	0.900427	0	0		0.985959		#N/A	#N/A	#N/A	METAB		49924000
iolI	7	0.104824	0.738192	0.061661	0.095323	0.211526	0.413596	0.143237	0.231641		0.811595		#N/A	#N/A	#N/A	METAB		44193000
sacP	7	0.110809	0.76085	0.103626	0.024715	0.096027	0.5152	0.34062	0.048154		0.828771		#N/A	#N/A	#N/A	METAB		4.28497e+07
cysC	7	0.11931	0.778995	0.0398	0.061895	0.162644	0.518286	0.096876	0.222194		0.842837		#N/A	#N/A	#N/A	METAB		4.26077e+07
iolE	7	0.070536	0.704833	0.108574	0.116057	0.225877	0.552652	0.197322	0.024149		0.873892		#N/A	#N/A	#N/A	METAB		38980000
lytA	7	0.331807	0.607623	0.058001	0.002569	0.13139	0.795731	0.066458	0.006421		0.862488		#N/A	#N/A	#N/A	#N/A		3.87587e+07
yxcE	7					0.343168	0.646725	0.010108	0		0.633899		#N/A	#N/A	#N/A	#N/A		3.71236e+07
cheV	7	0.137226	0.802875	0.01588	0.044019	0.341099	0.477798	0.101116	0.079988		0.802644		#N/A	#N/A	#N/A	#N/A		37003000
purT	7	0.084406	0.726214	0.080897	0.108483	0.186353	0.485178	0.166582	0.161888		0.859745		#N/A	#N/A	#N/A	METAB		3.59807e+07
albF	7	0.202506	0.797494	0	0	0.366135	0.633865	0	0		0.884297		#N/A	#N/A	#N/A	antilisterial bacteriocin (subtilosin) production		35792100
pyrD	7	0.100207	0.861203	0.03859	0	0.067109	0.835226	0.097666	0		0.963736		#N/A	#N/A	#N/A	METAB		3.56993e+07
yonS	7	0.202114	0.749306	0.038109	0.010471	0.339228	0.57335	0.044366	0.043055		0.887237		#N/A	#N/A	#N/A	#N/A		35606000
ltaS2	7	0	1	0	0	0.215998	0.630407	0.153595	0		0.772599		#N/A	#N/A	#N/A	#N/A		35320600
yvgL	7	0.114073	0.852477	0.030146	0.003304	0.361861	0.42834	0.074312	0.135487		0.744699		#N/A	#N/A	#N/A	#N/A		3.30777e+07
hpr	7	0.046052	0.890949	0.04232	0.020679	0.345136	0.407509	0.091412	0.155942		0.706797		#N/A	#N/A	#N/A	#N/A		3.24537e+07
yxjG	7	0.053818	0.772735	0.085603	0.087844	0.195054	0.548199	0.239475	0.017272		0.842662		#N/A	#N/A	#N/A	unknown		27915000
yqgX	7	0.08641	0.681918	0.066597	0.165075	0.08757	0.351285	0.469044	0.092101		0.737032		#N/A	#N/A	#N/A	#N/A		2.67543e+07
sunT	7	0.146929	0.811192	0.035876	0.006003	0.335878	0.604967	0.059154	0		0.859636		#N/A	#N/A	#N/A	Sublancin export and processing		26103900
pyrF	7	0.052598	0.820437	0.055242	0.071723	0.047523	0.390052	0.277452	0.284974		0.735373		#N/A	#N/A	#N/A	METAB		25999000
purL	7	0.148783	0.63294	0.218277	0	0.31015	0.665645	0.024205	0		0.872747		#N/A	#N/A	#N/A	METAB		2.46864e+07
yvrH	7	0.186332	0.683261	0.042407	0.088	0.314374	0.471281	0.135194	0.079151		0.867695		#N/A	#N/A	#N/A	#N/A		2.26258e+07
fliG	7	0.233388	0.740416	0.021767	0.004429	0.323949	0.409048	0.08088	0.186123		0.803459		#N/A	#N/A	#N/A	#N/A		2.06257e+07
minJ	7	0.474331	0.525669	0	0	0.276418	0.574833	0.148749	0		0.873793		#N/A	#N/A	#N/A	#N/A		1.98337e+07
pksC	7	0.202932	0.748547	0.04852	0	0.368527	0.52217	0.109303	0		0.856505		#N/A	#N/A	#N/A	METAB		1.95151e+07
ykrA	7	0.168275	0.746869	0.060922	0.023934	0.217165	0.594144	0.102436	0.086255		0.911509		#N/A	#N/A	#N/A	#N/A		19331000
lutP	7	0.053976	0.572358	0.278282	0.095384	0.092885	0.63011	0.236704	0.040301		0.950979		#N/A	#N/A	#N/A	METAB		17291800
lrgB	7	0.042227	0.957773	0	0	0.063915	0.936085	0	0		0.984664		#N/A	#N/A	#N/A	METAB		1.64975e+07
purC	7	0.060203	0.936067	0.00373	0	0.317815	0.682185	0	0		0.819145		#N/A	#N/A	#N/A	METAB		1.49407e+07
ilvH	7					0	0.74682	0.25318	0		0.605716		#N/A	#N/A	#N/A	METAB		1.32581e+07
albE	7	0.165496	0.834504	0	0	0.376053	0.623947	0	0		0.851114		#N/A	#N/A	#N/A	antilisterial bacteriocin (subtilosin) production		13059100
gatC	7	0.445564	0.520261	0.034175	0	0.289716	0.629566	0.080718	0		0.902017		known RBP	#N/A	essential	METAB		1.2554e+07
yxjH	7	0.136354	0.599742	0.263905	0	0.08155	0.427258	0.383723	0.107469		0.878901		#N/A	#N/A	#N/A	unknown		11542000
mdxE	7	0.024011	0.719576	0.077067	0.179346	0	0.489545	0.262791	0.247663		0.847807		#N/A	#N/A	#N/A	METAB		1.06154e+07
tsaE	7	0.205014	0.62402	0.075104	0.095862	0.222848	0.532005	0.131229	0.113919		0.944636		known RBP	#N/A	#N/A	#N/A		1.05593e+07
bmrA	7	0.22126	0.663137	0.075752	0.039851	0.240103	0.632957	0.12694	0		0.963006		#N/A	#N/A	#N/A	#N/A		1.00049e+07
iolJ	7	0.137897	0.832361	0.029741	0	0.28746	0.575618	0.136922	0		0.842065		#N/A	#N/A	#N/A	METAB		9.83143e+06
bdbB	7	0.17109	0.799181	0.029729	0	0	1	0	0		0.867256		#N/A	#N/A	#N/A	#N/A		9.80753e+06
yabE	7					0	0.845383	0.154617	0		0.570297		#N/A	#N/A	#N/A	#N/A		9.45727e+06
yorD	7	0.348144	0.52511	0.103512	0.023235	0.167925	0.477262	0.277394	0.07742		0.869674		#N/A	#N/A	#N/A	#N/A		9.30973e+06
fnr	7	0.131629	0.868371	0	0	0.243222	0.756778	0	0		0.921092		known RBP_TRS	#N/A	#N/A	METAB		8.23387e+06
yrpB	7	0.159433	0.501201	0.339366	0	0	0.799614	0.200386	0		0.817117		#N/A	#N/A	#N/A	#N/A		7.00443e+06
spo0F	7	0.210179	0.692041	0.058966	0.038815	0.167009	0.341903	0.435925	0.055162		0.741724		#N/A	spo	#N/A	#N/A		6.81338e+06
prmC	7	0.100938	0.762424	0.136638	0	0.39142	0.440771	0.167809	0		0.782737		known RBP	#N/A	#N/A	#N/A		6.72563e+06
ymaB	7	0.161858	0.654386	0.05131	0.132445	0.11954	0.398129	0.280214	0.202118		0.823429		#N/A	#N/A	#N/A	#N/A		6.12603e+06
ydbB	7	0.168589	0.786605	0.042135	0.002671	0.293848	0.706152	0	0		0.922629		#N/A	#N/A	#N/A	#N/A		6.07357e+06
ykvS	7	0.32867	0.540749	0.12107	0.009511	0.292613	0.707387	0	0		0.895338		#N/A	#N/A	#N/A	#N/A		5892700
ltaS1	7	0	1	0	0	0	1	0	0		1		#N/A	#N/A	#N/A	#N/A		5.84463e+06
yhgE	7	0.073084	0.825045	0.056311	0.045561	0.297066	0.471991	0.161165	0.069777		0.784132		#N/A	#N/A	#N/A	#N/A		5132700
folK	7	0.176597	0.693371	0.038774	0.091259	0.2813	0.441412	0.06052	0.216767		0.849442		#N/A	#N/A	essential	biosynthesis of folate		4.79287e+06
dctA	7	0.01854	0.918379	0.020869	0.042213	0.119453	0.456376	0.317303	0.106868		0.719071		#N/A	#N/A	#N/A	#N/A		3.45493e+06
levD	7	0.168517	0.809977	0.012526	0.00898	0	0.535723	0.464277	0		0.722614		#N/A	#N/A	#N/A	METAB		3237000
mtlA	7	0.264784	0.628382	0.047805	0.05903	0	1	0	0		0.76871		#N/A	#N/A	#N/A	METAB		2645900
spoIIID	8	0.204431	0	0.676724	0.118844	0.001756	0.001215	0.908698	0.08833		0.845225		known RBP_TRS	spo	#N/A	#N/A		2.40642e+09
spoIIQ	8	0.30634	0.040771	0.586231	0.066658	0.079177	0.040351	0.749875	0.130596		0.856411		#N/A	spo	#N/A	#N/A		1.08908e+09
prkA	8	0.065392	0.001706	0.446399	0.486503	0.022977	0.014898	0.820004	0.142121		0.744974		#N/A	spo	#N/A	#N/A		9.38087e+08
spoIIIAH	8	0.298969	0.022023	0.64209	0.036919	0.00726	0.004977	0.876385	0.111378		0.809066		#N/A	spo	#N/A	#N/A		625810000
yngE	8	0.022638	0.001703	0.65721	0.318449	0.00925	0.006148	0.877407	0.107195		0.847263		#N/A	spo	#N/A	mother cell metabolism, leucine utilization		508020000
mmgD	8	0.037612	0.014696	0.555128	0.392564	0.017757	0.0124	0.782808	0.187035		0.846312		#N/A	spo	#N/A	METAB		4.11163e+08
accC2	8	0.030023	0.00203	0.476739	0.491208	0.006429	0.002308	0.669807	0.321457		0.870919		#N/A	#N/A	#N/A	METAB		4.04793e+08
hutU	8	0.043468	0.034215	0.583934	0.338383	0.024575	0.043326	0.640135	0.291965		0.962075		#N/A	#N/A	#N/A	METAB		336230000
gerM	8	0.171725	0.003469	0.532178	0.292629	0.010039	0.003305	0.765822	0.220835		0.853468		#N/A	spo/ger	#N/A	METAB		1.65472e+08
spoVR	8	0.004468	0.061797	0.458482	0.475253	0.004445	0.003738	0.7833	0.208516		0.787853		#N/A	spo	#N/A	#N/A		1.43083e+08
comER	8	0.033744	0.001602	0.812551	0.152102	0.006756	0.009958	0.781524	0.201761		0.967493		#N/A	spo	#N/A	#N/A		123818000
yitA	8	0	0	0.794946	0.205054	0	0	0.762239	0.237761		0.976873		#N/A	spo	#N/A	METAB		1.18325e+08
ylbO	8	0.094522	0.018328	0.623031	0.264119	0.027909	0.01084	0.575036	0.386215		0.926338		#N/A	#N/A	#N/A	#N/A		1.17593e+08
prpB	8	0.013961	0	0.572388	0.413651	0.006573	0.00204	0.624491	0.366896		0.964788		#N/A	#N/A	#N/A	#N/A		115058000
yngF	8	0.057759	0.022442	0.566069	0.35373	0.002241	0.003168	0.600917	0.393674		0.960428		#N/A	spo	#N/A	mother cell metabolism, leucine utilization		9.46743e+07
carB	8	0.024017	0.008098	0.626983	0.340902	0.009589	0.003932	0.827781	0.158698		0.864221		#N/A	#N/A	#N/A	metab		87471000
yabP	8	0.129967	0.005512	0.544849	0.319672	0.011927	0	0.525653	0.462419		0.906848		#N/A	spo	#N/A	#N/A		8.69357e+07
ywqF	8	0.022874	0.039417	0.933662	0.004047	0.017188	0.027304	0.934051	0.021456		0.98902		#N/A	#N/A	#N/A	#N/A		6.48133e+07
hutH	8	0.013922	0.057271	0.601021	0.327785	0.013582	0.053584	0.807163	0.125672		0.855641		#N/A	#N/A	#N/A	METAB		5.76653e+07
spoIVB	8	0.233036	0	0.638162	0.128802	0	0	0.820443	0.179557		0.84991		#N/A	spo	#N/A	#N/A		5.35837e+07
yuxL	8	0.078257	0.058631	0.50537	0.357742	0.077903	0.071819	0.580501	0.269777		0.941784		#N/A	#N/A	#N/A	#N/A		49971000
gbsB	8	0.006855	0.015668	0.618622	0.358855	0.013373	0.012471	0.805015	0.169141		0.866971		#N/A	#N/A	#N/A	osmoprotection		4.95917e+07
glgD	8	0	0	0.810796	0.189204	0	0.01794	0.672424	0.309636		0.907842		#N/A	spo	#N/A	glycogen biosynthesis		4.89367e+07
yxjF	8	0.023954	0.02019	0.636007	0.319849	0.01343	0.009181	0.729013	0.248375		0.940859		#N/A	spo	#N/A	#N/A		4.69173e+07
spoVD	8	0	0	0.644327	0.355673	0	0	0.840926	0.159074		0.860984		#N/A	spo	#N/A	#N/A		44801000
sigG	8	0.14911	0.604059	0.246831	0	0	0	1	0		0.511537		known RBP	spo	#N/A	#N/A		4.00607e+07
dppD	8	0	0	0.504619	0.495381	0	0.190633	0.592471	0.216896		0.825635		#N/A	#N/A	#N/A	uptake of dipeptides		3.81193e+07
pksL	8	0	0	1	0	0.362734	0.310395	0.326871	0		0.587379		#N/A	#N/A	#N/A	METAB		3.75173e+07
yngI	8	0	0	0.561111	0.438889	0	0	0.765345	0.234655		0.855585		#N/A	spo	#N/A	mother cell metabolism, leucine utilization		3.46877e+07
argJ	8	0.065226	0	0.604433	0.330341	0.055263	0.024006	0.599523	0.321209		0.986008		#N/A	#N/A	#N/A	metab		3.44127e+07
cisA	8	0	0	1	0	0	0	0.822879	0.177121		0.874757		#N/A	#N/A	#N/A	#N/A		3.42617e+07
spoIVFA	8	0.079905	0	0.702868	0.217228	0	0	0.714706	0.285294		0.947184		#N/A	spo	#N/A	#N/A		3.40657e+07
ydjP	8	0.046011	0.056802	0.555127	0.342059	0.070925	0.073955	0.512498	0.342621		0.973863		#N/A	spo	#N/A	#N/A		31651000
yyaE	8	0	0	1	0	0.471462	0.371617	0.156921	0		0.482516		#N/A	#N/A	#N/A	METAB		2.84763e+07
yqxK	8	0	0	1	0	0.446671	0.43051	0.122819	0		0.462808		#N/A	#N/A	#N/A	#N/A		27988000
lon2	8	0.106315	0	0.742122	0.151564	0.032968	0	0.550001	0.417031		0.832099		#N/A	#N/A	#N/A	METAB		2.60779e+07
yngG	8	0.0353	0	0.757591	0.207109	0	0	0.828834	0.171166		0.956372		#N/A	spo	#N/A	METAB		2.60637e+07
ypuD	8	0.257604	0	0.612703	0.129692	0	0	0.823524	0.176476		0.831927		#N/A	#N/A	#N/A	#N/A		2.36808e+07
ylaK	8	0.008297	0	0.721846	0.269857	0.017972	0.00723	0.841076	0.133722		0.909316		#N/A	spo	#N/A	#N/A		2.22057e+07
yknW	8	0.059595	0.244656	0.580008	0.115741	0.18143	0.049624	0.573073	0.195873		0.87819		#N/A	#N/A	#N/A	#N/A		2.0607e+07
ycgO	8	0.033768	0.142133	0.579796	0.244304	0.083714	0.043348	0.378254	0.494684		0.830028		#N/A	#N/A	#N/A	#N/A		19101000
spoIIB	8	0.110425	0.177321	0.628037	0.084218	0	0	0.665154	0.334846		0.835814		#N/A	spo	#N/A	#N/A		18991000
lytH	8	0	0	0.69402	0.30598	0	0	0.84057	0.15943		0.896374		#N/A	spo	#N/A	#N/A		1.70116e+07
yycN	8	0	0.230644	0.527922	0.241434	0	0	1	0		0.710887		#N/A	spo	#N/A	#N/A		15898900
kipR	8	0.079878	0.267998	0.505465	0.146659	0.225561	0.095958	0.409987	0.268493		0.86327		known RBP_TRS	spo	#N/A	#N/A		1.56656e+07
yabS	8	0.048766	0	0.597726	0.353508	0	0	0.713659	0.286341		0.928708		#N/A	spo	#N/A	#N/A		1.54157e+07
sspE	8	0.189301	0	0.584406	0.226293	0	0	0.525191	0.474809		0.841018		#N/A	spo	#N/A	METAB		13910800
spoVK	8	0	0	0.637012	0.362988	0.057856	0.057652	0.884492	0		0.776573		#N/A	spo	#N/A	#N/A		1.39038e+07
opuCA	8	0	0	0.475862	0.524138	0	0	0.771278	0.228722		0.791109		#N/A	#N/A	#N/A	#N/A		13793000
yfmG	8	0	0	1	0	0	0	1	0		1		#N/A	#N/A	#N/A	#N/A		1.32917e+07
yxnB	8	0	0	1	0	0	0.242298	0.757702	0		0.828669		#N/A	#N/A	#N/A	#N/A		1.11493e+07
pksG	8	0	0	0.598804	0.401196	0.116091	0.218729	0.369943	0.295237		0.823277		#N/A	#N/A	#N/A	METAB		1.11199e+07
gbsA	8	0	0	1	0	0	0	0.758979	0.241021		0.829572		#N/A	#N/A	#N/A	osmoprotection		1.02846e+07
asnH	8	0	0	0.601672	0.398328	0	0	1	0		0.71834		#N/A	#N/A	#N/A	biosynthesis of asparagine		9504200
ylqC	8	0.462097	0.466121	0.071782	0	0	0	1	0		0.431583		#N/A	#N/A	#N/A	#N/A		7.89783e+06
spoIIP	8	0	0	1	0	0	0	0.502217	0.497783		0.648014		#N/A	spo	#N/A	#N/A		7759500
yknZ	8	0.069202	0.417037	0.513761	0	0	0.208035	0.791965	0		0.82261		#N/A	#N/A	#N/A	#N/A		5.59383e+06
ymaE	8	0	0	1	0	0	0	1	0		1		#N/A	#N/A	#N/A	#N/A		5.21777e+06
asnO	9	0.001848	0.007247	0.158086	0.832818	0.000854	0.001239	0.31421	0.683697		0.892008		#N/A	spo	#N/A	biosynthesis of asparagine		7.10773e+08
azoR2	9	0.046929	0.144378	0.124972	0.68372	0.03624	0.021186	0.262241	0.680333		0.907608		#N/A	spo	#N/A	#N/A		6.57553e+08
argF	9	0.002498	0	0.251562	0.745941	0.002141	0.002914	0.326157	0.668788		0.946321		#N/A	#N/A	#N/A	metab		6.19253e+08
yhxC	9	0.015816	0	0.263362	0.720822	0.000801	0.000539	0.244168	0.754492		0.979216		#N/A	spo	#N/A	#N/A		5.20747e+08
kamA	9	0.011687	0.000695	0.164341	0.823277	0.00614	0.005522	0.385759	0.602579		0.843645		#N/A	spo	#N/A	#N/A		4.72337e+08
scoA	9	0.004164	0	0.314146	0.68169	0.001255	0.000804	0.323384	0.674558		0.993973		#N/A	spo	#N/A	3-hydroxybutyrate utilization		4.45133e+08
fadE	9	0.04176	0.137265	0.252315	0.56866	0.068281	0.102482	0.554635	0.274602		0.787997		#N/A	#N/A	#N/A	METAB		3.51543e+08
fadN	9	0.021782	0.082236	0.278489	0.617493	0.049131	0.089531	0.3944	0.466939		0.903949		#N/A	#N/A	#N/A	METAB		3.37446e+08
yngJ	9	0.020178	0	0.33769	0.642131	0.024434	0.013966	0.449363	0.512237		0.91404		#N/A	spo	#N/A	mother cell metabolism, leucine utilization		3.08853e+08
katA	9	0.065943	0.168061	0.121598	0.644398	0.113558	0.081491	0.330231	0.47472		0.856752		#N/A	#N/A	#N/A	#N/A		3.00944e+08
gabT	9	0.015745	0.014976	0.250046	0.719233	0.017582	0.005127	0.347344	0.629947		0.933782		#N/A	#N/A	#N/A	utilization of gamma-amino butyric acid		2.97614e+08
hutI	9	0.014362	0.018034	0.402955	0.56465	0.008565	0.017314	0.503205	0.470917		0.931316		#N/A	#N/A	#N/A	METAB		2.84407e+08
mmgA	9	0.006246	0.005166	0.267996	0.720592	0.001888	0.001571	0.305803	0.690738		0.975748		#N/A	spo	#N/A	mother cell metabolism, leucine utilization		236219000
rnr	9	0.078035	0.064523	0.193901	0.663541	0.151578	0.056182	0.278407	0.513832		0.906416		known RBP	#N/A	#N/A	nonspecific degradation of rRNA		234830000
ipi	9	0.107004	0.145352	0.148348	0.599296	0.070529	0.066675	0.163152	0.699644		0.933274		#N/A	#N/A	#N/A	#N/A		224680000
dppE	9	0.00697	0.033154	0.184581	0.775295	0.004798	0.028235	0.395785	0.571183		0.853118		#N/A	#N/A	#N/A	uptake of dipeptides		2.04107e+08
glnQ	9	0.007374	0	0.412101	0.580525	0	0	0.198694	0.801306		0.846425		#N/A	spo	#N/A	metab		182495000
prpD	9	0.014714	0.002897	0.290019	0.692369	0.014869	0.003409	0.581947	0.399776		0.79334		#N/A	spo	#N/A	#N/A		176630000
pyc	9	0.033194	0.058294	0.096448	0.812064	0.1582	0.125296	0.340301	0.376203		0.740407		#N/A	#N/A	#N/A	pyruvate carboxylase METAB		168151000
ymfH	9	0.114893	0.145426	0.189229	0.550452	0.147665	0.087461	0.332937	0.431937		0.901091		#N/A	#N/A	#N/A	#N/A		1.67034e+08
yfhM	9	0.030879	0.029344	0.145996	0.793781	0.04831	0.018774	0.246284	0.686633		0.925916		#N/A	#N/A	#N/A	#N/A		163511000
argD	9	0.002577	0	0.219016	0.778407	0.018632	0.007778	0.487162	0.486428		0.801586		#N/A	#N/A	#N/A	metab		158580000
yxeI	9	0.019285	0	0.171823	0.808892	0.055051	0.049476	0.278318	0.617155		0.886168		#N/A	#N/A	#N/A	#N/A		1.57058e+08
ymfF	9	0.093257	0.160051	0.165548	0.581144	0.128091	0.080428	0.325006	0.466475		0.892612		#N/A	#N/A	#N/A	#N/A		1.48603e+08
yycR	9	0	0	0.185559	0.814441	0.005852	0.017557	0.397651	0.57894		0.841266		#N/A	#N/A	#N/A	#N/A		1.43272e+08
mhqA	9	0.0242	0.136699	0.330026	0.509074	0.0432	0.0282	0.15325	0.775351		0.830969		#N/A	#N/A	#N/A	#N/A		137067000
splB	9	0	0.068158	0.149217	0.782625	0	0.070302	0.235497	0.694201		0.938219		#N/A	spo	#N/A	#N/A		1.34446e+08
galM	9	0.123579	0.192952	0.221049	0.46242	0.135081	0.098014	0.287928	0.478976		0.941067		#N/A	#N/A	#N/A	METAB		1.28216e+08
dppA	9	0.033375	0.032018	0.200052	0.734554	0.007041	0.022421	0.304872	0.665666		0.935738		#N/A	#N/A	#N/A	degradation of cell wall peptides		1.26818e+08
argG	9	0.020878	0.002042	0.440965	0.536115	0.003459	0.009969	0.395707	0.590865		0.963216		#N/A	#N/A	#N/A	metab		122387000
yhfM	9	0.077621	0	0.278238	0.64414	0	0	0.322153	0.677847		0.95233		#N/A	spo	#N/A	#N/A		1.15689e+08
ycdA	9	0.053299	0.21659	0.289212	0.440899	0.004172	0.032496	0.460255	0.503077		0.868256		#N/A	#N/A	#N/A	#N/A		1.14046e+08
yumB	9	0.005926	0	0.271445	0.722628	0.00384	0.002748	0.373515	0.619896		0.927571		#N/A	spo	#N/A	#N/A		112759000
malS	9	0.002087	0.00273	0.17315	0.822032	0.000474	0.000959	0.51292	0.485648		0.760937		#N/A	#N/A	#N/A	METAB		1.086e+08
yhfW	9	0.079516	0.076643	0.308655	0.535186	0.002663	0.002176	0.354884	0.640276		0.921526		#N/A	spo	#N/A	METAB		1.03474e+08
mmgB	9	0	0	0.28177	0.71823	0	0	0.342709	0.657291		0.95691		#N/A	spo	#N/A	METAB		100312000
argH	9	0.011889	0.033944	0.306094	0.648073	0.034638	0.007985	0.419805	0.537572		0.918864		#N/A	#N/A	#N/A	metab		9.97143e+07
pps	9	0.040636	0.073867	0.2295	0.655997	0.175831	0.051062	0.411099	0.362009		0.81412		#N/A	#N/A	#N/A	#N/A		9.73667e+07
yodP	9	0.009957	0.051499	0.451206	0.487338	0.005587	0.004788	0.580992	0.408633		0.920565		#N/A	spo	#N/A	#N/A		9.72507e+07
sigF	9	0.013069	0.096366	0.299973	0.590591	0.008992	0.027629	0.718207	0.245172		0.726607		known RBP	spo	#N/A	#N/A		9.53637e+07
hutG	9	0.003881	0.006381	0.406437	0.583301	0.01156	0.009204	0.483768	0.495468		0.941345		#N/A	#N/A	#N/A	METAB		93984000
ykfB	9	0.013958	0.078001	0.234447	0.673593	0	0.005599	0.290779	0.703622		0.951235		#N/A	#N/A	#N/A	METAB		9.32327e+07
mfd	9	0.017424	0.121465	0.126317	0.734794	0.244548	0.149338	0.273177	0.332937		0.7574		known RBP	#N/A	#N/A	#N/A		92823000
yxbC	9	0.038139	0.117653	0.167861	0.676347	0.036916	0.047937	0.614191	0.300957		0.706321		#N/A	#N/A	#N/A	#N/A		8.46603e+07
ytcI	9	0.140295	0.160713	0.161114	0.537878	0.181347	0.107218	0.240619	0.470816		0.938021		#N/A	#N/A	#N/A	#N/A		8.36347e+07
fadA	9	0.006128	0.151272	0.297722	0.544878	0.02131	0.061383	0.345767	0.57154		0.946779		#N/A	#N/A	#N/A	METAB		8.22117e+07
appD	9	0.030339	0	0.531654	0.438007	0.025726	0.051231	0.206517	0.716526		0.7844		#N/A	#N/A	#N/A	uptake of oligopeptides		8.04063e+07
yhcB	9	0.074268	0.138277	0.107449	0.680006	0.110755	0.107035	0.228868	0.553342		0.909042		#N/A	#N/A	#N/A	#N/A		7.87333e+07
yccK	9	0.035362	0.247309	0.11294	0.604389	0.058497	0.077149	0.186123	0.678231		0.899628		#N/A	#N/A	#N/A	#N/A		73305000
yloB	9	0.010912	0.010963	0.247286	0.73084	0	0.006464	0.566754	0.426782		0.779404		#N/A	spo	#N/A	#N/A		72632000
katX	9	0.019973	0.006048	0.161588	0.812391	0.013854	0.001515	0.367444	0.617187		0.858103		#N/A	spo	#N/A	#N/A		7.05857e+07
cypD	9	0.104168	0.155637	0.019483	0.720713	0.015213	0.009531	0.356737	0.618518		0.80414		#N/A	#N/A	#N/A	#N/A		69061000
spoIIIAG	9	0.072954	0	0.227023	0.700023	0	0	0.424573	0.575427		0.877656		#N/A	spo	#N/A	#N/A		68262000
nrnB	9	0	0	0.283987	0.716013	0	0	0.246112	0.753888		0.973218		known RBP	spo	#N/A	#N/A		68206000
appF	9	0.01093	0.102552	0.270487	0.616031	0.060514	0.093963	0.315163	0.53036		0.94553		#N/A	#N/A	#N/A	uptake of oligopeptides		6.03687e+07
argC	9	0	0	0.315052	0.684948	0	0	0.571711	0.428289		0.818515		#N/A	#N/A	#N/A	metab		5.77453e+07
yetF	9	0	0	0.191754	0.808246	0	0.02271	0.308939	0.668351		0.908051		#N/A	spo	#N/A	#N/A		56912000
pnbA	9	0.074519	0.093287	0.213408	0.618786	0.199404	0.091806	0.487029	0.221761		0.750954		#N/A	#N/A	#N/A	lipid degradation		5.49463e+07
araB	9	0	0.05852	0.143173	0.798307	0.026587	0.095932	0.210513	0.666968		0.922716		#N/A	#N/A	#N/A	METAB		5.21793e+07
yhbH	9	0.024245	0	0.553124	0.422631	0	0.047915	0.328302	0.623782		0.846792		#N/A	spo	#N/A	#N/A		4.11577e+07
yuxG	9	0.098429	0	0.396523	0.505048	0.102799	0.08181	0.150014	0.665377		0.84737		#N/A	#N/A	#N/A	#N/A		41039000
yhaA	9	0.016467	0.189547	0.255625	0.538361	0	0.184018	0.536912	0.279069		0.808521		#N/A	#N/A	#N/A	#N/A		4.07157e+07
yjzH	9	0.140222	0.223008	0.188732	0.448037	0.096542	0.040095	0.423333	0.44003		0.849611		#N/A	#N/A	#N/A	#N/A		4.06667e+07
yqcI	9	0	0	0.23067	0.76933	0	0.048737	0.497813	0.45345		0.791721		#N/A	spo	#N/A	#N/A		4.04113e+07
skfC	9	0	0	0.39239	0.60761	0	0	0.318465	0.681535		0.947727		#N/A	#N/A	#N/A	#N/A		39880000
ydaF	9	0.084358	0.173463	0.074877	0.667303	0.117598	0.073374	0.13827	0.670758		0.938451		#N/A	#N/A	#N/A	#N/A		38977000
helD	9	0	0	0.281877	0.718123	0.077846	0.015224	0.671024	0.235906		0.687646		known RBP	#N/A	#N/A	#N/A		38840000
argB	9	0.044186	0	0.602441	0.353372	0	0	0.36942	0.63058		0.817589		#N/A	#N/A	#N/A	metab		3.83227e+07
cwlD	9	0	0.069338	0.181206	0.749456	0.149247	0.089995	0.490174	0.270583		0.705262		#N/A	spo	#N/A	#N/A		3.53863e+07
cypA	9	0.010315	0	0.290758	0.698927	0.003413	0.011198	0.609038	0.376351		0.773323		#N/A	spo	#N/A	METAB		3.49827e+07
lcfA	9	0.097098	0.059072	0.312968	0.530861	0.101205	0.086633	0.525992	0.286171		0.83719		#N/A	#N/A	#N/A	METAB		33652000
araA	9	0.017189	0.119174	0.148812	0.714826	0.093314	0.185373	0.232663	0.48865		0.869268		#N/A	#N/A	#N/A	METAB		3.30964e+07
ykfD	9	0	0	0.441703	0.558297	0	0	0.248594	0.751406		0.863451		#N/A	#N/A	#N/A	unknown		3.24507e+07
yqfD	9	0	0	0.159538	0.840462	0	0	0.300065	0.699935		0.900632		#N/A	spo	#N/A	#N/A		32106000
ykuS	9	0.02328	0.026589	0.481335	0.468795	0	0	0.243405	0.756595		0.812458		#N/A	spo	#N/A	#N/A		3.08703e+07
acdA	9	0	0	0.302397	0.697603	0	0.042702	0.350255	0.607043		0.944514		#N/A	#N/A	#N/A	METAB		3.03947e+07
ykfA	9	0.029677	0	0.268351	0.701972	0	0.031501	0.531525	0.436973		0.812012		#N/A	#N/A	#N/A	#N/A		30002000
yflN	9	0	0	0.312664	0.687336	0	0	0.457497	0.542503		0.897588		#N/A	spo	#N/A	#N/A		2.98997e+07
sigK	9	0.023773	0	0.174215	0.802012	0	0	0.478128	0.521872		0.792994		known RBP	spo	#N/A	#N/A		2.97959e+07
mmgC	9	0	0	0.229135	0.770865	0	0	0.396946	0.603054		0.88134		#N/A	spo	#N/A	mother cell metabolism		2.60807e+07
yoaA	9	0.038734	0.079694	0.221553	0.660019	0	0.090091	0.176141	0.733768		0.952278		#N/A	#N/A	#N/A	#N/A		2.59047e+07
spoIIAA	9	0.131215	0.23792	0.281526	0.349339	0.024029	0.027863	0.492878	0.455229		0.833046		#N/A	spo	#N/A	#N/A		24402000
uxuA	9	0	0	0.302527	0.697473	0	0	0.362758	0.637242		0.95741		#N/A	spo	#N/A	METAB		2.31267e+07
pcp	9	0.04956	0.109313	0.119124	0.722003	0.049881	0.057207	0.301459	0.591453		0.884886		#N/A	#N/A	#N/A	#N/A		2.17273e+07
yjmD	9	0	0	0.46336	0.53664	0	0	0.571974	0.428026		0.923198		#N/A	spo	#N/A	METAB		2.15273e+07
rapF	9	0.033082	0.246798	0.147718	0.572401	0.074106	0.127926	0.529768	0.2682		0.747852		#N/A	#N/A	#N/A	#N/A		2.01803e+07
yitD	9	0	0	0.413399	0.586601	0	0.062401	0.265442	0.672157		0.909026		#N/A	spo	#N/A	METAB		19615700
fadF	9	0	0.052849	0.324034	0.623117	0	0.030884	0.336711	0.632405		0.986496		#N/A	#N/A	#N/A	fatty acid degradation		19046000
ypbG	9	0.043669	0.084661	0.162262	0.709408	0.069124	0.061391	0.280043	0.589442		0.91419		#N/A	#N/A	#N/A	#N/A		18653000
yesO	9	0	0	0.13709	0.86291	0	0.070302	0.266022	0.663676		0.876246		#N/A	#N/A	#N/A	#N/A		18033000
ctpB	9	0	0	0.295186	0.704814	0	0	0.703333	0.296667		0.711396		#N/A	spo	#N/A	#N/A		1.71314e+07
spoVIF	9	0.048222	0	0.55328	0.398498	0	0	0.111289	0.888711		0.669096		#N/A	spo	#N/A	#N/A		1.7031e+07
ydeE	9	0.02378	0.159157	0.204358	0.612705	0.115823	0.034273	0.50522	0.344683		0.784117		#N/A	#N/A	#N/A	#N/A		1.64927e+07
ytlD	9	0.265584	0	0.233881	0.500535	0	0	0.401673	0.598327		0.835491		#N/A	spo	#N/A	#N/A		16308100
yxkF	9	0.293996	0	0	0.706004	0.072958	0.289429	0.242653	0.39496		0.731553		#N/A	#N/A	#N/A	#N/A		1.59127e+07
yodS	9	0	0	0.322179	0.677821	0	0	0.316309	0.683691		0.995849		#N/A	spo	#N/A	#N/A		15600500
yqfC	9	0.24243	0	0.333335	0.424235	0	0	0.280234	0.719766		0.807042		#N/A	spo	#N/A	#N/A		1.48492e+07
yyaL	9	0.011971	0	0.18161	0.806419	0.038686	0	0.458224	0.50309		0.794308		#N/A	spo	#N/A	#N/A		1.47387e+07
sigE	9	0	0	0.364868	0.635132	0	0.05788	0.551976	0.390144		0.843173		known RBP	#N/A	#N/A	#N/A		1.46027e+07
ybbF	9	0.028896	0	0.117762	0.853342	0	0	0.542535	0.457465		0.709317		#N/A	#N/A	#N/A	#N/A		1.43797e+07
dinG	9	0	0	0	1	0.332883	0.198345	0.142478	0.326294		0.604927		#N/A	#N/A	#N/A	#N/A		1.28323e+07
bmrU	9	0.105091	0	0.150166	0.744743	0	0	0.274086	0.725914		0.918216		#N/A	#N/A	#N/A	METAB		1.2407e+07
nfi	9	0	0	0.408074	0.591926	0.239332	0.114981	0.184322	0.461365		0.81452		#N/A	spo	#N/A	#N/A		1.16805e+07
ytcA	9	0	0	0.271022	0.728978	0	0	0.330225	0.669775		0.958137		#N/A	spo	#N/A	#N/A		1.09417e+07
yckD	9	0.069396	0	0.414935	0.515669	0	0	0.482788	0.517212		0.951466		#N/A	spo	#N/A	#N/A		1.07713e+07
artQ	9	0.010886	0.00944	0.203905	0.775769	0	0	0.742848	0.257152		0.625958		#N/A	#N/A	#N/A	METAB		10560100
yvrE	9	0.076886	0.075381	0.201318	0.646414	0.186561	0	0.368884	0.444555		0.852915		#N/A	#N/A	#N/A	#N/A		10359500
csaA	9	0.02207	0.089872	0.08576	0.802298	0	0.009444	0.379329	0.611227		0.819968		#N/A	#N/A	#N/A	#N/A		1.03345e+07
aldY	9	0	0.043292	0.145439	0.811269	0	0	0.549436	0.450564		0.72834		#N/A	#N/A	#N/A	#N/A		1.03302e+07
spoVAF	9	0	0	0.174906	0.825094	0	0	0.433568	0.566432		0.817098		#N/A	spo/ger	#N/A	#N/A		1.00219e+07
kinE	9	0	0	0.570343	0.429657	0.120808	0	0.330597	0.548595		0.853185		#N/A	spo	#N/A	#N/A		9.98683e+06
kinA	9	0.06632	0	0.380751	0.552928	0.171088	0.064425	0.506667	0.25782		0.828193		#N/A	spo	#N/A	#N/A		9.76427e+06
racX	9	0.018611	0.058769	0.230847	0.691772	0	0	0.256821	0.743179		0.957817		#N/A	#N/A	#N/A	METAB		9.11073e+06
mhqD	9	0	0.259492	0.102628	0.63788	0	0	0.509629	0.490371		0.747639		#N/A	#N/A	#N/A	#N/A		9.08567e+06
yhdW	9	0.033202	0.062661	0.109713	0.794425	0.331904	0.064179	0.182818	0.421099		0.758162		#N/A	#N/A	#N/A	METAB		8.97497e+06
amhX	9	0.067594	0.012597	0.298779	0.621031	0	0.081868	0.73003	0.188102		0.690657		#N/A	#N/A	#N/A	#N/A		8.08743e+06
yqxD	9	0.174277	0.133293	0.090724	0.601706	0	0	0.513166	0.486834		0.755157		#N/A	#N/A	#N/A	#N/A		7267400
ecsB	9	0.107593	0.25938	0.123059	0.509968	0.053031	0.065609	0.361062	0.520297		0.844054		#N/A	spo	#N/A	#N/A		6373000
rhaA	9	0.078747	0	0.348845	0.572408	0.061211	0.204152	0.476101	0.258537		0.802077		#N/A	#N/A	#N/A	METAB		5.70337e+06
yhfN	9	0.035184	0	0.208762	0.756054	0	0	0.323343	0.676657		0.928114		#N/A	spo	#N/A	#N/A		5160500
ydaB	9	0	0	0.431156	0.568844	0	0	0.235835	0.764165		0.861887		#N/A	#N/A	#N/A	#N/A		3.92277e+06
yfhD	9	0	0	0.018005	0.981995	0	0	0.619876	0.380124		0.574413		#N/A	spo	#N/A	#N/A		3.74267e+06
glnH	10	0.005485	0.000225	0.096411	0.897879	0.000935	0.001074	0.156634	0.841356		0.958639		#N/A	spo	#N/A	metab		1.69787e+09
ytlA	10	0.00478	0	0.091425	0.903795	0	0	0.030303	0.969697		0.954995		#N/A	spo	#N/A	#N/A		1.63052e+09
cwlC	10	0.00153	0	0.000811	0.997659	0	3.1e-05	0.000127	0.999842		0.998624		#N/A	spo	#N/A	#N/A		1313030000
yhcN	10	0.02317	0	0.074093	0.902736	0.004033	0.001512	0.122935	0.87152		0.969469		#N/A	spo/ger	#N/A	#N/A		944280000
ytfJ	10	0.02332	0	0.057298	0.919382	0.001696	0.001532	0.232624	0.764148		0.882413		#N/A	#N/A	#N/A	#N/A		933790000
coxA	10	0.003264	0	0.023938	0.972798	0	0	0.054931	0.945069		0.979143		#N/A	spo	#N/A	#N/A		871530000
gdh	10	0.002562	0	0.168807	0.828631	0.003818	0.001543	0.126031	0.868609		0.970708		#N/A	spo/ger	#N/A	#N/A		7.97027e+08
yhcQ	10	0.003266	0	0.102983	0.893751	0.016236	0.005569	0.151408	0.826787		0.958082		#N/A	spo	#N/A	#N/A		6.57583e+08
ypeB	10	0.030611	0.024068	0.231654	0.713667	0.010452	0.006927	0.125841	0.856779		0.910031		#N/A	spo/ger	#N/A	#N/A		5.02513e+08
ytlC	10	0	0	0.315838	0.684162	0.010364	0.015904	0.066176	0.907557		0.832223		#N/A	spo	#N/A	#N/A		4.88863e+08
yuaG	10	0.027524	0.023157	0.251141	0.698178	0.009066	0.007105	0.158487	0.825342		0.920386		#N/A	#N/A	#N/A	#N/A		4.78923e+08
yfkD	10	0.009749	0	0.041009	0.949242	0.000715	0.00037	0.082844	0.91607		0.972925		#N/A	spo	#N/A	METAB		4.51723e+08
sodF	10	0.044432	0.020254	0.075911	0.859403	0.008541	0.006556	0.22383	0.761073		0.909137		#N/A	spo	#N/A	#N/A		448330000
yyxA	10	0.009676	0	0.087548	0.902776	0.001556	0	0.029821	0.968623		0.956028		#N/A	#N/A	#N/A	#N/A		4.29677e+08
yrkC	10	0	0	0.010002	0.989998	0	0	0.04123	0.95877		0.977918		#N/A	spo	#N/A	#N/A		4.25703e+08
yfnH	10	0	0	0	1	0	0	0	1		1		#N/A	spo	#N/A	#N/A		3.74617e+08
spoVT	10	0.004531	0.000188	0.03237	0.962912	0	0.0008	0.093847	0.905353		0.95783		known RBP_TRS	spo	#N/A	#N/A		371750000
yqfX	10	0.025669	0	0.100129	0.874203	0	0	0.08543	0.91457		0.974978		#N/A	spo	#N/A	#N/A		325530000
yodQ	10	0.002701	0.004074	0.156893	0.836332	0.002492	0.000758	0.252576	0.744174		0.933556		#N/A	spo	#N/A	#N/A		3.13477e+08
yvdP	10	0	0	0.014958	0.985042	0	0.000444	0.016041	0.983515		0.999038		#N/A	#N/A	#N/A	#N/A		286513000
aprX	10	0.003057	0	0	0.996943	0.000382	0.000269	0.004437	0.994912		0.997214		#N/A	#N/A	#N/A	protein degradation		2.56323e+08
spsD	10	0	0	0.022236	0.977764	0	0	0.118605	0.881395		0.931857		#N/A	spo	#N/A	legionaminic acid synthesis		2.51993e+08
yutG	10	0.007646	0.00088	0.038739	0.952734	0.015098	0.002884	0.113748	0.868271		0.943388		#N/A	spo	#N/A	#N/A		2.26094e+08
gpr	10	0	0	0.123312	0.876688	0	0	0.214282	0.785718		0.935674		#N/A	spo/ger	#N/A	#N/A		1.97503e+08
yfnF	10	0	0	0	1	0	0	0	1		1		#N/A	spo	#N/A	#N/A		193870000
yqfQ	10	0	0	0	1	0.00443	0	0	0.99557		0.996868		#N/A	spo	#N/A	#N/A		188864000
dpaB	10	0.00073	0.002129	0.037148	0.959993	0.000557	0.000433	0.057498	0.941512		0.986229		#N/A	#N/A	#N/A	#N/A		1.83963e+08
ku	10	0	0	0.08047	0.91953	0	0	0.108711	0.891289		0.980031		#N/A	#N/A	#N/A	#N/A		172142000
artM	10	0.014567	0	0.073244	0.91219	0.01372	0.015939	0.093794	0.876547		0.977935		#N/A	#N/A	#N/A	METAB		1.67723e+08
ylaJ	10	0.047387	0.004588	0.098985	0.849041	0.004681	0	0.228513	0.766805		0.920336		#N/A	spo/ger	#N/A	#N/A		1.63253e+08
yfnD	10	0.021964	0.041356	0.008095	0.928584	0	0	0.006243	0.993757		0.959864		#N/A	spo	#N/A	#N/A		1.57322e+08
yodT	10	0.000462	0	0.097033	0.902505	0.000993	0.000558	0.306822	0.691626		0.85127		#N/A	spo	#N/A	#N/A		140670000
dpaA	10	0	0	0.376917	0.623083	0.015776	0.003878	0.118024	0.862322		0.82356		#N/A	#N/A	#N/A	#N/A		134541000
yqfB	10	0.063927	0.075804	0.06872	0.791549	0.04715	0.042433	0.106977	0.803439		0.972614		#N/A	#N/A	#N/A	#N/A		1.32871e+08
scoB	10	0.013826	0	0.252994	0.73318	0	0.000995	0.099686	0.899319		0.886755		#N/A	spo	#N/A	3-hydroxybutyrate utilization		1.30308e+08
yfnG	10	0	0.002868	0.000337	0.996795	0.001083	0	0.00214	0.996777		0.998222		#N/A	spo	#N/A	METAB		130109000
liaH	10	0.001417	0.020676	0.097572	0.880335	0	0.018024	0.273958	0.708017		0.876697		#N/A	#N/A	#N/A	#N/A		1.06159e+08
tepA	10	0	0	0.24222	0.75778	0.015974	0.028993	0.161892	0.793141		0.953099		#N/A	spo/ger	#N/A	#N/A		102950000
fosB	10	0.045039	0.13938	0.077093	0.738487	0.02606	0.048515	0.077981	0.847444		0.92843		#N/A	#N/A	#N/A	#N/A		9.98697e+07
spoVAD	10	0.038753	0	0.202726	0.758521	0	0	0.153987	0.846013		0.946306		#N/A	spo/ger	#N/A	#N/A		97113000
opuCC	10	0	0	0.099469	0.900531	0.116522	0	0.042986	0.840492		0.928634		#N/A	#N/A	#N/A	#N/A		9.26647e+07
dacB	10	0.004625	0	0.18069	0.814685	0	0.016228	0.245399	0.738373		0.949267		#N/A	spo	#N/A	#N/A		8.53217e+07
yuaI	10	0.010025	0.055757	0.105224	0.828994	0	0.006463	0.111634	0.881902		0.963357		#N/A	#N/A	#N/A	#N/A		8.16607e+07
ywrJ	10	0	0	0.034596	0.965404	0	0	0.099734	0.900266		0.95394		#N/A	spo	#N/A	#N/A		7.91057e+07
isp	10	0	0.00483	0.097605	0.897565	0.009696	0	0.16395	0.826353		0.951035		#N/A	#N/A	#N/A	#N/A		77857000
ynzH	10	0	0	0	1	0	0	0	1		1		#N/A	#N/A	#N/A	#N/A		7.75743e+07
ypqA	10	0	0	0.037628	0.962372	0	0	0.029822	0.970178		0.99448		#N/A	spo	#N/A	#N/A		77353000
rmlA	10	0	0	0.087199	0.912801	0	0	0.072386	0.927614		0.989526		#N/A	#N/A	#N/A	#N/A		7.12523e+07
ytcB	10	0	0	0.045156	0.954844	0	0	0.031321	0.968679		0.990217		#N/A	spo	#N/A	#N/A		6.99377e+07
spsE	10	0	0	0.046111	0.953889	0	0	0.090503	0.909497		0.96861		#N/A	spo	#N/A	legionaminic acid synthesis		65872000
adhB	10	0	0.058943	0.123027	0.81803	0	0	0.232636	0.767364		0.932815		#N/A	spo	#N/A	#N/A		6.02063e+07
yybT	10	0.31907	0	0.173593	0.507337	0	0	0.124341	0.875659		0.755106		#N/A	#N/A	#N/A	#N/A		58041000
ywoC	10	0.084291	0.234347	0.059086	0.622275	0.018916	0.009843	0.094918	0.876322		0.826435		#N/A	spo	#N/A	#N/A		57472000
spsF	10	0	0	0.053675	0.946325	0	0	0	1		0.962046		#N/A	spo	#N/A	#N/A		5.19837e+07
fadM	10	0	0	0.264336	0.735664	0	0	0.115492	0.884508		0.894751		#N/A	spo	#N/A	METAB		4.98423e+07
yhcM	10	0.005463	0	0.028106	0.966431	0	0	0.050436	0.949564		0.985744		#N/A	spo	#N/A	#N/A		49286000
yodR	10	0	0	0.277543	0.722457	0	0	0.2069	0.7931		0.950048		#N/A	spo	#N/A	#N/A		47664000
yjaZ	10	0	0	0	1	0	0	0.080334	0.919666		0.943195		#N/A	spo	#N/A	#N/A		44693000
ywhK	10					0	0	0	1		0.5		#N/A	#N/A	#N/A	#N/A		4.38867e+07
yitS	10	0.016498	0.076786	0.096618	0.810098	0.041048	0.043091	0.150368	0.765493		0.959328		#N/A	#N/A	#N/A	METAB		4.36917e+07
spsC	10	0	0	0.054138	0.945862	0	0	0	1		0.961719		#N/A	spo	#N/A	legionaminic acid synthesis		3.75273e+07
ytcQ	10	0.001185	0.023601	0.014775	0.960439	0.078853	0.01176	0.021082	0.888304		0.946578		#N/A	#N/A	#N/A	uptake of polygalacturonan and rhamnogalacturonan		3.74627e+07
yqhO	10	0	0	0.400007	0.599993	0	0	0.128956	0.871044		0.808338		#N/A	spo	#N/A	METAB		3.59347e+07
mccA	10	0.054554	0.251544	0.027575	0.666327	0.101695	0	0	0.898305		0.826744		#N/A	#N/A	#N/A	methionine-to-cysteine conversion		3.58133e+07
yycO	10	0.011062	0	0.008689	0.980249	0	0	0.035236	0.964764		0.983668		#N/A	spo	#N/A	#N/A		35498000
ykzE	10	0	0	0.06515	0.93485	0	0	0.299397	0.700603		0.834362		#N/A	spo	#N/A	#N/A		33472000
yqeC	10	0	0	0.1999	0.8001	0	0	0.114617	0.885383		0.939696		#N/A	spo	#N/A	#N/A		3.13673e+07
ylbB	10	0	0	0.003046	0.996954	0	0	0	1		0.997846		#N/A	spo	#N/A	#N/A		3.00653e+07
ycgI	10	0	0	0.042961	0.957039	0.047853	0	0	0.952147		0.967753		#N/A	spo	#N/A	#N/A		2.90737e+07
yqiK	10	0.099028	0	0.230376	0.670597	0	0	0.196266	0.803734		0.915301		#N/A	#N/A	#N/A	unknown		28702000
yoaZ	10	0	0	0.171844	0.828156	0	0	0.059249	0.940751		0.920383		#N/A	#N/A	#N/A	#N/A		2.59953e+07
yodN	10	0	0	0	1	0	0	0	1		1		#N/A	spo	#N/A	#N/A		2.49543e+07
prpE	10	0	0	0.165593	0.834407	0.04943	0	0.199703	0.750867		0.948556		#N/A	#N/A	#N/A	#N/A		24175000
catE	10					0	0	0.16435	0.83565		0.574171		#N/A	#N/A	#N/A	detoxification of catechol metab		23858000
yutC	10	0	0	0	1	0	0	0	1		1		#N/A	spo	#N/A	#N/A		2.01714e+07
sigY	10	0.038151	0	0.028528	0.933321	0	0	0	1		0.959026		known RBP	#N/A	#N/A	#N/A		1.99324e+07
yojJ	10	0	0	0.10834	0.89166	0	0	0.035266	0.964734		0.948329		#N/A	#N/A	#N/A	#N/A		1.93315e+07
tilS	10	0	0	0.191395	0.808605	0.221192	0.09848	0.032528	0.6478		0.834379		known RBP	#N/A	essential	#N/A		1.7449e+07
yfiI	10					0	0	0.244393	0.755607		0.602926		#N/A	#N/A	#N/A	#N/A		1.55083e+07
yrbG	10	0	0	0.088384	0.911616	0	0	0	1		0.937503		#N/A	spo	#N/A	#N/A		15228300
spoVAEA	10	0	0	0.048942	0.951058	0	0	0.097838	0.902162		0.965425		#N/A	spo/ger	#N/A	#N/A		14531400
ytbQ	10	0	0	0	1	0.065536	0	0.072302	0.862162		0.915558		#N/A	#N/A	#N/A	#N/A		13638000
yurZ	10	0.031511	0	0.096634	0.871855	0	0	0	1		0.918219		#N/A	spo	#N/A	#N/A		12697000
yusG	10	0.014357	0	0.163707	0.821937	0	0	0.218635	0.781365		0.96511		#N/A	#N/A	#N/A	#N/A		1.23078e+07
hisB	10	0	0	0.054268	0.945732	0	0	0	1		0.961627		#N/A	#N/A	#N/A	biosynthesis of histidine		11059300
yhcO	10	0	0	0	1	0	0	0	1		1		#N/A	spo	#N/A	#N/A		1.10467e+07
gerBC	10	0	0	0	1	0	0	0	1		1		#N/A	spo/ger	#N/A	#N/A		1.05934e+07
bcsA	10	0	0	0	1	0	0	0.2475	0.7525		0.824991		#N/A	#N/A	#N/A	#N/A		1.02066e+07
sspG	10	0	0	0	1	0	0	0	1		1		#N/A	spo	#N/A	#N/A		10024300
truA	10	0	0	0	1	0.356558	0.111082	0.073368	0.458993		0.669264		known RBP	#N/A	#N/A	#N/A		9.99193e+06
yjhB	10	0	0	0	1	0	0	0.342397	0.657603		0.757889		#N/A	#N/A	#N/A	#N/A		9.87183e+06
spoIISA	10	0	0	0.027767	0.972233	0	0	0	1		0.980366		#N/A	spo	#N/A	#N/A		8.96527e+06
tuaF	10	0	0	0	1	0	0	0	1		1		#N/A	spo	#N/A	metab		8591300
yoaI	10	0	0	0.090955	0.909045	0	0	0.145553	0.854447		0.961393		#N/A	spo	#N/A	METAB		8.25687e+06
ymfJ	10	0	0	0.023117	0.976883	0	0	0.06507	0.93493		0.970335		#N/A	spo	#N/A	#N/A		7.72087e+06
skfE	10	0	0	0.378224	0.621776	0	0	0	1		0.732555		#N/A	#N/A	#N/A	#N/A		7.42867e+06
yxkD	10	0.058579	0.161616	0.0659	0.713905	0	0.171752	0	0.828248		0.927627		#N/A	#N/A	#N/A	#N/A		6705000
ythP	10	0	0	0	1	0	0	0	1		1		#N/A	#N/A	#N/A	#N/A		6.60843e+06
ydjA	10	0	0.100131	0.011385	0.888483	0.163613	0.069966	0.019763	0.746658		0.890611		#N/A	#N/A	#N/A	#N/A		6.46187e+06
ecsC	10	0	0	0	1	0	0	0	1		1		#N/A	#N/A	#N/A	#N/A		5.80077e+06
yoqH	10	0	0	0.035138	0.964862	0	0	0	1		0.975154		#N/A	#N/A	#N/A	#N/A		5.01357e+06
yurS	10	0	0	0	1	0	0	0	1		1		#N/A	spo	#N/A	#N/A		4.76123e+06
yopI	10	0.037915	0.209084	0.126024	0.626977	0	0	0	1		0.776292		#N/A	#N/A	#N/A	#N/A		2540200

## Sheet: Sup Table S6
Name	Class	Function	OOPS Cluster	FP-0h UV-	FP-3h UV-	FP-7h UV-	FP-12h UV-	RBP-0h UV+	RBP-3h UV+	RBP-7h UV+	RBP-12h UV+
kapD	exonucleases	regulation of sporulation initiation	6	12915000	71980000	2.20843e+08	152637000	108470000	101198000	1.49117e+08	2.07514e+08
nrnA	exonucleases	processing of short RNA substrates	4	2.29313e+07	72803000	2.66157e+07	33332000	89619000	7.38927e+07	77781000	2.18423e+08
nrnB	exonucleases	degradation of RNA oligonucleotides	9	0	0	3.23887e+06	8166100	0	0	22266300	68206000
rnjA	exonucleases	RNA processing	6	69672000	8.06443e+07	53080000	126767000	3.94497e+08	138961000	2.11857e+08	2.55293e+08
rnr	exonucleases	nonspecific degradation of rRNA	9	7.51183e+06	6.2111e+06	1.86654e+07	63874000	6.92737e+07	2.56763e+07	1.27237e+08	234830000
rph	exonucleases	3-5 exoribonuclease	5	40202000	118461000	2.71603e+07	7.27943e+07	49747000	2.92073e+07	4.52537e+07	1.41093e+08
yhaM	exonucleases	RNA degradation	3	6.11957e+07	137892000	2.18177e+07	1.87054e+07	2.81009e+08	6.13653e+07	74512000	3.39513e+07
mrnC	enribonuclease	maturation of 23S rRNA	3	9.55147e+07	121743000	18730300	1.80964e+07	2.56927e+07	13034400	5778000	2.56217e+06
ndoA	enribonuclease	unknown	4	7.05516e+07	1.2077e+08	8.64107e+06	27331000	1.61443e+06	2.09217e+06	1740300	3.00327e+06
rnc	enribonuclease	processing and degradation of RNA molecules	3	1.78363e+08	732200000	26143400	41071000	301562000	2.43516e+08	8.42807e+07	93313000
rnhC	enribonuclease	endonucleolytic cleavage of RNA in RNA-DNA hybrid molecules, processing of R-loops, maturation of Okazaki fragments	3	1.19897e+06	1.45261e+07	0	0	44925700	1.44423e+07	8.44173e+06	9.97633e+06
rnjB	enribonuclease	RNA processing and degradation	2	4.36907e+07	5.90333e+07	26460300	3.87677e+07	364270000	1.47061e+08	1.58437e+08	1.32367e+08
rnpA	enribonuclease	cleavage of precursor sequences from the 5 ends of pre-tRNAs	3	239570000	259830000	2.60237e+07	1.49283e+07	43515000	29222800	4.02923e+06	0
rny	enribonuclease	RNA processing and degradation	2	3.90177e+07	67268000	18265300	41309000	3.59337e+07	3.31227e+07	3.28293e+07	34575000
rnz	enribonuclease	processing of CCA-less tRNA precursors	6	1.67093e+06	4.91033e+06	1195900	4834100	14025500	6927500	5.12427e+06	1.48457e+07
yacP	enribonuclease	ribosome-dependent mRNA decay	3	6.99837e+06	1.46383e+07	2.61757e+06	3.08957e+06	1.05362e+07	6584200	0	992833
yloC	enribonuclease	unknown	4	7.87403e+06	2.57753e+07	2205600	3712700	2.47967e+07	1.58667e+07	9.87033e+06	28738000
yqfG (ybeY)	enribonuclease	16S rRNA maturation	3	5.5696e+07	1.76685e+08	9.76557e+06	8.94733e+06	1.2178e+07	5176500	3059000	2.40263e+06
rimM	other RNAse	maturation of 16S rRNA	4	85060000	2.27488e+08	2.17031e+07	4.17693e+07	6.83363e+07	3.29647e+07	37644000	98050000
eno	effectors of rna degradation	enzyme in glycolysis/ gluconeogenesis	2	8.79553e+08	1.35036e+09	321880000	7.74513e+08	845870000	4.13593e+08	4.44233e+08	5.00797e+08
ricA (ymcA)	effectors of rna degradation	control of RNase Y activity	3	1.98922e+08	2.67523e+08	2.2925e+07	0	6740080	2.01294e+06	0	0
ricT (yaaT)	effectors of rna degradation	control of RNase Y activity	3	5.89427e+06	15056000	3.26947e+06	0	3.68113e+07	4.02747e+07	9.10763e+06	16959000
rnpM (ylxR)	effectors of rna degradation	control of tRNA maturation	1	4.78712e+08	1.5216e+08	49825300	3.74433e+07	31393000	470933	3.68247e+06	5330100
nahA (yvcI)	RNA pyrophosphohydrolase	initiation of RNA degradation	5	5.2164e+07	1.69619e+08	1.10255e+07	86550000	10845800	10643000	7.43257e+06	3.99233e+07
rppH (ytkD)	RNA pyrophosphohydrolase	DNA repair, RNA degradation	4	3.07664e+07	85635000	6.59003e+06	2.18248e+07	9.88563e+06	5700200	1.84117e+06	16643600
cshA	RNA helicase		3	1.46666e+08	2.89853e+08	44217000	2.40959e+08	2.91526e+09	4.06127e+08	4.08613e+08	279670000
cshB	RNA helicase		2	2.79157e+07	7.60133e+07	9.91693e+06	4.59843e+07	177720000	8.24677e+07	6.21717e+07	9.71687e+07
cshC (yfmL)	RNA helicase		6	1.13847e+07	2.47544e+07	2.00693e+06	2.10117e+07	79065000	3.38873e+07	1.1067e+07	3.59737e+07
pnpA	exonucleases	DNA repair, competence development, RNA degradation	not found
rnhB	enribonuclease	endonucleolytic cleavage of RNA in RNA-DNA hybrid molecules	not found
rnmV	enribonuclease	5S ribosomal RNA maturation	filtered out	14637900	1.98633e+07	2.39237e+06	2903700	4.48767e+06	0	0	2.09397e+06
yurI	enribonuclease	extracellular RNA degradation	not found
ricF	effectors of rna degradation	control of RNase Y activity	not found
deaD	RNA helicase		not found

## Sheet: Sup Table S7
	cluster	"Free Protein" fraction				"RNA binding protein" fraction				Dynamic correlation coefficient	LFQ DSM7h	Involved in sporulation?	Function	Uncharacterized?	σ factor	7h_CL+/CL- Maxquant
		LB	DSM 3h	DSM 7h	DSM 12h	LB	DSM 3h	DSM 7h	DSM 12h
spoIIID	8	0.204431	0	0.676724	0.118844	0.001756	0.001215	0.908698	0.08833	0.845225	2.40642e+09	yes	involved in sporulation		σE	6.38087
spoIIQ	8	0.30634	0.040771	0.586231	0.066658	0.079177	0.040351	0.749875	0.130596	0.856411	1.08908e+09	yes	involved in sporulation		σF	3.03869
prkA	8	0.065392	0.001706	0.446399	0.486503	0.022977	0.014898	0.820004	0.142121	0.744974	9.38087e+08	yes	involved in sporulation		σE	7.53939
spoIIIAH	8	0.298969	0.022023	0.64209	0.036919	0.00726	0.004977	0.876385	0.111378	0.809066	625810000	yes	involved in sporulation		σE	4.987
yngE	8	0.022638	0.001703	0.65721	0.318449	0.00925	0.006148	0.877407	0.107195	0.847263	508020000	yes	mother cell metabolism, leucine utilization		σE	5.90716
mmgD	8	0.037612	0.014696	0.555128	0.392564	0.017757	0.0124	0.782808	0.187035	0.846312	4.11163e+08	yes	mother cell metabolism		σE	4.22767
accC2	8	0.030023	0.00203	0.476739	0.491208	0.006429	0.002308	0.669807	0.321457	0.870919	4.04793e+08		mother cell metabolism			4.15619
hutU	8	0.043468	0.034215	0.583934	0.338383	0.024575	0.043326	0.640135	0.291965	0.962075	336230000		histidine utilization		σA	3.76531
gerM	8	0.171725	0.003469	0.532178	0.292629	0.010039	0.003305	0.765822	0.220835	0.853468	1.65472e+08	yes	involved in sporulation		σE	9.21389
spoVR	8	0.004468	0.061797	0.458482	0.475253	0.004445	0.003738	0.7833	0.208516	0.787853	1.43083e+08	yes	involved in sporulation		σE	6.93613
comER	8	0.033744	0.001602	0.812551	0.152102	0.006756	0.009958	0.781524	0.201761	0.967493	123818000	yes	involved in sporulation		σEF	3.31069
yitA	8	0	0	0.794946	0.205054	0	0	0.762239	0.237761	0.976873	1.18325e+08	yes	sulfate reduction and activation		σK	4.34071
ylbO	8	0.094522	0.018328	0.623031	0.264119	0.027909	0.01084	0.575036	0.386215	0.926338	1.17593e+08	yes	involved in sporulation		σEF	7.28821
prpB	8	0.013961	0	0.572388	0.413651	0.006573	0.00204	0.624491	0.366896	0.964788	115058000		mother cell metabolism		σEF	6.15062
yngF	8	0.057759	0.022442	0.566069	0.35373	0.002241	0.003168	0.600917	0.393674	0.960428	9.46743e+07	yes	mother cell metabolism, leucine utilization		σE	5.12238
carB	8	0.024017	0.008098	0.626983	0.340902	0.009589	0.003932	0.827781	0.158698	0.864221	87471000		biosynthesis of arginine		σA	5.57218
yabP	8	0.129967	0.005512	0.544849	0.319672	0.011927	0	0.525653	0.462419	0.906848	8.69357e+07	yes	involved in sporulation		σE	16.1254
ywqF	8	0.022874	0.039417	0.933662	0.004047	0.017188	0.027304	0.934051	0.021456	0.98902	6.48133e+07		unknown : UDP-glucose dehydrogenase	putative enzyme	σEF	3.42441
hutH	8	0.013922	0.057271	0.601021	0.327785	0.013582	0.053584	0.807163	0.125672	0.855641	5.76653e+07		histidine utilization		σA	4.23369
spoIVB	8	0.233036	0	0.638162	0.128802	0	0	0.820443	0.179557	0.84991	5.35837e+07	yes	involved in sporulation		σGF	3.8159
yuxL	8	0.078257	0.058631	0.50537	0.357742	0.077903	0.071819	0.580501	0.269777	0.941784	49971000		unknown : putative enzyme	putative enzyme	σH	3.7806
gbsB	8	0.006855	0.015668	0.618622	0.358855	0.013373	0.012471	0.805015	0.169141	0.866971	4.95917e+07		osmoprotection			6.40522
glgD	8	0	0	0.810796	0.189204	0	0.01794	0.672424	0.309636	0.907842	4.89367e+07	yes	glycogen biosynthesis		σE	4.28453
yxjF	8	0.023954	0.02019	0.636007	0.319849	0.01343	0.009181	0.729013	0.248375	0.940859	4.69173e+07	yes	involved in sporulation	putative enzyme	σE	5.80646
spoVD	8	0	0	0.644327	0.355673	0	0	0.840926	0.159074	0.860984	44801000	yes	involved in sporulation		σE	8.81522
sigG	8	0.14911	0.604059	0.246831	0	0	0	1	0	0.511537	4.00607e+07	yes	involved in sporulation		σEF	5.65304
dppD	8	0	0	0.504619	0.495381	0	0.190633	0.592471	0.216896	0.825635	3.81193e+07		uptake of dipeptides		σEF	3.4662
pksL	8	0	0	1	0	0.362734	0.310395	0.326871	0	0.587379	33808000		polyketide synthesis		σA	2.61569
yngI	8	0	0	0.561111	0.438889	0	0	0.765345	0.234655	0.855585	3.46877e+07	yes	mother cell metabolism, leucine utilization		σE	5.73884
argJ	8	0.065226	0	0.604433	0.330341	0.055263	0.024006	0.599523	0.321209	0.986008	3.44127e+07		biosynthesis of arginine		σA	4.3176
cisA	8	0	0	1	0	0	0	0.822879	0.177121	0.874757	3.42617e+07	yes	involved in sporulation		σE	5.79691
spoIVFA	8	0.079905	0	0.702868	0.217228	0	0	0.714706	0.285294	0.947184	3.40657e+07	yes	involved in sporulation		σE	4.09404
ydjP	8	0.046011	0.056802	0.555127	0.342059	0.070925	0.073955	0.512498	0.342621	0.973863	31651000	yes	involved in sporulation	putative enzyme	σEW	3.95764
yyaE	8	0	0	1	0	0.471462	0.371617	0.156921	0	0.482516	9478000		unknown : similar to formate dehydrogenase	putative enzyme	σA	2.44048
yqxK	8	0	0	1	0	0.446671	0.43051	0.122819	0	0.462808	7.69573e+06		unknown : DNA repair?	putative enzyme	σA	NaN
lon2	8	0.106315	0	0.742122	0.151564	0.032968	0	0.550001	0.417031	0.832099	2.60779e+07	yes	involved in sporulation		σF	4.06967
yngG	8	0.0353	0	0.757591	0.207109	0	0	0.828834	0.171166	0.956372	2.60637e+07	yes	mother cell metabolism, leucine utilization		σE	7.15077
ypuD	8	0.257604	0	0.612703	0.129692	0	0	0.823524	0.176476	0.831927	2.36808e+07		unknown : putative metalloprotease	putative enzyme	σB	6.33464
ylaK	8	0.008297	0	0.721846	0.269857	0.017972	0.00723	0.841076	0.133722	0.909316	2.22057e+07	yes	involved in sporulation	putative enzyme	σEF	4.56412
yknW	8	0.059595	0.244656	0.580008	0.115741	0.18143	0.049624	0.573073	0.195873	0.87819	2.0607e+07		resistance against toxins		σWXY	1.72687
ycgO	8	0.033768	0.142133	0.579796	0.244304	0.083714	0.043348	0.378254	0.494684	0.830028	1.46053e+07		proline uptake		σA	3.4317
spoIIB	8	0.110425	0.177321	0.628037	0.084218	0	0	0.665154	0.334846	0.835814	18991000	yes	involved in sporulation		σA	4.84378
lytH	8	0	0	0.69402	0.30598	0	0	0.84057	0.15943	0.896374	1.70116e+07	yes	involved in sporulation		σGFK	8.55411
yycN	8	0	0.230644	0.527922	0.241434	0	0	1	0	0.710887	15898900	yes	involved in sporulation	putative enzyme	σ-	10.852
kipR	8	0.079878	0.267998	0.505465	0.146659	0.225561	0.095958	0.409987	0.268493	0.86327	1.56656e+07	yes	involved in sporulation		σ-	3.78885
yabS	8	0.048766	0	0.597726	0.353508	0	0	0.713659	0.286341	0.928708	1.54157e+07	yes	involved in sporulation		σBF	3.6212
sspE	8	0.189301	0	0.584406	0.226293	0	0	0.525191	0.474809	0.841018	13910800	yes	protection of spore DNA		σG	7.93467
spoVK	8	0	0	0.637012	0.362988	0.057856	0.057652	0.884492	0	0.776573	1.39038e+07	yes	involved in sporulation		σEK	NaN
opuCA	8	0	0	0.475862	0.524138	0	0	0.771278	0.228722	0.791109	13793000		osmoprotection		σA	6.07327
yfmG	8	0	0	1	0	0	0	1	0	1	1.32917e+07		unknown : putative enzyme	putative enzyme	σA	3.64501
yxnB	8	0	0	1	0	0	0.242298	0.757702	0	0.828669	1.11493e+07		unknown	unknown	σA	2.53913
pksG	8	0	0	0.598804	0.401196	0.116091	0.218729	0.369943	0.295237	0.823277	1.11199e+07		polyketide synthesis		σA	3.85053
gbsA	8	0	0	1	0	0	0	0.758979	0.241021	0.829572	1.02846e+07		osmoprotection		σA	6.21825
asnH	8	0	0	0.601672	0.398328	0	0	1	0	0.71834	9504200		biosynthesis of asparagine		σA	5.07558
ylqC	8	0.462097	0.466121	0.071782	0	0	0	1	0	0.431583	7.89783e+06		unknown	unknown	σA	NaN
spoIIP	8	0	0	1	0	0	0	0.502217	0.497783	0.648014	7759500	yes	involved in sporulation		σEFG	NaN
yknZ	8	0.069202	0.417037	0.513761	0	0	0.208035	0.791965	0	0.82261	5.59383e+06		resistance against toxins		σWXY	2.56625
ymaE	8	0	0	1	0	0	0	1	0	1	5.21777e+06		unknown : putative enzyme	putative enzyme	σA	NaN
asnO	9	0.001848	0.007247	0.158086	0.832818	0.000854	0.001239	0.31421	0.683697	0.892008	3.26653e+08	yes	biosynthesis of asparagine		σE	3.29455
azoR2	9	0.046929	0.144378	0.124972	0.68372	0.03624	0.021186	0.262241	0.680333	0.907608	253460000	yes	involved in sporulation		σAG	4.66382
argF	9	0.002498	0	0.251562	0.745941	0.002141	0.002914	0.326157	0.668788	0.946321	302000000		biosynthesis of arginine		σA	4.23353
yhxC	9	0.015816	0	0.263362	0.720822	0.000801	0.000539	0.244168	0.754492	0.979216	1.68523e+08	yes	involved in sporulation	putative enzyme	σE	4.9992
kamA	9	0.011687	0.000695	0.164341	0.823277	0.00614	0.005522	0.385759	0.602579	0.843645	302380000	yes	involved in sporulation	putative enzyme	σE	9.12854
scoA	9	0.004164	0	0.314146	0.68169	0.001255	0.000804	0.323384	0.674558	0.993973	2.13397e+08	yes	3-hydroxybutyrate utilization		σE	3.12931
fadE	9	0.04176	0.137265	0.252315	0.56866	0.068281	0.102482	0.554635	0.274602	0.787997	3.51543e+08		fatty acid degradation		σA	4.6163
fadN	9	0.021782	0.082236	0.278489	0.617493	0.049131	0.089531	0.3944	0.466939	0.903949	2.85023e+08		fatty acid degradation		σA	5.81055
yngJ	9	0.020178	0	0.33769	0.642131	0.024434	0.013966	0.449363	0.512237	0.91404	2.70943e+08	yes	mother cell metabolism, leucine utilization		σE	4.3543
katA	9	0.065943	0.168061	0.121598	0.644398	0.113558	0.081491	0.330231	0.47472	0.856752	2.09347e+08		resistance to oxydative and eletrophile stress		σA	7.43597
gabT	9	0.015745	0.014976	0.250046	0.719233	0.017582	0.005127	0.347344	0.629947	0.933782	1.641e+08		utilization of gamma-amino butyric acid		σA	7.79583
hutI	9	0.014362	0.018034	0.402955	0.56465	0.008565	0.017314	0.503205	0.470917	0.931316	2.84407e+08		histidine utilization		σA	5.14339
mmgA	9	0.006246	0.005166	0.267996	0.720592	0.001888	0.001571	0.305803	0.690738	0.975748	1.04579e+08	yes	mother cell metabolism, leucine utilization		σE	4.34089
rnr	9	0.078035	0.064523	0.193901	0.663541	0.151578	0.056182	0.278407	0.513832	0.906416	1.27237e+08		nonspecific degradation of rRNA		σB	7.12625
ipi	9	0.107004	0.145352	0.148348	0.599296	0.070529	0.066675	0.163152	0.699644	0.933274	5.23937e+07		control of intracellular proteolysis		σH	3.62255
dppE	9	0.00697	0.033154	0.184581	0.775295	0.004798	0.028235	0.395785	0.571183	0.853118	141430000		uptake of dipeptides		σEF	8.13933
glnQ	9	0.007374	0	0.412101	0.580525	0	0	0.198694	0.801306	0.846425	45252000	yes	glutamine uptake		σE	3.44423
prpD	9	0.014714	0.002897	0.290019	0.692369	0.014869	0.003409	0.581947	0.399776	0.79334	176630000	yes	mother cell metabolism		σEF	8.21768
pyc	9	0.033194	0.058294	0.096448	0.812064	0.1582	0.125296	0.340301	0.376203	0.740407	152104000		pyruvate carboxylase METAB		σA	6.13863
ymfH	9	0.114893	0.145426	0.189229	0.550452	0.147665	0.087461	0.332937	0.431937	0.901091	128750000		unknown : putative enzyme	putative enzyme	σA	5.65947
yfhM	9	0.030879	0.029344	0.145996	0.793781	0.04831	0.018774	0.246284	0.686633	0.925916	5.86487e+07		unknown : putative enzyme	putative enzyme	σWXY	7.2594
argD	9	0.002577	0	0.219016	0.778407	0.018632	0.007778	0.487162	0.486428	0.801586	158580000		biosynthesis of arginine		σA	3.71665
yxeI	9	0.019285	0	0.171823	0.808892	0.055051	0.049476	0.278318	0.617155	0.886168	7.08283e+07		resistance to penicillin		σA	17.9327
ymfF	9	0.093257	0.160051	0.165548	0.581144	0.128091	0.080428	0.325006	0.466475	0.892612	103536000		unknown : putative enzyme	putative enzyme	σA	5.27579
yycR	9	0	0	0.185559	0.814441	0.005852	0.017557	0.397651	0.57894	0.841266	98408000		unknown : putative enzyme	putative enzyme	σH	3.50313
mhqA	9	0.0242	0.136699	0.330026	0.509074	0.0432	0.0282	0.15325	0.775351	0.830969	2.70917e+07		resistance to oxydative and eletrophile stress		σA	4.42572
splB	9	0	0.068158	0.149217	0.782625	0	0.070302	0.235497	0.694201	0.938219	4.56087e+07	yes	involved in sporulation		σG	5.27132
galM	9	0.123579	0.192952	0.221049	0.46242	0.135081	0.098014	0.287928	0.478976	0.941067	77075000		unknown : galactose utilization enzyme	putative enzyme	σHB	4.07636
dppA	9	0.033375	0.032018	0.200052	0.734554	0.007041	0.022421	0.304872	0.665666	0.935738	5.80823e+07		degradation of cell wall peptides		σA	5.5799
argG	9	0.020878	0.002042	0.440965	0.536115	0.003459	0.009969	0.395707	0.590865	0.963216	8.19637e+07		biosynthesis of arginine		σA	5.10359
yhfM	9	0.077621	0	0.278238	0.64414	0	0	0.322153	0.677847	0.95233	54982000	yes	involved in sporulation		σF	4.3411
ycdA	9	0.053299	0.21659	0.289212	0.440899	0.004172	0.032496	0.460255	0.503077	0.868256	104338000		swarming motility		σA	6.43731
yumB	9	0.005926	0	0.271445	0.722628	0.00384	0.002748	0.373515	0.619896	0.927571	6.79423e+07	yes	involved in sporulation		σEF	4.4173
malS	9	0.002087	0.00273	0.17315	0.822032	0.000474	0.000959	0.51292	0.485648	0.760937	1.086e+08		malate utilization		σB	6.34454
yhfW	9	0.079516	0.076643	0.308655	0.535186	0.002663	0.002176	0.354884	0.640276	0.921526	5.73523e+07	yes	unknown : similar to iron-sulfur protein	unknown	σF	2.66608
mmgB	9	0	0	0.28177	0.71823	0	0	0.342709	0.657291	0.95691	5.23023e+07	yes	mother cell metabolism		σE	5.1497
argH	9	0.011889	0.033944	0.306094	0.648073	0.034638	0.007985	0.419805	0.537572	0.918864	7.78697e+07		biosynthesis of arginine		σA	3.46145
pps	9	0.040636	0.073867	0.2295	0.655997	0.175831	0.051062	0.411099	0.362009	0.81412	9.73667e+07		resistance to rifampicin		σA	5.49696
yodP	9	0.009957	0.051499	0.451206	0.487338	0.005587	0.004788	0.580992	0.408633	0.920565	9.72507e+07	yes	involved in sporulation	putative enzyme	σE	4.6928
sigF	9	0.013069	0.096366	0.299973	0.590591	0.008992	0.027629	0.718207	0.245172	0.726607	9.53637e+07	yes	involved in sporulation		σH	8.24315
hutG	9	0.003881	0.006381	0.406437	0.583301	0.01156	0.009204	0.483768	0.495468	0.941345	9.17647e+07		histidine utilization		σA	6.17078
ykfB	9	0.013958	0.078001	0.234447	0.673593	0	0.005599	0.290779	0.703622	0.951235	3.85293e+07		cell wall metabolism		σEF	3.67593
mfd	9	0.017424	0.121465	0.126317	0.734794	0.244548	0.149338	0.273177	0.332937	0.7574	76162000		DNA repair		σ-	6.90413
yxbC	9	0.038139	0.117653	0.167861	0.676347	0.036916	0.047937	0.614191	0.300957	0.706321	8.46603e+07		putative asparaginyl hydroxylase	putative enzyme	σA	8.26877
ytcI	9	0.140295	0.160713	0.161114	0.537878	0.181347	0.107218	0.240619	0.470816	0.938021	42743000		unknown : putative enzyme	putative enzyme	σA	4.25223
fadA	9	0.006128	0.151272	0.297722	0.544878	0.02131	0.061383	0.345767	0.57154	0.946779	49736000		fatty acid degradation		σA	6.00084
appD	9	0.030339	0	0.531654	0.438007	0.025726	0.051231	0.206517	0.716526	0.7844	2.31747e+07		uptake of oligopeptides		σA	3.61415
yhcB	9	0.074268	0.138277	0.107449	0.680006	0.110755	0.107035	0.228868	0.553342	0.909042	32565000		unknown : putative enzyme	putative enzyme	σB	9.75467
[truncated: 74 more rows]

## Sheet: Sup Table S8
Strains	Relevant structures or Genotypes	References
WT 168	trpC2	Lab
[truncated: 3 more rows]

## Sheet: Sup Table S9
Gene names	Protein IDs	Protein names	Mol. weight [kDa]	Sequence length	Score	id	FP-0h-noCL	FP-3h-noCL	FP-7h-noCL	FP-12h-noCL	RBP-LB-UV+	RBP-3h-UV+	RBP-7h-UV+	RBP-12h-UV+	RBP-LB-UV-	RBP-3h-UV-	RBP-7h-UV-	RBP-12h-UV-
[truncated: 1,520 more rows]

[truncated: 1 more sheets: Sup Table S10]
